# Supplementary material for: The Maternal Blood Transcriptome Reflects Changes in Fetal Growth and Is an Accurate Predictor of Birth Weight in Cattle
Source: FASEB J. 2025 Nov 4;39(21):e71201. doi: 10.1096/fj.202502648R (PMC12584144; doi:10.1096/fj.202502648R)
Supplement: Supplementary file 1 — Table S1: fsb271201‐sup‐0001‐TableS1.xlsx. [file FSB2-39-e71201-s003.xlsx]

## Sheet: Cluster 1
ID	gene_ID	symbol	gene_name
ENSBTAG00000014546	532865	CLEC7A	C-type lectin domain containing 7A
ENSBTAG00000018274	493720	FADD	Fas associated via death domain
ENSBTAG00000020535	282846	PYCARD	PYD and CARD domain containing
ENSBTAG00000011196	617435	C1QB	complement C1q B chain
ENSBTAG00000008612	511581	C1R	complement C1r
ENSBTAG00000048155	497016	FCN1	ficolin 1
ENSBTAG00000014731	281181	GAPDH	glyceraldehyde-3-phosphate dehydrogenase
ENSBTAG00000012380	280817	HK1	hexokinase 1
ENSBTAG00000008008	281534	TLR2	toll like receptor 2
ENSBTAG00000013900	359715	TRIM21	tripartite motif containing 21
ENSBTAG00000009958	518310	TRIM35	tripartite motif containing 35
ENSBTAG00000011332	538657	TRIM68	tripartite motif containing 68
ENSBTAG00000021071	782444	TRIM8	tripartite motif containing 8
ENSBTAG00000015094	526704	VNN1	vanin 1
ENSBTAG00000019017
ENSBTAG00000007389	510697	IFI35	interferon induced protein 35
ENSBTAG00000009768	509678	IFIT3	interferon induced protein with tetratricopeptide repeats 3
ENSBTAG00000034918	527528	IFIT2	interferon induced protein with tetratricopeptide repeats 2
ENSBTAG00000017401	533141	TBK1	TANK binding kinase 1
ENSBTAG00000011511	506759	IFI16	interferon gamma inducible protein 16
ENSBTAG00000010408	533216	IKBKE	inhibitor of nuclear factor kappa B kinase subunit epsilon
ENSBTAG00000015212	282258	IFNAR2	interferon alpha and beta receptor subunit 2
ENSBTAG00000016061	506415	RSAD2	radical S-adenosyl methionine domain containing 2
ENSBTAG00000012544	508619	IFNGR1	interferon gamma receptor 1
ENSBTAG00000019404	767864	IL10RB	interleukin 10 receptor subunit beta
ENSBTAG00000012899	514889	IFNGR2	interferon gamma receptor 2
ENSBTAG00000008471	280873	MX2	MX dynamin like GTPase 2
ENSBTAG00000030913	280872	MX1	MX dynamin like GTPase 1
ENSBTAG00000008703	347700	EIF2AK2	eukaryotic translation initiation factor 2 alpha kinase 2
ENSBTAG00000014707	281871	ISG15	ISG15 ubiquitin like modifier
ENSBTAG00000001101	616826	IFNLR1	interferon lambda receptor 1
ENSBTAG00000003152
ENSBTAG00000012529	281237	IFNG	interferon gamma
ENSBTAG00000002296		STING1	stimulator of interferon response cGAMP interactor 1
ENSBTAG00000006633	516979	IRF3	interferon regulatory factor 3
ENSBTAG00000002929	506141	IRF4	interferon regulatory factor 4
ENSBTAG00000014628	529660	OAS2	2'-5'-oligoadenylate synthetase 2
ENSBTAG00000031231	789216	IRF1	interferon regulatory factor 1
ENSBTAG00000010002	337916	IRF2	interferon regulatory factor 2
ENSBTAG00000047680	100125591	IRF7	interferon regulatory factor 7
ENSBTAG00000018198	282602	TLR9	toll like receptor 9
ENSBTAG00000017824	614909	IRF8	interferon regulatory factor 8
ENSBTAG00000004989	615340	IRF5	interferon regulatory factor 5
ENSBTAG00000022161	493686	TLR7	toll like receptor 7
ENSBTAG00000000563	444881	MYD88	MYD88 innate immune signal transduction adaptor
ENSBTAG00000005816	509855	IRF9	interferon regulatory factor 9
ENSBTAG00000008682	281535	TLR3	toll like receptor 3
ENSBTAG00000021819	282257	IFNAR1	interferon alpha and beta receptor subunit 1
ENSBTAG00000021424	509246	CSK	C-terminal Src kinase
ENSBTAG00000054194	617485	SH2D1B	SH2 domain containing 1B
ENSBTAG00000048122	505647	CFD	complement factor D
ENSBTAG00000017547	514706	DBNL	drebrin like
ENSBTAG00000006354	280692	HP	haptoglobin
ENSBTAG00000030845	539997	MPEG1	macrophage expressed 1
ENSBTAG00000018451	613777	PTMS	parathymosin
ENSBTAG00000007338	282390	TYROBP	transmembrane immune signaling adaptor TYROBP
ENSBTAG00000008683	281274	LDHA	lactate dehydrogenase A

## Sheet: Cluster 2
ID	gene_ID	symbol	gene_name
ENSBTAG00000000073	504957	LRPAP1	LDL receptor related protein associated protein 1
ENSBTAG00000000133	504960	CD68	CD68 molecule
ENSBTAG00000000162	540089	ANAPC16	anaphase promoting complex subunit 16
ENSBTAG00000000213	615128	TMEM39A	transmembrane protein 39A
ENSBTAG00000000223	281995	PPM1B	protein phosphatase, Mg2+/Mn2+ dependent 1B
ENSBTAG00000000236	287022	YWHAZ	tyrosine 3-monooxygenase/tryptophan 5-monooxygenase activation protein zeta
ENSBTAG00000000241	513944	STAU1	staufen double-stranded RNA binding protein 1
ENSBTAG00000000297	533230	ZNF330	zinc finger protein 330
ENSBTAG00000000375	282082	SSRP1	structure specific recognition protein 1
ENSBTAG00000000504	513231	GTF2B	general transcription factor IIB
ENSBTAG00000000542	513777	CFAP36	cilia and flagella associated protein 36
ENSBTAG00000000622		RPS17	ribosomal protein S17
ENSBTAG00000000667	512905	LOC512905	apolipoprotein L, 3
ENSBTAG00000000678	513993	CSDE1	cold shock domain containing E1
ENSBTAG00000000712	767863	FBXW2	F-box and WD repeat domain containing 2
ENSBTAG00000000735	282151	BCL2A1	BCL2 related protein A1
ENSBTAG00000000808		COX14	cytochrome c oxidase assembly factor COX14
ENSBTAG00000000928	506538	SPECC1	sperm antigen with calponin homology and coiled-coil domains 1
ENSBTAG00000000940	515354	TBCC	tubulin folding cofactor C
ENSBTAG00000000941	783000	PLEKHB2	pleckstrin homology domain containing B2
ENSBTAG00000000942	535132	SIPA1L2	signal induced proliferation associated 1 like 2
ENSBTAG00000001009	508445	HCLS1	hematopoietic cell-specific Lyn substrate 1
ENSBTAG00000001134	527938	SRRT	serrate, RNA effector molecule
ENSBTAG00000001137	281078	CLTA	clathrin light chain A
ENSBTAG00000001246	282144	ATP1A1	ATPase Na+/K+ transporting subunit alpha 1
ENSBTAG00000001294	514688	PPP1R15A	protein phosphatase 1 regulatory subunit 15A
ENSBTAG00000001390	511328	B4GALT4	beta-1,4-galactosyltransferase 4
ENSBTAG00000001394	618580	TMED9	transmembrane emp24 protein transport domain containing 9
ENSBTAG00000001553	505093	HNRNPA1	heterogeneous nuclear ribonucleoprotein A1
ENSBTAG00000001651	522372	SYF2	SYF2 pre-mRNA splicing factor
ENSBTAG00000001660	539967	SPTY2D1	SPT2 chromatin protein domain containing 1
ENSBTAG00000001749	539639	SENP2	SUMO specific peptidase 2
ENSBTAG00000001752	515729	FUCA2	alpha-L-fucosidase 2
ENSBTAG00000001777		RPLP2	ribosomal protein lateral stalk subunit P2
ENSBTAG00000001790	100300349	SAFB2	scaffold attachment factor B2
ENSBTAG00000001807	522905	AKAP8	A-kinase anchoring protein 8
ENSBTAG00000001908	533910	DLD	dihydrolipoamide dehydrogenase
ENSBTAG00000001948	780809	VTI1B	vesicle transport through interaction with t-SNAREs 1B
ENSBTAG00000002004	510518	LLPH	LLP homolog, long-term synaptic facilitation factor
ENSBTAG00000002006	281530	THBS1	thrombospondin 1
ENSBTAG00000002051	511889	ARAP1	ArfGAP with RhoGAP domain, ankyrin repeat and PH domain 1
ENSBTAG00000002108	768311	YWHAQ	tyrosine 3-monooxygenase/tryptophan 5-monooxygenase activation protein theta
ENSBTAG00000002176	534249	NSMCE1	NSE1 homolog, SMC5-SMC6 complex component
ENSBTAG00000002242	534394	PSME3IP1	proteasome activator subunit 3 interacting protein 1
ENSBTAG00000002327	507222	TMEM208	transmembrane protein 208
ENSBTAG00000002378	505351	NUCB1	nucleobindin 1
ENSBTAG00000002528	506564	EIF3A	eukaryotic translation initiation factor 3 subunit A
ENSBTAG00000002549	786336	PTMA	prothymosin alpha
ENSBTAG00000002550
ENSBTAG00000002778	531931	SF3B2	splicing factor 3b subunit 2
ENSBTAG00000002791	509488	SEC24C	SEC24 homolog C, COPII coat complex component
ENSBTAG00000002920	535403	KAT6B	lysine acetyltransferase 6B
ENSBTAG00000002960	783336	WDR82	WD repeat domain 82
ENSBTAG00000003072	282130	ACADVL	acyl-CoA dehydrogenase very long chain
ENSBTAG00000003094	615704	SART1	spliceosome associated factor 1, recruiter of U4/U6.U5 tri-snRNP
ENSBTAG00000003151	506316	DNAJB11	DnaJ heat shock protein family (Hsp40) member B11
ENSBTAG00000003160	527134	LRCH4	leucine rich repeats and calponin homology domain containing 4
ENSBTAG00000003401	281597	ACTR3	actin related protein 3
ENSBTAG00000003418	540426	MSN	moesin
ENSBTAG00000003450	282657	ATP6V1H	ATPase H+ transporting V1 subunit H
ENSBTAG00000003544	517533	S1PR5	sphingosine-1-phosphate receptor 5
ENSBTAG00000003577	532337	GSPT1	G1 to S phase transition 1
ENSBTAG00000003789	782848	VIRMA	vir like m6A methyltransferase associated
ENSBTAG00000003907	539055	TSPAN14	tetraspanin 14
ENSBTAG00000003908	507845	MAPRE1	microtubule associated protein RP/EB family member 1
ENSBTAG00000003927	767919	AAMP	angio associated migratory cell protein
ENSBTAG00000004147	534383	FBH1	F-box DNA helicase 1
ENSBTAG00000004173	509646	UBXN8	UBX domain protein 8
ENSBTAG00000004203	510197	VPS33A	VPS33A core subunit of CORVET and HOPS complexes
ENSBTAG00000004258	281138	EEF2	eukaryotic translation elongation factor 2
ENSBTAG00000004279	338049	RHOA	ras homolog family member A
ENSBTAG00000004334		NCSTN	nicastrin
ENSBTAG00000004344	537161	ACSL1	acyl-CoA synthetase long chain family member 1
ENSBTAG00000004416	513277	NUDC	nuclear distribution C, dynein complex regulator
ENSBTAG00000004531	613336	CCT4	chaperonin containing TCP1 subunit 4
ENSBTAG00000004549	540851	UPRT	uracil phosphoribosyltransferase homolog
ENSBTAG00000004552	506485	PBXIP1	PBX homeobox interacting protein 1
ENSBTAG00000004593	282097	TOP2B	DNA topoisomerase II beta
ENSBTAG00000004604	510778	CCDC124	coiled-coil domain containing 124
ENSBTAG00000004820	534232	POLR2F	RNA polymerase II, I and III subunit F
ENSBTAG00000004852	788251	PLEKHO1	pleckstrin homology domain containing O1
ENSBTAG00000004855	282438	PRDX6	peroxiredoxin 6
ENSBTAG00000004879	618793	FOXO4	forkhead box O4
ENSBTAG00000004887	511045	DCTN1	dynactin subunit 1
ENSBTAG00000005067	497012	UBTF	upstream binding transcription factor
ENSBTAG00000005197	508442	BAZ1B	bromodomain adjacent to zinc finger domain 1B
ENSBTAG00000005354	616994	LRRFIP1	LRR binding FLII interacting protein 1
ENSBTAG00000005436	507486	SHQ1	SHQ1, H/ACA ribonucleoprotein assembly factor
ENSBTAG00000005470	507115	BIN3	bridging integrator 3
ENSBTAG00000005488	505320	ARIH2	ariadne RBR E3 ubiquitin protein ligase 2
ENSBTAG00000005524	515320	HBP1	HMG-box transcription factor 1
ENSBTAG00000005542	535998	EPS15	epidermal growth factor receptor pathway substrate 15
ENSBTAG00000005627	282514	PAFAH1B2	platelet activating factor acetylhydrolase 1b catalytic subunit 2
ENSBTAG00000005786	790880	ATXN3	ataxin 3
ENSBTAG00000005807	507899	MICU1	mitochondrial calcium uptake 1
ENSBTAG00000005960	538959	EPB41L2	erythrocyte membrane protein band 4.1 like 2
ENSBTAG00000006033	327673	NDUFA1	NADH:ubiquinone oxidoreductase subunit A1
ENSBTAG00000006044	528668	KLHL5	kelch like family member 5
ENSBTAG00000006045	281373	P4HB	prolyl 4-hydroxylase subunit beta
ENSBTAG00000006056	539696	HEXIM1	HEXIM P-TEFb complex subunit 1
ENSBTAG00000006072	532659	LRRC59	leucine rich repeat containing 59
ENSBTAG00000006101	282016	PSMD4	proteasome 26S subunit ubiquitin receptor, non-ATPase 4
ENSBTAG00000006111	540237	EXOC8	exocyst complex component 8
ENSBTAG00000006202	510494	ST13	ST13 Hsp70 interacting protein
ENSBTAG00000006250	531673	CASC3	CASC3 exon junction complex subunit
ENSBTAG00000006268	281855	IKBKG	inhibitor of nuclear factor kappa B kinase regulatory subunit gamma
ENSBTAG00000006441	282701	ATP5PB	ATP synthase peripheral stalk-membrane subunit b
ENSBTAG00000006478	767897	QNG1	Q-nucleotide N-glycosylase 1
ENSBTAG00000006543	534882	EIF3CL	eukaryotic translation initiation factor 3, subunit C-like
ENSBTAG00000006547	507275	CCDC25	coiled-coil domain containing 25
ENSBTAG00000006581	511627	CCDC82	coiled-coil domain containing 82
ENSBTAG00000006586	507804	KPNB1	karyopherin subunit beta 1
ENSBTAG00000006665	613357	ERP29	endoplasmic reticulum protein 29
ENSBTAG00000006883	505850	EIF4B	eukaryotic translation initiation factor 4B
ENSBTAG00000006916	536067	TAF15	TATA-box binding protein associated factor 15
ENSBTAG00000006927	281589	ABCF1	ATP binding cassette subfamily F member 1
ENSBTAG00000006960	506405	DHX16	DEAH-box helicase 16
ENSBTAG00000007039	540328	FBXO25	F-box protein 25
ENSBTAG00000007067	540735	ZC3H13	zinc finger CCCH-type containing 13
ENSBTAG00000007152	504832	OS9	OS9 endoplasmic reticulum lectin
ENSBTAG00000007299	523250	SF3A3	splicing factor 3a subunit 3
ENSBTAG00000007305	528654	VPS41	VPS41 subunit of HOPS complex
ENSBTAG00000007363	614759	LSM3	LSM3 homolog, U6 small nuclear RNA and mRNA degradation associated
ENSBTAG00000007385	615423	EMC7	ER membrane protein complex subunit 7
ENSBTAG00000007494	540904	SMARCA2	SWI/SNF related, matrix associated, actin dependent regulator of chromatin, subfamily a, member 2
ENSBTAG00000007515	505133	UBE2Q1	ubiquitin conjugating enzyme E2 Q1
ENSBTAG00000007572	282405	ATP6V1F	ATPase H+ transporting V1 subunit F
ENSBTAG00000007599	281854	IKBKB	inhibitor of nuclear factor kappa B kinase subunit beta
ENSBTAG00000007658	282421	CTNNBL1	catenin beta like 1
ENSBTAG00000007757	513577	PRPF31	pre-mRNA processing factor 31
ENSBTAG00000007788	515550	GRIPAP1	GRIP1 associated protein 1
ENSBTAG00000007812
ENSBTAG00000007875	539785	SAFB	scaffold attachment factor B
ENSBTAG00000007900		FIS1	fission, mitochondrial 1
ENSBTAG00000007960	534799	TOP1	DNA topoisomerase I
ENSBTAG00000008151	508943	MAP3K3	mitogen-activated protein kinase kinase kinase 3
ENSBTAG00000008191	540716	SLC39A7	solute carrier family 39 member 7
ENSBTAG00000008202	338067	PRKCSH	protein kinase C substrate 80K-H
ENSBTAG00000008241	512469	MRPS5	mitochondrial ribosomal protein S5
ENSBTAG00000008287	540849	YLPM1	YLP motif containing 1
ENSBTAG00000008321	515933	RNF8	ring finger protein 8
ENSBTAG00000008369	788858	LIX1L	limb and CNS expressed 1 like
ENSBTAG00000008403	785911	ROCK1	Rho associated coiled-coil containing protein kinase 1
ENSBTAG00000008411	613696	PLEKHO2	pleckstrin homology domain containing O2
ENSBTAG00000008472	526536	CRNKL1	crooked neck pre-mRNA splicing factor 1
ENSBTAG00000008579	509120	RCC2	regulator of chromosome condensation 2
ENSBTAG00000008621	615074	PRKAR1A	protein kinase cAMP-dependent type I regulatory subunit alpha
ENSBTAG00000008753	539896	BRD8	bromodomain containing 8
ENSBTAG00000008810	505780	GPBP1L1	GC-rich promoter binding protein 1 like 1
ENSBTAG00000008835	617553	GPANK1	G-patch domain and ankyrin repeats 1
ENSBTAG00000008853	506917	HNRNPF	heterogeneous nuclear ribonucleoprotein F
ENSBTAG00000008863	615333	TMEM87A	transmembrane protein 87A
ENSBTAG00000008870	521338	KCNS1	potassium voltage-gated channel modifier subfamily S member 1
ENSBTAG00000008897	515025	BIN2	bridging integrator 2
ENSBTAG00000008958	509626	NSMAF	neutral sphingomyelinase activation associated factor
ENSBTAG00000008967	327708	RAP1B	RAP1B, member of RAS oncogene family
ENSBTAG00000009036	538671	SUPT6H	SPT6 homolog, histone chaperone and transcription elongation factor
ENSBTAG00000009048	514259	EFHD2	EF-hand domain family member D2
ENSBTAG00000009084	508571	ATG3	autophagy related 3
ENSBTAG00000009299	540837	AFTPH	aftiphilin
ENSBTAG00000009372	510757	TTC5	tetratricopeptide repeat domain 5
ENSBTAG00000009451	531476	JDP2	Jun dimerization protein 2
ENSBTAG00000009453	504226	URGCP	upregulator of cell proliferation
ENSBTAG00000009483	526320	POLR2G	RNA polymerase II subunit G
ENSBTAG00000009516	513326	RNF20	ring finger protein 20
ENSBTAG00000009603	613899	UQCRH	ubiquinol-cytochrome c reductase hinge protein
ENSBTAG00000009646	507477	ALDH7A1	aldehyde dehydrogenase 7 family member A1
ENSBTAG00000009755	533600	GOLGA3	golgin A3
ENSBTAG00000009757	281898	RPSA	ribosomal protein SA
ENSBTAG00000009765	514596	MTMR14	myotubularin related protein 14
ENSBTAG00000009805	286876	CFDP2	craniofacial development protein 2
ENSBTAG00000009838	505387	RRP15	ribosomal RNA processing 15 homolog
ENSBTAG00000009949	510162	DARS1	aspartyl-tRNA synthetase 1
ENSBTAG00000009960	532573	FLOT1	flotillin 1
ENSBTAG00000009962	514033	PDCL3	phosducin like 3
ENSBTAG00000010071	534287	FBXO3	F-box protein 3
ENSBTAG00000010134	518522	OSTM1	osteoclastogenesis associated transmembrane protein 1
ENSBTAG00000010176	514223	ILKAP	ILK associated serine/threonine phosphatase
ENSBTAG00000010181	515580	GRPEL1	GrpE like 1, mitochondrial
ENSBTAG00000010321	504602	TTC1	tetratricopeptide repeat domain 1
ENSBTAG00000010376	504966	TMEM184C	transmembrane protein 184C
ENSBTAG00000010390	508319	SRI	sorcin
ENSBTAG00000010481	506676	UBXN1	UBX domain protein 1
ENSBTAG00000010645	506214	BOLA-DRA	major histocompatibility complex, class II, DR alpha
ENSBTAG00000010666	100124517	KHNYN	KH and NYN domain containing
ENSBTAG00000010729	511427	KRI1	KRI1 homolog
ENSBTAG00000010731	510244	CDKN2D	cyclin dependent kinase inhibitor 2D
ENSBTAG00000010737	493708	CDK11B	cyclin dependent kinase 11B
ENSBTAG00000010799	281341	MYL6	myosin light chain 6
ENSBTAG00000010951	506625	NHLRC3	NHL repeat containing 3
ENSBTAG00000010968	538144	TMED1	transmembrane p24 trafficking protein 1
ENSBTAG00000011239	282078	SEC11A	SEC11 homolog A, signal peptidase complex subunit
ENSBTAG00000011284	530352	SLC39A1	solute carrier family 39 member 1
ENSBTAG00000011311	617519	CCDC12	coiled-coil domain containing 12
ENSBTAG00000011319	515193	SLTM	SAFB like transcription modulator
ENSBTAG00000011409	783725	CD72	CD72 molecule
ENSBTAG00000011414	783760	EIF2B5	eukaryotic translation initiation factor 2B subunit epsilon
ENSBTAG00000011429		CREB3	cAMP responsive element binding protein 3
ENSBTAG00000011480	616550	PITPNA	phosphatidylinositol transfer protein alpha
ENSBTAG00000011639	100337329	STK11	serine/threonine kinase 11
ENSBTAG00000011656	534228	PRPF6	pre-mRNA processing factor 6
ENSBTAG00000011684	518839	RAB11FIP1	RAB11 family interacting protein 1
ENSBTAG00000011757	282705	PSEN1	presenilin 1
ENSBTAG00000011843
ENSBTAG00000011994	510769	NDEL1	nudE neurodevelopment protein 1 like 1
ENSBTAG00000012213	534322	WAPL	WAPL cohesin release factor
ENSBTAG00000012365	538427	ANP32A	acidic nuclear phosphoprotein 32 family member A
ENSBTAG00000012383	539781	CHMP5	charged multivesicular body protein 5
ENSBTAG00000012550	534620	TAOK3	TAO kinase 3
ENSBTAG00000012595	504390	RIDA	reactive intermediate imine deaminase A homolog
ENSBTAG00000012615	539873	ZEB2	zinc finger E-box binding homeobox 2
ENSBTAG00000012671	526103	TNIP1	TNFAIP3 interacting protein 1
ENSBTAG00000012697	404148	PGAM1	phosphoglycerate mutase 1
ENSBTAG00000012755	767885	KLC4	kinesin light chain 4
ENSBTAG00000012787	534664	SDE2	SDE2 telomere maintenance homolog
ENSBTAG00000012803	514960	SRP19	signal recognition particle 19
ENSBTAG00000012830	514934	YJU2	YJU2 splicing factor homolog
ENSBTAG00000012922	537728	PHF2	PHD finger protein 2
ENSBTAG00000013011	506073	PLAA	phospholipase A2 activating protein
ENSBTAG00000013023	509109	MAP4K4	mitogen-activated protein kinase kinase kinase kinase 4
ENSBTAG00000013113	282119	VDAC1	voltage dependent anion channel 1
ENSBTAG00000013128	783375	ACBD3	acyl-CoA binding domain containing 3
ENSBTAG00000013170	281732	CTLA4	cytotoxic T-lymphocyte associated protein 4
ENSBTAG00000013211	508280	CFAP97	cilia and flagella associated protein 97
ENSBTAG00000013265	520046	DHX38	DEAH-box helicase 38
ENSBTAG00000013315	327675	ATP5F1B	ATP synthase F1 subunit beta
ENSBTAG00000013411		ENO1	enolase 1
ENSBTAG00000013413	517515	CCDC51	coiled-coil domain containing 51
ENSBTAG00000013419	539276	HTATIP2	HIV-1 Tat interactive protein 2
ENSBTAG00000013589	507722	CHMP3	charged multivesicular body protein 3
ENSBTAG00000013606	538998	FKBP2	FKBP prolyl isomerase 2
ENSBTAG00000013652	785612	GTF2A1	general transcription factor IIA subunit 1
ENSBTAG00000013671	505324	UTP14A	UTP14A small subunit processome component
ENSBTAG00000013753	511144	DDRGK1	DDRGK domain containing 1
ENSBTAG00000013901	509819	PTDSS1	phosphatidylserine synthase 1
ENSBTAG00000013912	282388	TXNRD1	thioredoxin reductase 1
ENSBTAG00000013952	527471	HNRNPD	heterogeneous nuclear ribonucleoprotein D
ENSBTAG00000014080	531382	METTL14	methyltransferase 14, N6-adenosine-methyltransferase subunit
ENSBTAG00000014316	539850	HNRNPH3	heterogeneous nuclear ribonucleoprotein H3
ENSBTAG00000014505		NGRN	neugrin, neurite outgrowth associated
ENSBTAG00000014551	529336	TNFAIP8	TNF alpha induced protein 8
ENSBTAG00000014697	509060	SMARCC2	SWI/SNF related, matrix associated, actin dependent regulator of chromatin subfamily c member 2
ENSBTAG00000014734	506402	CHD4	chromodomain helicase DNA binding protein 4
ENSBTAG00000014766	615796	SRSF1	serine and arginine rich splicing factor 1
ENSBTAG00000014849	514771	GPATCH3	G-patch domain containing 3
ENSBTAG00000015009		LAMTOR4	late endosomal/lysosomal adaptor, MAPK and MTOR activator 4
ENSBTAG00000015042	508709	WDR55	WD repeat domain 55
ENSBTAG00000015104		CCDC28B	coiled-coil domain containing 28B
ENSBTAG00000015112	538625	PSMD6	proteasome 26S subunit, non-ATPase 6
ENSBTAG00000015114	281036	CALR	calreticulin
ENSBTAG00000015169	536181	UBXN4	UBX domain protein 4
ENSBTAG00000015187	505276	DDX41	DEAD-box helicase 41
ENSBTAG00000015316	614028	NPM1	nucleophosmin 1
ENSBTAG00000015486	513857	CD2BP2	CD2 cytoplasmic tail binding protein 2
ENSBTAG00000015563	538860	PDE12	phosphodiesterase 12
ENSBTAG00000015591	338045	SQSTM1	sequestosome 1
ENSBTAG00000015642
ENSBTAG00000015806	524677	OAZ2	ornithine decarboxylase antizyme 2
ENSBTAG00000015853	327696	SDHC	succinate dehydrogenase complex subunit C
ENSBTAG00000015858
ENSBTAG00000015900	510220	CNPY3	canopy FGF signaling regulator 3
ENSBTAG00000016079	281090	COX4I1	cytochrome c oxidase subunit 4I1
ENSBTAG00000016168	785005	APLP2	amyloid beta precursor like protein 2
ENSBTAG00000016174	497013	NCL	nucleolin
ENSBTAG00000016250	540462	AKTIP	AKT interacting protein
ENSBTAG00000016328	618226	SFPQ	splicing factor proline and glutamine rich
ENSBTAG00000016441	513617	ZNF622	zinc finger protein 622
ENSBTAG00000016481	539218	CALU	calumenin
ENSBTAG00000016562	541040	SEC63	SEC63 homolog, protein translocation regulator
ENSBTAG00000016683	282291	NFKBIA	NFKB inhibitor alpha
ENSBTAG00000016710
ENSBTAG00000016730	507203	ANP32E	acidic nuclear phosphoprotein 32 family member E
ENSBTAG00000016760	510368	LRRFIP2	LRR binding FLII interacting protein 2
ENSBTAG00000016795	514798	RUFY3	RUN and FYVE domain containing 3
ENSBTAG00000016822	281419	PPIB	peptidylprolyl isomerase B
ENSBTAG00000016830	504336	DAXX	death domain associated protein
ENSBTAG00000016977		FUNDC2	FUN14 domain containing 2
ENSBTAG00000017067	513878	BUD23	BUD23 rRNA methyltransferase and ribosome maturation factor
ENSBTAG00000017068	512898	DDA1	DET1 and DDB1 associated 1
ENSBTAG00000017212	100138230	HYPK	huntingtin interacting protein K
ENSBTAG00000017213	510905	MFAP1	microfibril associated protein 1
ENSBTAG00000017278	353160	ACBD5	acyl-CoA binding domain containing 5
ENSBTAG00000017363	508861	SAT1	spermidine/spermine N1-acetyltransferase 1
ENSBTAG00000017389	286868	RPLP0	ribosomal protein lateral stalk subunit P0
ENSBTAG00000017424	326580	VAPB	VAMP associated protein B and C
ENSBTAG00000017457	526376	STK10	serine/threonine kinase 10
ENSBTAG00000017525	767903	ATG12	autophagy related 12
ENSBTAG00000017560
ENSBTAG00000017636	280991	AKT1	AKT serine/threonine kinase 1
ENSBTAG00000017770	516355	LUC7L2	LUC7 like 2, pre-mRNA splicing factor
ENSBTAG00000017783	617179	TSPYL2	TSPY like 2
ENSBTAG00000017873	407239	USF1	upstream transcription factor 1
ENSBTAG00000017875	538835	ARHGAP30	Rho GTPase activating protein 30
ENSBTAG00000017889	533784	CCT5	chaperonin containing TCP1 subunit 5
ENSBTAG00000017994		MAX	MYC associated factor X
ENSBTAG00000018015	614927	IL27	interleukin 27
ENSBTAG00000018103	282691	HMGB1	high mobility group box 1
ENSBTAG00000018207	281291	M6PR	mannose-6-phosphate receptor, cation dependent
ENSBTAG00000018283	508324	ACAA1	acetyl-CoA acyltransferase 1
ENSBTAG00000018317	508045	PPP2R2A	protein phosphatase 2 regulatory subunit Balpha
ENSBTAG00000018382	615950	SMS	spermine synthase
ENSBTAG00000018406		CSTF2T	cleavage stimulation factor subunit 2 tau variant
ENSBTAG00000018425	512456	PSMD7	proteasome 26S subunit, non-ATPase 7
ENSBTAG00000018438	541106	RRAGD	Ras related GTP binding D
ENSBTAG00000018498		PQBP1	polyglutamine binding protein 1
ENSBTAG00000018535	514086	CDK5RAP1	CDK5 regulatory subunit associated protein 1
ENSBTAG00000018581	539432	EPC2	enhancer of polycomb homolog 2
ENSBTAG00000018633		RABAC1	Rab acceptor 1
ENSBTAG00000018680	533732	SLC4A1AP	solute carrier family 4 member 1 adaptor protein
ENSBTAG00000018784	404187	CTSZ	cathepsin Z
ENSBTAG00000018803	505628	SNF8	SNF8 subunit of ESCRT-II
ENSBTAG00000018897	513461	PSMD11	proteasome 26S subunit, non-ATPase 11
ENSBTAG00000018915	513740	WASHC2C	WASH complex subunit 2C
ENSBTAG00000019011	534402	PGM1	phosphoglucomutase 1
ENSBTAG00000019139	522928	PHF3	PHD finger protein 3
ENSBTAG00000019271	616033	NARS1	asparaginyl-tRNA synthetase 1
ENSBTAG00000019290	540107	PACSIN2	protein kinase C and casein kinase substrate in neurons 2
ENSBTAG00000019375	528108	SCARF2	scavenger receptor class F member 2
ENSBTAG00000019474	538029	HERC1	HECT and RLD domain containing E3 ubiquitin protein ligase family member 1
ENSBTAG00000019522	286880	PPM1G	protein phosphatase, Mg2+/Mn2+ dependent 1G
ENSBTAG00000019684	618855	NUDT3	nudix hydrolase 3
ENSBTAG00000019832	535376	TGFBR2	transforming growth factor beta receptor 2
ENSBTAG00000019883	508900	IST1	IST1 factor associated with ESCRT-III
ENSBTAG00000020034	534996	LYN	LYN proto-oncogene, Src family tyrosine kinase
ENSBTAG00000020106	517446	AP2M1	adaptor related protein complex 2 subunit mu 1
ENSBTAG00000020108	513324	LETM1	leucine zipper and EF-hand containing transmembrane protein 1
ENSBTAG00000020226	510942	CHRAC1	chromatin accessibility complex subunit 1
ENSBTAG00000020307	535148	C11H9orf78	chromosome 11 C9orf78 homolog
ENSBTAG00000020340	539497	ZNF830	zinc finger protein 830
ENSBTAG00000020398	516516	TRMT12	tRNA methyltransferase 12 homolog
ENSBTAG00000020405	327660	NDUFB9	NADH:ubiquinone oxidoreductase subunit B9
ENSBTAG00000020421	514989	SUPT16H	SPT16 homolog, facilitates chromatin remodeling subunit
ENSBTAG00000020428	528744	PAF1	PAF1 homolog, Paf1/RNA polymerase II complex component
ENSBTAG00000020458	510909	STX6	syntaxin 6
ENSBTAG00000020653	100138550	FIP1L1	factor interacting with PAPOLA and CPSF1
ENSBTAG00000020662		SARNP	SAP domain containing ribonucleoprotein
ENSBTAG00000020664	281691	DNAJC14	DnaJ heat shock protein family (Hsp40) member C14
ENSBTAG00000020685
ENSBTAG00000020754	514418	ZNF526	zinc finger protein 526
ENSBTAG00000020757	540653	PCBP2	poly(rC) binding protein 2
ENSBTAG00000020907	508530	PSMC3IP	PSMC3 interacting protein
ENSBTAG00000020959	538444	SET	SET nuclear proto-oncogene
ENSBTAG00000021039	515290	HNRNPM	heterogeneous nuclear ribonucleoprotein M
ENSBTAG00000021131	528135	HNRNPK	heterogeneous nuclear ribonucleoprotein K
ENSBTAG00000021144	513924	PSTPIP1	proline-serine-threonine phosphatase interacting protein 1
ENSBTAG00000021172		IWS1	interacts with SUPT6H, CTD assembly factor 1
ENSBTAG00000021367	509685	ANP32B	acidic nuclear phosphoprotein 32 family member B
ENSBTAG00000021392	539433	DCAF11	DDB1 and CUL4 associated factor 11
ENSBTAG00000021395	510041	PSME1	proteasome activator subunit 1
ENSBTAG00000021438	532668	ZNF821	zinc finger protein 821
ENSBTAG00000021449	100138632	DCAF13	DDB1 and CUL4 associated factor 13
ENSBTAG00000021464	534570	SPRYD3	SPRY domain containing 3
ENSBTAG00000021485	614807	C3H1orf54	chromosome 3 C1orf54 homolog
ENSBTAG00000021580	782669	HNRNPA3	heterogeneous nuclear ribonucleoprotein A3
ENSBTAG00000021785	506622	TMEM219	transmembrane protein 219
ENSBTAG00000021810	537395	DDX23	DEAD-box helicase 23
ENSBTAG00000021918	533087	EZH1	enhancer of zeste 1 polycomb repressive complex 2 subunit
ENSBTAG00000021922	514465	SMAP2	small ArfGAP2
ENSBTAG00000021927	786013	AATF	apoptosis antagonizing transcription factor
ENSBTAG00000021999	506812	CPT1A	carnitine palmitoyltransferase 1A
ENSBTAG00000022044	614521	RAB35	RAB35, member RAS oncogene family
ENSBTAG00000022204
ENSBTAG00000022613	510767	CYCS	cytochrome c, somatic
ENSBTAG00000023144	407152	PTPRC	protein tyrosine phosphatase receptor type C
ENSBTAG00000023218		UBE2V2	ubiquitin conjugating enzyme E2 V2
ENSBTAG00000023333	617891	LENG1	leukocyte receptor cluster member 1
ENSBTAG00000023610	615198	U2AF1L4	U2 small nuclear RNA auxiliary factor 1 like 4
ENSBTAG00000023976	534994	ARHGAP25	Rho GTPase activating protein 25
ENSBTAG00000023997	507309	VAMP8	vesicle associated membrane protein 8
ENSBTAG00000024095	505228	THRAP3	thyroid hormone receptor associated protein 3
ENSBTAG00000024542	510483	PIGC	phosphatidylinositol glycan anchor biosynthesis class C
ENSBTAG00000024657	529006	ZFP91	ZFP91 zinc finger protein, atypical E3 ubiquitin ligase
ENSBTAG00000025358	509769	SNX2	sorting nexin 2
ENSBTAG00000025405	617628	BATF	basic leucine zipper ATF-like transcription factor
ENSBTAG00000027246	512938	UBD	ubiquitin D
ENSBTAG00000027426
ENSBTAG00000027722	513707	IPO7	importin 7
ENSBTAG00000028696	112442868	LOC112442868	small nucleolar RNA U3
ENSBTAG00000029076
ENSBTAG00000029237
ENSBTAG00000030169	132342073	SUMO2	small ubiquitin like modifier 2
ENSBTAG00000030209		ARHGDIA	Rho GDP dissociation inhibitor alpha
ENSBTAG00000030301		MAP7D1	MAP7 domain containing 1
ENSBTAG00000030369	506821	IFFO1	intermediate filament family orphan 1
ENSBTAG00000030435	767836	PNRC2	proline rich nuclear receptor coactivator 2
ENSBTAG00000030503	618489	H2AJ	H2A.J histone
ENSBTAG00000030675	286773	PDCL	phosducin like
ENSBTAG00000030990	618503	UQCC1	ubiquinol-cytochrome c reductase complex assembly factor 1
ENSBTAG00000031567	522045	SMARCC1	SWI/SNF related, matrix associated, actin dependent regulator of chromatin subfamily c member 1
ENSBTAG00000031846
ENSBTAG00000031852	513858	TBC1D10B	TBC1 domain family member 10B
ENSBTAG00000032260	504926	DCUN1D3	defective in cullin neddylation 1 domain containing 3
ENSBTAG00000032705
ENSBTAG00000032964	615069	C24H18orf25	chromosome 24 C18orf25 homolog
ENSBTAG00000033032	515539	FAM50A	family with sequence similarity 50 member A
ENSBTAG00000033095	540724	WDR70	WD repeat domain 70
ENSBTAG00000033453	781257	MTCH1	mitochondrial carrier 1
ENSBTAG00000034531	767901	RNF146	ring finger protein 146
ENSBTAG00000035083	777786	ATXN7L3B	ataxin 7 like 3B
ENSBTAG00000037457	100337206	MBD2	methyl-CpG binding domain protein 2
ENSBTAG00000037493	512824	PUF60	poly(U) binding splicing factor 60
ENSBTAG00000037799	515697	LOC515697	apolipoprotein L, 3-like
ENSBTAG00000038051	532875	LOC532875	AFG3-like protein 1
ENSBTAG00000038335
ENSBTAG00000038842
ENSBTAG00000039555	327718	COX7C	cytochrome c oxidase subunit 7C
ENSBTAG00000039719	505103	PHGDH	phosphoglycerate dehydrogenase
ENSBTAG00000039732	505520	BLOC1S5	biogenesis of lysosomal organelles complex 1 subunit 5
ENSBTAG00000039951	540228	PRMT6	protein arginine methyltransferase 6
ENSBTAG00000042506	112446153	LOC112446153	U5 spliceosomal RNA
ENSBTAG00000042956	112446152	LOC112446152	U5 spliceosomal RNA
ENSBTAG00000043250
ENSBTAG00000043546	3283888	ND6	NADH dehydrogenase subunit 6
ENSBTAG00000043550	3283889	CYTB	cytochrome b
ENSBTAG00000043556	3283880	COX2	cytochrome c oxidase subunit II
ENSBTAG00000043558	3283877	ND1	NADH dehydrogenase subunit 1
ENSBTAG00000043559	3283885	ND4L	NADH dehydrogenase subunit 4L
ENSBTAG00000043560	3283883	COX3	cytochrome c oxidase subunit III
ENSBTAG00000043561	3283879	COX1	cytochrome c oxidase subunit I
ENSBTAG00000043563	3283887	ND5	NADH dehydrogenase subunit 5
ENSBTAG00000043564	3283881	ATP8	ATP synthase F0 subunit 8
ENSBTAG00000043567
ENSBTAG00000043568	3283884	ND3	NADH dehydrogenase subunit 3
ENSBTAG00000043570
ENSBTAG00000043571	3283878	ND2	NADH dehydrogenase subunit 2
ENSBTAG00000043577	3283886	ND4	NADH dehydrogenase subunit 4
ENSBTAG00000043582
ENSBTAG00000043584	3283882	ATP6	ATP synthase F0 subunit 6
ENSBTAG00000044861	112446116	LOC112446116	small Cajal body-specific RNA 6
ENSBTAG00000045039	112444215	LOC112444215	small Cajal body-specific RNA 17
ENSBTAG00000045235	112444214	LOC112444214	small Cajal body-specific RNA 18
ENSBTAG00000045772
ENSBTAG00000045880	100300478	LOC100300478	sialic acid-binding Ig-like lectin 5
ENSBTAG00000045937	781499	LOC781499	heterogeneous nuclear ribonucleoprotein A3-like
ENSBTAG00000046358	282296	PABPC1	poly(A) binding protein cytoplasmic 1
ENSBTAG00000046759	112444678	LOC112444678	small nucleolar RNA U13
ENSBTAG00000046846	508634	FAM32A	family with sequence similarity 32 member A
ENSBTAG00000046936	522338	MRFAP1L1	Morf4 family associated protein 1-like 1
ENSBTAG00000047495
ENSBTAG00000047871	516413	KLF17	KLF transcription factor 17
ENSBTAG00000047874	100299693	PRPF38B	pre-mRNA processing factor 38B
ENSBTAG00000048107	407129	CANX	calnexin
ENSBTAG00000048412
ENSBTAG00000048983
ENSBTAG00000048989
ENSBTAG00000049132
ENSBTAG00000049402
ENSBTAG00000049516	777773	ARL6IP1	ADP ribosylation factor like GTPase 6 interacting protein 1
ENSBTAG00000049588
ENSBTAG00000049749
ENSBTAG00000049864	101906096	PPP1R9B	protein phosphatase 1 regulatory subunit 9B
ENSBTAG00000049896
ENSBTAG00000050225	112448627	LOC112448627	U1 spliceosomal RNA
ENSBTAG00000050230	114482804	MIR12021	microRNA mir-12021
ENSBTAG00000050712	511908	EHD1	EH domain containing 1
ENSBTAG00000051013
ENSBTAG00000051285
ENSBTAG00000051505
ENSBTAG00000051720
ENSBTAG00000051907
ENSBTAG00000051947
ENSBTAG00000052508
ENSBTAG00000052635
ENSBTAG00000053003	286809	GPX4	glutathione peroxidase 4
ENSBTAG00000053179		LST1	leukocyte specific transcript 1
ENSBTAG00000053390	281440	RAC1	Rac family small GTPase 1
ENSBTAG00000053598	507488	RAB21	RAB21, member RAS oncogene family
ENSBTAG00000054514
ENSBTAG00000054582
ENSBTAG00000054736
ENSBTAG00000054926
ENSBTAG00000055033	540457	RAN	RAN, member RAS oncogene family
ENSBTAG00000055082

## Sheet: Cluster 3
ID	gene_ID	symbol	gene_name
ENSBTAG00000000084	516084	MRPS30	mitochondrial ribosomal protein S30
ENSBTAG00000000115	783762	VPS54	VPS54 subunit of GARP complex
ENSBTAG00000000144
ENSBTAG00000000224	522371	TSPAN15	tetraspanin 15
ENSBTAG00000000251	510679	ALAD	aminolevulinate dehydratase
ENSBTAG00000000291	517113	DHTKD1	dehydrogenase E1 and transketolase domain containing 1
ENSBTAG00000000362	507819	SPG11	SPG11 vesicle trafficking associated, spatacsin
ENSBTAG00000000371	777771	DIS3L	DIS3 like exosome 3'-5' exoribonuclease
ENSBTAG00000000379	515866	GOLT1B	golgi transport 1B
ENSBTAG00000000387	614730	NICN1	nicolin 1, tubulin polyglutamylase complex subunit
ENSBTAG00000000455	538594	CREBZF	CREB/ATF bZIP transcription factor
ENSBTAG00000000475	617161	IMMP1L	inner mitochondrial membrane peptidase subunit 1
ENSBTAG00000000546	768016	TOB1	transducer of ERBB2, 1
ENSBTAG00000000562	781575	TOMM20	translocase of outer mitochondrial membrane 20
ENSBTAG00000000566	786080	CCDC14	coiled-coil domain containing 14
ENSBTAG00000000668	541266	SLC22A5	solute carrier family 22 member 5
ENSBTAG00000000745		AQP1	aquaporin 1
ENSBTAG00000000786	508566	NQO2	N-ribosyldihydronicotinamide:quinone reductase 2
ENSBTAG00000000855	531367	NXN	nucleoredoxin
ENSBTAG00000000859	527491	SLC38A1	solute carrier family 38 member 1
ENSBTAG00000000888	505122	SPTA1	spectrin alpha, erythrocytic 1
ENSBTAG00000000900	527708	LRRC8C	leucine rich repeat containing 8 VRAC subunit C
ENSBTAG00000000918	512804	ERMARD	ER membrane associated RNA degradation
ENSBTAG00000000943	789857	ZNF286A	zinc finger protein 286A
ENSBTAG00000000974	509885	IARS1	isoleucyl-tRNA synthetase 1
ENSBTAG00000001013	508169	SLC30A5	solute carrier family 30 member 5
ENSBTAG00000001023	505086	ZNF598	zinc finger protein 598, E3 ubiquitin ligase
ENSBTAG00000001029		RASGRP2	RAS guanyl releasing protein 2
ENSBTAG00000001037	520058	MAP4K2	mitogen-activated protein kinase kinase kinase kinase 2
ENSBTAG00000001108	513934	GMCL1	germ cell-less 1, spermatogenesis associated
ENSBTAG00000001113	504290	NDUFAF7	NADH:ubiquinone oxidoreductase complex assembly factor 7
ENSBTAG00000001140	614320	IAH1	isoamyl acetate hydrolyzing esterase 1 (putative)
ENSBTAG00000001282	618573	RALGAPA1	Ral GTPase activating protein catalytic subunit alpha 1
ENSBTAG00000001296	504456	TMEM50A	transmembrane protein 50A
ENSBTAG00000001354	506349	INPP5E	inositol polyphosphate-5-phosphatase E
ENSBTAG00000001398	540568	ATP2A2	ATPase sarcoplasmic/endoplasmic reticulum Ca2+ transporting 2
ENSBTAG00000001419	507154	MRPL4	mitochondrial ribosomal protein L4
ENSBTAG00000001450	525278	APBB3	amyloid beta precursor protein binding family B member 3
ENSBTAG00000001609	286883	MAP2K6	mitogen-activated protein kinase kinase 6
ENSBTAG00000001673	520387	C2CD5	C2 calcium dependent domain containing 5
ENSBTAG00000001796	617472	CATSPERD	cation channel sperm associated auxiliary subunit delta
ENSBTAG00000001816	504608	SLC25A42	solute carrier family 25 member 42
ENSBTAG00000001894	519463	NEDD1	NEDD1 gamma-tubulin ring complex targeting factor
ENSBTAG00000001902	532848	CEP295	centrosomal protein 295
ENSBTAG00000002002	522920	ATAD2	ATPase family AAA domain containing 2
ENSBTAG00000002015	526227	RPS6KA6	ribosomal protein S6 kinase A6
ENSBTAG00000002058	618099	ASF1A	anti-silencing function 1A histone chaperone
ENSBTAG00000002127	541012	TCP11L2	t-complex 11 like 2
ENSBTAG00000002128	506830	MPPE1	metallophosphoesterase 1
ENSBTAG00000002179	538758	CDIN1	CDAN1 interacting nuclease 1
ENSBTAG00000002281	523334	ZNF354C	zinc finger protein 354C
ENSBTAG00000002292	535439	SMARCA1	SWI/SNF related, matrix associated, actin dependent regulator of chromatin, subfamily a, member 1
ENSBTAG00000002361	768080	TMCC2	transmembrane and coiled-coil domain family 2
ENSBTAG00000002419	509680	PIGM	phosphatidylinositol glycan anchor biosynthesis class M
ENSBTAG00000002454		ALG2	ALG2 alpha-1,3/1,6-mannosyltransferase
ENSBTAG00000002457		SEC61B	SEC61 translocon subunit beta
ENSBTAG00000002476	514510	DNAJC16	DnaJ heat shock protein family (Hsp40) member C16
ENSBTAG00000002492	615896	SYCP3	synaptonemal complex protein 3
ENSBTAG00000002554	533126	TCAF1	TRPM8 channel associated factor 1
ENSBTAG00000002600	505160	EFCAB7	EF-hand calcium binding domain 7
ENSBTAG00000002643	511364	VPS52	VPS52 subunit of GARP complex
ENSBTAG00000002668	526026	ZNF711	zinc finger protein 711
ENSBTAG00000002710	539477	TSSK4	testis specific serine kinase 4
ENSBTAG00000002726	540660	CDC27	cell division cycle 27
ENSBTAG00000002742	533115	MSH2	mutS homolog 2
ENSBTAG00000002949		CBX1	chromobox 1
ENSBTAG00000002972	526444	DNAI7	dynein axonemal intermediate chain 7
ENSBTAG00000002993		SFT2D1	SFT2 domain containing 1
ENSBTAG00000003068	504481	MSMO1	methylsterol monooxygenase 1
ENSBTAG00000003089	533687	RHPN2	rhophilin Rho GTPase binding protein 2
ENSBTAG00000003232	539000	RAB29	RAB29, member RAS oncogene family
ENSBTAG00000003242	617428	ACAD9	acyl-CoA dehydrogenase family member 9
ENSBTAG00000003265	505225	ADD3	adducin 3
ENSBTAG00000003275
ENSBTAG00000003371	509181	JKAMP	JNK1/MAPK8 associated membrane protein
ENSBTAG00000003383	785350	LOC785350	transmembrane p24 trafficking protein 2 pseudogene
ENSBTAG00000003415	535653	ESD	esterase D
ENSBTAG00000003675	788252	ADGRL1	adhesion G protein-coupled receptor L1
ENSBTAG00000003702	540507	ANGEL2	angel homolog 2
ENSBTAG00000003708	533994	SEC23A	SEC23 homolog A, COPII coat complex component
ENSBTAG00000003740	280952	KDM6A	lysine demethylase 6A
ENSBTAG00000003745	618860	WDR48	WD repeat domain 48
ENSBTAG00000003777	280941	TIE1	tyrosine kinase with immunoglobulin like and EGF like domains 1
ENSBTAG00000003807	536537	CNOT9	CCR4-NOT transcription complex subunit 9
ENSBTAG00000003915	787569	LARP6	La ribonucleoprotein 6, translational regulator
ENSBTAG00000003925
ENSBTAG00000003947	508156	SSBP4	single stranded DNA binding protein 4
ENSBTAG00000003997	511801	UBE2D4	ubiquitin conjugating enzyme E2 D4 (putative)
ENSBTAG00000004018	506348	DGKA	diacylglycerol kinase alpha
ENSBTAG00000004023		ELAPOR2	endosome-lysosome associated apoptosis and autophagy regulator family member 2
ENSBTAG00000004161	541003	UBE2D2	ubiquitin conjugating enzyme E2 D2
ENSBTAG00000004231	507389	GPM6A	glycoprotein M6A
ENSBTAG00000004303	535727	SLC27A2	solute carrier family 27 member 2
ENSBTAG00000004358	538772	DARS2	aspartyl-tRNA synthetase 2, mitochondrial
ENSBTAG00000004495	509292	UBA5	ubiquitin like modifier activating enzyme 5
ENSBTAG00000004517	535018	TARBP1	tRNA guanosine 2 -O-methyltransferase TARBP1
ENSBTAG00000004565
ENSBTAG00000004659	514221	COQ10B	coenzyme Q10B
ENSBTAG00000004750	527903	VSTM2L	V-set and transmembrane domain containing 2 like
ENSBTAG00000004824	616916	REEP1	receptor accessory protein 1
ENSBTAG00000004834	540938	CNOT10	CCR4-NOT transcription complex subunit 10
ENSBTAG00000004854	781411	SLC24A5	solute carrier family 24 member 5
ENSBTAG00000004871	282290	NDUFV2	NADH:ubiquinone oxidoreductase core subunit V2
ENSBTAG00000004930	534465	DNAAF2	dynein axonemal assembly factor 2
ENSBTAG00000004936	524354	TMIGD2	transmembrane and immunoglobulin domain containing 2
ENSBTAG00000005042	281510	SYN1	synapsin I
ENSBTAG00000005049	532587	BLK	BLK proto-oncogene, Src family tyrosine kinase
ENSBTAG00000005058	100125939	PHAF1	phagosome assembly factor 1
ENSBTAG00000005077	613811	CXCL12	C-X-C motif chemokine ligand 12
ENSBTAG00000005102	520774	PHTF2	putative homeodomain transcription factor 2
ENSBTAG00000005309	534594	TGDS	TDP-glucose 4,6-dehydratase
ENSBTAG00000005310	537630	GPR180	G protein-coupled receptor 180
ENSBTAG00000005328	541255	ICE2	interactor of little elongation complex ELL subunit 2
ENSBTAG00000005392	524207	KBTBD3	kelch repeat and BTB domain containing 3
ENSBTAG00000005526	100125306	COG5	component of oligomeric golgi complex 5
ENSBTAG00000005556	510299	CYGB	cytoglobin
ENSBTAG00000005723	516064	NEPRO	nucleolus and neural progenitor protein
ENSBTAG00000005743	281492	SMN2	survival of motor neuron 2, centromeric
ENSBTAG00000005744	504633	COQ2	coenzyme Q2, polyprenyltransferase
ENSBTAG00000005808		TMEM14C	transmembrane protein 14C
ENSBTAG00000005854	540493	COPS8	COP9 signalosome subunit 8
ENSBTAG00000005892	504509	ZAP70	zeta chain of T cell receptor associated protein kinase 70
ENSBTAG00000005893	534013	TMEM68	transmembrane protein 68
ENSBTAG00000005928	541067	MINPP1	multiple inositol-polyphosphate phosphatase 1
ENSBTAG00000005957	518622	CSE1L	chromosome segregation 1 like
ENSBTAG00000006067	515212	VMAC	vimentin type intermediate filament associated coiled-coil protein
ENSBTAG00000006073	534549	PODNL1	podocan like 1
ENSBTAG00000006083	784295	KLF1	KLF transcription factor 1
ENSBTAG00000006168	535331	RBM45	RNA binding motif protein 45
ENSBTAG00000006259	614611	MOB1A	MOB kinase activator 1A
ENSBTAG00000006320	280759	DBT	dihydrolipoamide branched chain transacylase E2
ENSBTAG00000006413	540295	KATNBL1	katanin regulatory subunit B1 like 1
ENSBTAG00000006414		NUTF2	nuclear transport factor 2
ENSBTAG00000006428	524106	ZNF354A	zinc finger protein 354A
ENSBTAG00000006448	538719	ERI2	ERI1 exoribonuclease family member 2
ENSBTAG00000006529	509696	PDSS1	decaprenyl diphosphate synthase subunit 1
ENSBTAG00000006673	536682	TMEM179	transmembrane protein 179
ENSBTAG00000006703	515331	PTGDR	prostaglandin D2 receptor
ENSBTAG00000006721	512375	POLR1F	RNA polymerase I subunit F
ENSBTAG00000006754	503577	DBP	D-box binding PAR bZIP transcription factor
ENSBTAG00000006816	781153	ABHD17B	abhydrolase domain containing 17B, depalmitoylase
ENSBTAG00000006837	518834	UBA6	ubiquitin like modifier activating enzyme 6
ENSBTAG00000006843	526343	UTP15	UTP15 small subunit processome component
ENSBTAG00000006941	786491	ATAT1	alpha tubulin acetyltransferase 1
ENSBTAG00000007003	507631	TYMS	thymidylate synthetase
ENSBTAG00000007089	512533	FRG1	FSHD region gene 1
ENSBTAG00000007234	533951	PLRG1	pleiotropic regulator 1
ENSBTAG00000007316	524136	NDST3	N-deacetylase and N-sulfotransferase 3
ENSBTAG00000007319	517405	JAG2	jagged canonical Notch ligand 2
ENSBTAG00000007461	514072	C20H5orf34	chromosome 20 C5orf34 homolog
ENSBTAG00000007510		PXMP2	peroxisomal membrane protein 2
ENSBTAG00000007567	615687	TMX3	thioredoxin related transmembrane protein 3
ENSBTAG00000007593	508353	AIDA	axin interactor, dorsalization associated
ENSBTAG00000007595	522319	BROX	BRO1 domain and CAAX motif containing
ENSBTAG00000007683	614170	DCAF17	DDB1 and CUL4 associated factor 17
ENSBTAG00000008048	521363	GCFC2	GC-rich sequence DNA-binding factor 2
ENSBTAG00000008068	781454	ERLEC1	endoplasmic reticulum lectin 1
ENSBTAG00000008079	504664	NRBP2	nuclear receptor binding protein 2
ENSBTAG00000008132		SOX13	SRY-box transcription factor 13
ENSBTAG00000008168	532195	STARD6	StAR related lipid transfer domain containing 6
ENSBTAG00000008173	535190	TRIM13	tripartite motif containing 13
ENSBTAG00000008213	781217	ATMIN	ATM interactor
ENSBTAG00000008243	526961	LRRC40	leucine rich repeat containing 40
ENSBTAG00000008296	783374	EEF1AKMT1	EEF1A lysine methyltransferase 1
ENSBTAG00000008302	510686	RINT1	RAD50 interactor 1
ENSBTAG00000008378	540252	FEM1B	fem-1 homolog B
ENSBTAG00000008492	522721	ZMYM3	zinc finger MYM-type containing 3
ENSBTAG00000008527	507828	SRSF6	serine and arginine rich splicing factor 6
ENSBTAG00000008619	540644	SAMD8	sterile alpha motif domain containing 8
ENSBTAG00000008661	614490	C15H11orf52	chromosome 15 C11orf52 homolog
ENSBTAG00000008755	507865	MARCHF7	membrane associated ring-CH-type finger 7
ENSBTAG00000008809	537341	PTBP2	polypyrimidine tract binding protein 2
ENSBTAG00000008817	529670	LAMA4	laminin subunit alpha 4
ENSBTAG00000008880	514810	POGLUT2	protein O-glucosyltransferase 2
ENSBTAG00000008969	617800	SLC9A8	solute carrier family 9 member A8
ENSBTAG00000008993		INTS6L	integrator complex subunit 6 like
ENSBTAG00000009023	522132	TMTC3	transmembrane O-mannosyltransferase targeting cadherins 3
ENSBTAG00000009077	509802	SNRPA	small nuclear ribonucleoprotein polypeptide A
ENSBTAG00000009117	788561	THNSL1	threonine synthase like 1
ENSBTAG00000009129	515909	POLI	DNA polymerase iota
ENSBTAG00000009209	535329	BEND5	BEN domain containing 5
ENSBTAG00000009239	541240	SLC16A10	solute carrier family 16 member 10
ENSBTAG00000009246	513162	DPY30	dpy-30 histone methyltransferase complex regulatory subunit
ENSBTAG00000009345	515126	AMZ2	archaelysin family metallopeptidase 2
ENSBTAG00000009349	616991	MMEL1	membrane metalloendopeptidase like 1
ENSBTAG00000009417	404110	ZFAND5	zinc finger AN1-type containing 5
ENSBTAG00000009418	617268	FAM131B	family with sequence similarity 131 member B
ENSBTAG00000009423	539757	NIPAL1	NIPA like domain containing 1
ENSBTAG00000009565	282032	RASA1	RAS p21 protein activator 1
ENSBTAG00000009578	506270	PTK2	protein tyrosine kinase 2
ENSBTAG00000009636	512543	SLC7A6OS	solute carrier family 7 member 6 opposite strand
ENSBTAG00000009643		ZBTB25	zinc finger and BTB domain containing 25
ENSBTAG00000009681	533147	PPP2R3C	protein phosphatase 2 regulatory subunit B''gamma
ENSBTAG00000009714	100138767	ARHGAP33	Rho GTPase activating protein 33
ENSBTAG00000009742	524590	DOK7	docking protein 7
ENSBTAG00000009780	534669	GTF2I	general transcription factor IIi
ENSBTAG00000009848	767929	GPR171	G protein-coupled receptor 171
ENSBTAG00000009856	515444	ACAP3	ArfGAP with coiled-coil, ankyrin repeat and PH domains 3
ENSBTAG00000009902	317748	AKR1B1	aldo-keto reductase family 1, member B1 (aldose reductase)
ENSBTAG00000009912	519743	PAN3	poly(A) specific ribonuclease subunit PAN3
ENSBTAG00000009976
ENSBTAG00000010083	281811	HADHB	hydroxyacyl-CoA dehydrogenase trifunctional multienzyme complex subunit beta
ENSBTAG00000010132	614491	NAE1	NEDD8 activating enzyme E1 subunit 1
ENSBTAG00000010196	520174	NUP43	nucleoporin 43
ENSBTAG00000010220	517886	DCLRE1C	DNA cross-link repair 1C
ENSBTAG00000010252	506448	ZNF397	zinc finger protein 397
ENSBTAG00000010298	613479	GTF2A2	general transcription factor IIA subunit 2
ENSBTAG00000010363	785718	LSM11	LSM11, U7 small nuclear RNA associated
ENSBTAG00000010383	538525	YTHDF1	YTH N6-methyladenosine RNA binding protein F1
ENSBTAG00000010397	767899	B3GNT5	UDP-GlcNAc:betaGal beta-1,3-N-acetylglucosaminyltransferase 5
ENSBTAG00000010545	534253	KXD1	KxDL motif containing 1
ENSBTAG00000010552	533993	PSMG2	proteasome assembly chaperone 2
ENSBTAG00000010568	539898	ZBED5	zinc finger BED-type containing 5
ENSBTAG00000010717	530184	SSBP3	single stranded DNA binding protein 3
ENSBTAG00000010760	517422	REV3L	REV3 like, DNA directed polymerase zeta catalytic subunit
ENSBTAG00000010871	509490	ANKHD1	ankyrin repeat and KH domain containing 1
ENSBTAG00000010882
ENSBTAG00000010977	281170	FRZB	frizzled related protein
ENSBTAG00000010982	512207	UBE2B	ubiquitin conjugating enzyme E2 B
ENSBTAG00000011017	537711	ABI2	abl interactor 2
ENSBTAG00000011198	282318	PPP1CC	protein phosphatase 1 catalytic subunit gamma
ENSBTAG00000011292	506776	LZTR1	leucine zipper like transcription regulator 1
ENSBTAG00000011359	510073	CD7	CD7 molecule
ENSBTAG00000011416	780881	ARHGEF39	Rho guanine nucleotide exchange factor 39
ENSBTAG00000011433	539393	RGP1	RGP1 homolog, RAB6A GEF complex partner 1
ENSBTAG00000011456	511449	NT5C3B	5'-nucleotidase, cytosolic IIIB
ENSBTAG00000011575	532242	RFNG	RFNG O-fucosylpeptide 3-beta-N-acetylglucosaminyltransferase
ENSBTAG00000011601	404164	ST3GAL5	ST3 beta-galactoside alpha-2,3-sialyltransferase 5
ENSBTAG00000011727	282224	ETAA1	ETAA1 activator of ATR kinase
ENSBTAG00000011743	504975	TLL2	tolloid like 2
ENSBTAG00000011824	280884	OGN	osteoglycin
ENSBTAG00000011854	512495	SLC38A5	solute carrier family 38 member 5
ENSBTAG00000011895	510749	PANK3	pantothenate kinase 3
ENSBTAG00000011927	281448	RDH5	retinol dehydrogenase 5
ENSBTAG00000011953	282323	PRKACB	protein kinase cAMP-activated catalytic subunit beta
ENSBTAG00000012004	538957	TGFB3	transforming growth factor beta 3
ENSBTAG00000012094	539670	SCAMP3	secretory carrier membrane protein 3
ENSBTAG00000012112	530661	SLC7A6	solute carrier family 7 member 6
ENSBTAG00000012121	523157	NOXA1	NADPH oxidase activator 1
ENSBTAG00000012141	504647	RAD9A	RAD9 checkpoint clamp component A
ENSBTAG00000012215	515424	CPNE7	copine 7
ENSBTAG00000012272	538974	TMEM19	transmembrane protein 19
ENSBTAG00000012377	617368	ECHDC3	enoyl-CoA hydratase domain containing 3
ENSBTAG00000012403	513608	ARG1	arginase 1
ENSBTAG00000012418	513610	MED23	mediator complex subunit 23
ENSBTAG00000012454		SLC35A3	solute carrier family 35 member A3
ENSBTAG00000012567		TERT	telomerase reverse transcriptase
ENSBTAG00000012600	100135054	GTF3A	general transcription factor IIIA
ENSBTAG00000012705	507290	DEGS1	delta 4-desaturase, sphingolipid 1
ENSBTAG00000012808	505819	MASP2	MBL associated serine protease 2
ENSBTAG00000012873	532685	SNX6	sorting nexin 6
ENSBTAG00000012898
ENSBTAG00000012926	616003	TM6SF1	transmembrane 6 superfamily member 1
ENSBTAG00000012980	506754	RRAGB	Ras related GTP binding B
ENSBTAG00000012998	533922	NAA30	N-alpha-acetyltransferase 30, NatC catalytic subunit
ENSBTAG00000013001	784914	ZNF84	zinc finger protein 84
ENSBTAG00000013043		AP5M1	adaptor related protein complex 5 subunit mu 1
ENSBTAG00000013178	511791	ALAS2	5'-aminolevulinate synthase 2
ENSBTAG00000013226	514142	HUS1	HUS1 checkpoint clamp component
ENSBTAG00000013288		SUGP2	SURP and G-patch domain containing 2
ENSBTAG00000013380	506509	SEH1L	SEH1 like nucleoporin
ENSBTAG00000013403	538585	AGBL5	AGBL carboxypeptidase 5
ENSBTAG00000013405	614070	CIBAR1	CBY1 interacting BAR domain containing 1
ENSBTAG00000013421	523174	PRMT3	protein arginine methyltransferase 3
ENSBTAG00000013462	516017	L1CAM	L1 cell adhesion molecule
ENSBTAG00000013562	519018	SKP2	S-phase kinase associated protein 2
ENSBTAG00000013581	513036	LEPROTL1	leptin receptor overlapping transcript like 1
ENSBTAG00000013621	531435	DPY19L4	dpy-19 like 4
ENSBTAG00000013801	540688	PBX1	PBX homeobox 1
ENSBTAG00000013859	782059	SCYL2	SCY1 like pseudokinase 2
ENSBTAG00000014029	533336	HERC4	HECT and RLD domain containing E3 ubiquitin protein ligase 4
ENSBTAG00000014031	407237	TLR6	toll like receptor 6
ENSBTAG00000014096	539495	PCNX4	pecanex 4
ENSBTAG00000014118	508713	GNPTG	N-acetylglucosamine-1-phosphate transferase subunit gamma
ENSBTAG00000014124	521962	MLLT3	MLLT3 super elongation complex subunit
ENSBTAG00000014153	533382	PKNOX1	PBX/knotted 1 homeobox 1
ENSBTAG00000014156	524465	AMN1	antagonist of mitotic exit network 1 homolog
ENSBTAG00000014207	513140	ADAMTS10	ADAM metallopeptidase with thrombospondin type 1 motif 10
ENSBTAG00000014325	508021	C3H1orf109	chromosome 3 C1orf109 homolog
ENSBTAG00000014358	618094	EVA1B	eva-1 homolog B
ENSBTAG00000014655	281936	MYO1A	myosin IA
ENSBTAG00000014694		JTB	jumping translocation breakpoint
ENSBTAG00000014714	512912	TUBGCP5	tubulin gamma complex associated protein 5
ENSBTAG00000014793		FIRRM	FIGNL1 interacting regulator of recombination and mitosis
ENSBTAG00000014803	537837	CPZ	carboxypeptidase Z
ENSBTAG00000014825	507204	NLK	nemo like kinase
ENSBTAG00000014850
ENSBTAG00000014857
ENSBTAG00000014858	506111	PRPSAP2	phosphoribosyl pyrophosphate synthetase associated protein 2
ENSBTAG00000014862
ENSBTAG00000015005	615352	FANCG	FA complementation group G
ENSBTAG00000015083	511798	FBXO9	F-box protein 9
ENSBTAG00000015222
ENSBTAG00000015251
ENSBTAG00000015264
ENSBTAG00000015291	529245	ORC4	origin recognition complex subunit 4
ENSBTAG00000015333	781912	TAF2	TATA-box binding protein associated factor 2
ENSBTAG00000015339	526597	ENDOV	endonuclease V
ENSBTAG00000015369	539519	MLLT11	MLLT11 transcription factor 7 cofactor
ENSBTAG00000015377	534731	EPHB1	EPH receptor B1
ENSBTAG00000015405	515576	DCHS1	dachsous cadherin-related 1
ENSBTAG00000015428	790244	TMEM170A	transmembrane protein 170A
ENSBTAG00000015473	286839	RPS27A	ribosomal protein S27a
ENSBTAG00000015556		UBA3	ubiquitin like modifier activating enzyme 3
ENSBTAG00000015584	510666	BMI1	BMI1 proto-oncogene, polycomb ring finger
ENSBTAG00000015728	533791	NSUN3	NOP2/Sun RNA methyltransferase 3
ENSBTAG00000015780	512717	RCN2	reticulocalbin 2
ENSBTAG00000015781	614311	TRMT13	tRNA methyltransferase 13 homolog
ENSBTAG00000015974	533317	FLVCR1	FLVCR heme transporter 1
ENSBTAG00000016252	538005	LSM12	LSM12 homolog
ENSBTAG00000016267	281035	SERPING1	serpin family G member 1
ENSBTAG00000016332	513000	ING3	inhibitor of growth family member 3
ENSBTAG00000016451	534751	HSPA14	heat shock protein family A (Hsp70) member 14
ENSBTAG00000016495	539267	LINS1	lines homolog 1
ENSBTAG00000016599	505728	MRPL53	mitochondrial ribosomal protein L53
ENSBTAG00000016685	539356	FMO4	flavin containing dimethylaniline monoxygenase 4
ENSBTAG00000016769		CDK16	cyclin dependent kinase 16
ENSBTAG00000016836
ENSBTAG00000016969		ORC3	origin recognition complex subunit 3
ENSBTAG00000016987	785211	WDCP	WD repeat and coiled coil containing
ENSBTAG00000017051	515738	ACP6	acid phosphatase 6, lysophosphatidic
ENSBTAG00000017123		ZNF354B	zinc finger protein 354B
ENSBTAG00000017239	513785	GABBR1	gamma-aminobutyric acid type B receptor subunit 1
ENSBTAG00000017281	408006	OPLAH	5-oxoprolinase, ATP-hydrolysing
ENSBTAG00000017325	507340	ATG13	autophagy related 13
ENSBTAG00000017512	281296	MAPT	microtubule associated protein tau
ENSBTAG00000017528	526694	SNAI3	snail family transcriptional repressor 3
ENSBTAG00000017573	504409	RBM26	RNA binding motif protein 26
ENSBTAG00000017729	511407	NR2C1	nuclear receptor subfamily 2 group C member 1
ENSBTAG00000017733	280740	CA2	carbonic anhydrase 2
ENSBTAG00000017738	506282	EMID1	EMI domain containing 1
ENSBTAG00000017741	618814	HACD4	3-hydroxyacyl-CoA dehydratase 4
ENSBTAG00000017765
ENSBTAG00000017830	509798	RBMS2	RNA binding motif single stranded interacting protein 2
ENSBTAG00000017913	539594	BUB3	BUB3 mitotic checkpoint protein
ENSBTAG00000017955	513316	KCNIP3	potassium voltage-gated channel interacting protein 3
ENSBTAG00000018175	506184	HEXD	hexosaminidase D
ENSBTAG00000018188
ENSBTAG00000018192	538731	ALG8	ALG8 alpha-1,3-glucosyltransferase
ENSBTAG00000018227	510209	SLC4A7	solute carrier family 4 member 7
ENSBTAG00000018258	508312	SRSF2	serine and arginine rich splicing factor 2
ENSBTAG00000018322	505089	SEC24A	SEC24 homolog A, COPII coat complex component
ENSBTAG00000018386	534204	TEFM	transcription elongation factor, mitochondrial
ENSBTAG00000018433	537662	DENND6A	DENN domain containing 6A
ENSBTAG00000018481	513329	LOC513329	major allergen Equ c 1
ENSBTAG00000018560	786654	DNAH3	dynein axonemal heavy chain 3
ENSBTAG00000018600	613904	VGLL4	vestigial like family member 4
ENSBTAG00000018694	531552	ACSS3	acyl-CoA synthetase short chain family member 3
ENSBTAG00000018739	529184	RPAP2	RNA polymerase II associated protein 2
ENSBTAG00000018900	510354	CARMIL2	capping protein regulator and myosin 1 linker 2
ENSBTAG00000018965	100137803	PRDM16	PR/SET domain 16
ENSBTAG00000019033	510910	CD84	CD84 molecule
ENSBTAG00000019091	768060	RNPC3	RNA binding region (RNP1, RRM) containing 3
ENSBTAG00000019097	540997	CNTNAP1	contactin associated protein 1
ENSBTAG00000019110
ENSBTAG00000019130		FAM149B1	family with sequence similarity 149 member B1
ENSBTAG00000019187	515561	ZNF462	zinc finger protein 462
ENSBTAG00000019231	510566	MAIP1	matrix AAA peptidase interacting protein 1
ENSBTAG00000019242	282179	CHRNB1	cholinergic receptor nicotinic beta 1 subunit
ENSBTAG00000019275	616784	INIP	INTS3 and NABP interacting protein
ENSBTAG00000019279	786279	MLH3	mutL homolog 3
ENSBTAG00000019298	506029	STRADB	STE20 related adaptor beta
ENSBTAG00000019406	539650	IGF2BP3	insulin like growth factor 2 mRNA binding protein 3
ENSBTAG00000019459	511605	CHAC2	ChaC glutathione specific gamma-glutamylcyclotransferase 2
ENSBTAG00000019508	614128	SEC61A2	SEC61 translocon subunit alpha 2
ENSBTAG00000019634	100137737	PIDD1	p53-induced death domain protein 1
ENSBTAG00000019687	510456	NMRK1	nicotinamide riboside kinase 1
ENSBTAG00000019689
ENSBTAG00000019726	788870	ANKEF1	ankyrin repeat and EF-hand domain containing 1
ENSBTAG00000019792	539514	SLC16A9	solute carrier family 16 member 9
ENSBTAG00000019839	510559	LTBP1	latent transforming growth factor beta binding protein 1
ENSBTAG00000019843	538833	HAUS6	HAUS augmin like complex subunit 6
ENSBTAG00000019857	528907	OTUD4	OTU deubiquitinase 4
ENSBTAG00000019971	614342	CDC16	cell division cycle 16
ENSBTAG00000020004	510277	ZNF800	zinc finger protein 800
ENSBTAG00000020015	512730	DFFB	DNA fragmentation factor subunit beta
ENSBTAG00000020148	280939	TEK	TEK receptor tyrosine kinase
ENSBTAG00000020149	509258	RNASEH2B	ribonuclease H2 subunit B
ENSBTAG00000020172	504595	DENND2D	DENN domain containing 2D
ENSBTAG00000020221	530005	WNT5A	Wnt family member 5A
ENSBTAG00000020314	512213	COG2	component of oligomeric golgi complex 2
ENSBTAG00000020341	100139822	MOV10L1	Mov10 like RISC complex RNA helicase 1
ENSBTAG00000020376	510246	PAIP1	poly(A) binding protein interacting protein 1
ENSBTAG00000020431	508465	DERL2	derlin 2
ENSBTAG00000020436	536335	KIF27	kinesin family member 27
ENSBTAG00000020504	615387	CDK2AP1	cyclin dependent kinase 2 associated protein 1
ENSBTAG00000020546	353353	TRDMT1	tRNA aspartic acid methyltransferase 1
ENSBTAG00000020796	535287	UBE2D1	ubiquitin conjugating enzyme E2 D1
ENSBTAG00000020878	539676	DMTF1	cyclin D binding myb like transcription factor 1
ENSBTAG00000020980	531682	CAT	catalase
ENSBTAG00000020994	506032	C19H17orf75	chromosome 19 C17orf75 homolog
ENSBTAG00000021135	614063	RMI1	RecQ mediated genome instability 1
ENSBTAG00000021158	516952	SATB1	SATB homeobox 1
ENSBTAG00000021199		COA8	cytochrome c oxidase assembly factor 8
ENSBTAG00000021323	536149	AGFG1	ArfGAP with FG repeats 1
ENSBTAG00000021334	767921	C24H18orf32	chromosome 24 C18orf32 homolog
ENSBTAG00000021357	524691	ZNF518A	zinc finger protein 518A
ENSBTAG00000021437
ENSBTAG00000021596	507026	ICOS	inducible T cell costimulator
ENSBTAG00000021636	538798	GPR155	G protein-coupled receptor 155
ENSBTAG00000021654		GAS2	growth arrest specific 2
ENSBTAG00000021694	521442	SPAST	spastin
ENSBTAG00000021767	541130	UBE2N	ubiquitin conjugating enzyme E2 N
ENSBTAG00000021790	506138	APOOL	apolipoprotein O like
ENSBTAG00000021830	615535	ENPP1	ectonucleotide pyrophosphatase/phosphodiesterase 1
ENSBTAG00000021894	515770	PPOX	protoporphyrinogen oxidase
ENSBTAG00000021912	785016	DUSP7	dual specificity phosphatase 7
ENSBTAG00000021948	618234	ZMYM6	zinc finger MYM-type containing 6
ENSBTAG00000022013	533020	CBR4	carbonyl reductase 4
ENSBTAG00000022114	614243	TMEM65	transmembrane protein 65
ENSBTAG00000022539		POLR2K	RNA polymerase II, I and III subunit K
ENSBTAG00000022656	613649	KCTD6	potassium channel tetramerization domain containing 6
ENSBTAG00000022777	538392	CDC42BPA	CDC42 binding protein kinase alpha
ENSBTAG00000022954
ENSBTAG00000023607		HACD2	3-hydroxyacyl-CoA dehydratase 2
ENSBTAG00000023666
ENSBTAG00000023831	614139	ELP4	elongator acetyltransferase complex subunit 4
ENSBTAG00000023907	508076	COL18A1	collagen type XVIII alpha 1 chain
ENSBTAG00000024086
ENSBTAG00000024318
ENSBTAG00000024485	511387	KLHL20	kelch like family member 20
ENSBTAG00000024756	100139352	DENND6B	DENN domain containing 6B
ENSBTAG00000024787	789559	HAUS3	HAUS augmin like complex subunit 3
ENSBTAG00000025221	613895	TEX30	testis expressed 30
ENSBTAG00000025297	617557	MMGT1	membrane magnesium transporter 1
ENSBTAG00000025450	540504	SYNE2	spectrin repeat containing nuclear envelope protein 2
ENSBTAG00000025550	616551	PRR22	proline rich 22
ENSBTAG00000026194	789913	AMZ1	archaelysin family metallopeptidase 1
ENSBTAG00000026523	539761	PLAGL1	PLAG1 like zinc finger 1
ENSBTAG00000026650	614114	LOC614114	cytochrome c oxidase subunit 6B1
ENSBTAG00000026936	539572	ZGRF1	zinc finger GRF-type containing 1
ENSBTAG00000027506	767873	SNRPB2	small nuclear ribonucleoprotein polypeptide B2
ENSBTAG00000027630		CISD2	CDGSH iron sulfur domain 2
ENSBTAG00000027728	617720	NUDT12	nudix hydrolase 12
ENSBTAG00000027772	282052	RPS25	ribosomal protein S25
ENSBTAG00000027875	530799	CCDC141	coiled-coil domain containing 141
ENSBTAG00000027916	504994	MALT1	MALT1 paracaspase
ENSBTAG00000027932	534211	BIRC6	baculoviral IAP repeat containing 6
ENSBTAG00000027980
ENSBTAG00000029828	100313263	MIR421	microRNA mir-421
ENSBTAG00000030164	615300	RPL38	ribosomal protein L38
ENSBTAG00000030425	538690	ID3	inhibitor of DNA binding 3
ENSBTAG00000030456	510352	SPATA7	spermatogenesis associated 7
ENSBTAG00000030616	515542	ZCCHC10	zinc finger CCHC-type containing 10
ENSBTAG00000030632	539837	ALG10	ALG10 alpha-1,2-glucosyltransferase
ENSBTAG00000030706	510138	ALG6	ALG6 alpha-1,3-glucosyltransferase
ENSBTAG00000030710	614469	ITGB3BP	integrin subunit beta 3 binding protein
ENSBTAG00000031363	505375	TLE5	TLE family member 5, transcriptional modulator
ENSBTAG00000031476	788775	DLL1	delta like canonical Notch ligand 1
ENSBTAG00000031697	537136	KLHDC1	kelch domain containing 1
ENSBTAG00000031707	530910	FRMD6	FERM domain containing 6
ENSBTAG00000031752		TMEM256	transmembrane protein 256
ENSBTAG00000031767
ENSBTAG00000031800	506990	PPDPF	pancreatic progenitor cell differentiation and proliferation factor
ENSBTAG00000031967	614722	AMPH	amphiphysin
ENSBTAG00000032206	767995	HEMGN	hemogen
ENSBTAG00000032209	767964	CXHXorf65	chromosome X CXorf65 homolog
ENSBTAG00000032481	574085	DAPL1	death associated protein like 1
ENSBTAG00000032613	508224	SCG5	secretogranin V
ENSBTAG00000033143	615401	LOC615401	60S ribosomal protein L13 pseudogene
ENSBTAG00000033197	615376	EPDR1	ependymin related 1
ENSBTAG00000033313	534045	SLC38A9	solute carrier family 38 member 9
ENSBTAG00000033486	768238	C17H4orf46	chromosome 17 C4orf46 homolog
ENSBTAG00000033672	100139040	JMJD8	jumonji domain containing 8
ENSBTAG00000033685	523293	CCNJ	cyclin J
ENSBTAG00000034987	614288	MKKS	MKKS centrosomal shuttling protein
ENSBTAG00000034992	508412	MCTS1	MCTS1 re-initiation and release factor
ENSBTAG00000035199
ENSBTAG00000035265	613396	TMEM192	transmembrane protein 192
ENSBTAG00000035662	100337083	CAMK4	calcium/calmodulin dependent protein kinase IV
ENSBTAG00000036222
ENSBTAG00000037377	615289	ABHD14B	abhydrolase domain containing 14B
ENSBTAG00000037547	539307	OLIG1	oligodendrocyte transcription factor 1
ENSBTAG00000037581	523865	MZF1	myeloid zinc finger 1
ENSBTAG00000037644	107131172	LOC107131172	hemoglobin fetal subunit beta-like
ENSBTAG00000037756	513640	TET1	tet methylcytosine dioxygenase 1
ENSBTAG00000037938	613444	LOC613444	RIKEN cDNA 2700097O09Rik-like
ENSBTAG00000037964	538911	H2AC25	H2A clustered histone 25
ENSBTAG00000038132	526295	AIFM3	apoptosis inducing factor mitochondria associated 3
ENSBTAG00000038268	615640	LOC615640	G protein-coupled receptor 183-like
ENSBTAG00000038610	100848248	ZBTB26	zinc finger and BTB domain containing 26
ENSBTAG00000039190	512686	SLC9A5	solute carrier family 9 member A5
ENSBTAG00000039435	530659	LEMD3	LEM domain containing 3
ENSBTAG00000040018
ENSBTAG00000040116		H1-10	H1.10 linker histone
ENSBTAG00000040298	517724	GSTT1	glutathione S-transferase theta 1
ENSBTAG00000040380
ENSBTAG00000040422	534858	UTP23	UTP23 small subunit processome component
ENSBTAG00000042289	112446870	LOC112446870	small nucleolar RNA SNORA38
ENSBTAG00000042625	112444675	LOC112444675	small nucleolar RNA U2-30
ENSBTAG00000042963	112444964	LOC112444964	small nucleolar RNA SNORA8
ENSBTAG00000043391	112448973	LOC112448973	U6 spliceosomal RNA
ENSBTAG00000043956		UBE2E3	ubiquitin conjugating enzyme E2 E3
ENSBTAG00000044003	522819	TEX10	testis expressed 10
ENSBTAG00000044058	515944	MFSD8	major facilitator superfamily domain containing 8
ENSBTAG00000044135	783989	PIGO	phosphatidylinositol glycan anchor biosynthesis class O
ENSBTAG00000044185	534321	SOX6	SRY-box transcription factor 6
ENSBTAG00000045234	112448593	LOC112448593	U6 spliceosomal RNA
ENSBTAG00000045577
ENSBTAG00000045689	522140	LOC522140	CAP1 protein-like pseudogene
ENSBTAG00000045828	282018	PTBP1	polypyrimidine tract binding protein 1
ENSBTAG00000045885	104796064	MIR3064	microRNA mir-3064
ENSBTAG00000045892	132343038	LOC132343038	uncharacterized LOC132343038
ENSBTAG00000045931	100301169	MAGT1	magnesium transporter 1
ENSBTAG00000046100
ENSBTAG00000046379		SLC34A3	solute carrier family 34 member 3
ENSBTAG00000046773	532671	MCOLN2	mucolipin TRP cation channel 2
ENSBTAG00000046980	100848657	KLRF2	killer cell lectin like receptor F2
ENSBTAG00000047061	513873	NDOR1	NADPH dependent diflavin oxidoreductase 1
ENSBTAG00000047073
ENSBTAG00000047223	281793	GNAS	GNAS complex locus
ENSBTAG00000047491	100337204	CACNA1S	calcium voltage-gated channel subunit alpha1 S
ENSBTAG00000047532	100848801	TRIQK	triple QxxK/R motif containing
ENSBTAG00000047608	532044	MRPS22	mitochondrial ribosomal protein S22
ENSBTAG00000047628	100124498	XPO7	exportin 7
ENSBTAG00000047690
ENSBTAG00000047865	100849023	LOC100849023	small nucleolar RNA SNORD107
ENSBTAG00000047942	614655	DESI1	desumoylating isopeptidase 1
ENSBTAG00000048011
ENSBTAG00000048432	513420	BTBD3	BTB domain containing 3
ENSBTAG00000048554
ENSBTAG00000048620	100847505	CEBPZOS	CEBPZ opposite strand
ENSBTAG00000048711
ENSBTAG00000048774	616690	ALKAL2	ALK and LTK ligand 2
ENSBTAG00000048778
ENSBTAG00000049035	100848558	C14H8orf89	chromosome 14 C8orf89 homolog
ENSBTAG00000049039
ENSBTAG00000049114
ENSBTAG00000049167
ENSBTAG00000049233		TMEM123	transmembrane protein 123
ENSBTAG00000049341	786476	SERTAD2	SERTA domain containing 2
ENSBTAG00000049469	114483800	MIR12003	microRNA mir-12003
ENSBTAG00000049504	781990	LOC781990	proteoglycan 3-like
ENSBTAG00000049573	114483511	MIR12002B	microRNA mir-12002b
ENSBTAG00000049681	132344161	LOC132344161	cytochrome c oxidase subunit 6C-like
ENSBTAG00000050091		GCNT4	glucosaminyl (N-acetyl) transferase 4
ENSBTAG00000050274
ENSBTAG00000050392	614438	FAM171B	family with sequence similarity 171 member B
ENSBTAG00000050467
ENSBTAG00000050526
ENSBTAG00000050557
ENSBTAG00000050647	100299845	LOC100299845	large ribosomal subunit protein uL18-like
ENSBTAG00000050732
ENSBTAG00000050748
ENSBTAG00000050811
ENSBTAG00000050862
ENSBTAG00000050873
ENSBTAG00000050993
ENSBTAG00000051001
ENSBTAG00000051176
ENSBTAG00000051245	768313	SOX4	SRY-box transcription factor 4
ENSBTAG00000051249		SMIM26	small integral membrane protein 26
ENSBTAG00000051320
ENSBTAG00000051406
ENSBTAG00000051435	100124429	ZFP30	ZFP30 zinc finger protein
ENSBTAG00000051752
ENSBTAG00000051801
ENSBTAG00000051809		STMP1	short transmembrane mitochondrial protein 1
ENSBTAG00000051840
ENSBTAG00000051993
ENSBTAG00000052094
ENSBTAG00000052130	512323	LOC512323	ataxin-3
ENSBTAG00000052152
ENSBTAG00000052260
ENSBTAG00000052652
ENSBTAG00000052748
ENSBTAG00000052750
ENSBTAG00000052781
ENSBTAG00000052904	539904	MEX3B	mex-3 RNA binding family member B
ENSBTAG00000052956
ENSBTAG00000053278
ENSBTAG00000053453
ENSBTAG00000053486	101907335	LOC101907335	antigen WC1.1-like
ENSBTAG00000053507	100313411	MIR1721	microRNA mir-1721
ENSBTAG00000053606
ENSBTAG00000053735
ENSBTAG00000053781
ENSBTAG00000053854	515122	ABHD14A	abhydrolase domain containing 14A
ENSBTAG00000053910	100301295	C19H17orf58	chromosome 19 C17orf58 homolog
ENSBTAG00000053918
ENSBTAG00000054072
ENSBTAG00000054084
ENSBTAG00000054108
ENSBTAG00000054299
ENSBTAG00000054469	786529	SLC25A53	solute carrier family 25 member 53
ENSBTAG00000054536	100850574	LOC100850574	mucin-6
ENSBTAG00000054636
ENSBTAG00000054698
ENSBTAG00000054911	107131193	ANO9	anoctamin 9
ENSBTAG00000054971	112445684	LOC112445684	uncharacterized LOC112445684
ENSBTAG00000054998
ENSBTAG00000055135
ENSBTAG00000055197

## Sheet: Cluster 4
ID	gene_ID	symbol	gene_name
ENSBTAG00000000377	531514	BMX	BMX non-receptor tyrosine kinase
ENSBTAG00000000706	512171	ADAMTS1	ADAM metallopeptidase with thrombospondin type 1 motif 1
ENSBTAG00000000783	540388	TGFA	transforming growth factor alpha
ENSBTAG00000001321	281251	IL1B	interleukin 1 beta
ENSBTAG00000001785	505080	TGM3	transglutaminase 3
ENSBTAG00000002027	617897	FAM167B	family with sequence similarity 167 member B
ENSBTAG00000002082	613548	MARCKS	myristoylated alanine rich protein kinase C substrate
ENSBTAG00000002164	613754	AXDND1	axonemal dynein light chain domain containing 1
ENSBTAG00000002340	538861	STEAP4	STEAP4 metalloreductase
ENSBTAG00000002615	508189	LONRF3	LON peptidase N-terminal domain and ring finger 3
ENSBTAG00000004247	282044	RPH3A	rabphilin 3A
ENSBTAG00000004662	538469	SLC16A12	solute carrier family 16 member 12
ENSBTAG00000006221	529961	ADGRG3	adhesion G protein-coupled receptor G3
ENSBTAG00000006683	522574	ZFYVE28	zinc finger FYVE-type containing 28
ENSBTAG00000006859	112442324	LOC112442324	carcinoembryonic antigen-related cell adhesion molecule 4
ENSBTAG00000006904	540153	TNS2	tensin 2
ENSBTAG00000006939	512950	FGD3	FYVE, RhoGEF and PH domain containing 3
ENSBTAG00000007073	508222	CPB2	carboxypeptidase B2
ENSBTAG00000007166	510260	CAMKK1	calcium/calmodulin dependent protein kinase kinase 1
ENSBTAG00000008294	281883	KCNJ2	potassium inwardly rectifying channel subfamily J member 2
ENSBTAG00000008428	515029	UPP1	uridine phosphorylase 1
ENSBTAG00000008792	282341	RNASE6	ribonuclease A family member k6
ENSBTAG00000008945	516783	SDSL	serine dehydratase like
ENSBTAG00000010155
ENSBTAG00000010158	783439	C3H1orf226	chromosome 3 C1orf226 homolog
ENSBTAG00000010174	539685	SPATA46	spermatogenesis associated 46
ENSBTAG00000011001	535231	ERG	ETS transcription factor ERG
ENSBTAG00000011990	282139	ALOX15	arachidonate 15-lipoxygenase
ENSBTAG00000012456	513430	HEPACAM2	HEPACAM family member 2
ENSBTAG00000013689	532150	MCTP2	multiple C2 and transmembrane domain containing 2
ENSBTAG00000013860	505463	GADD45A	growth arrest and DNA damage inducible alpha
ENSBTAG00000014762	506604	ISG20	interferon stimulated exonuclease gene 20
ENSBTAG00000015837	408007	P2RY12	purinergic receptor P2Y12
ENSBTAG00000016060	540605	CREM	cAMP responsive element modulator
ENSBTAG00000016163	319086	OSM	oncostatin M
ENSBTAG00000016355	614285	UVRAG	UV radiation resistance associated
ENSBTAG00000016357	534929	VNN2	vanin 2
ENSBTAG00000016477	618430	PEAK3	PEAK family member 3
ENSBTAG00000017000	533061	IL22RA2	interleukin 22 receptor subunit alpha 2
ENSBTAG00000017592	519739	GPAT3	glycerol-3-phosphate acyltransferase 3
ENSBTAG00000018146	618809	VAT1L	vesicle amine transport 1 like
ENSBTAG00000018203	509609	CD101	CD101 molecule
ENSBTAG00000018280	508028	SLC28A3	solute carrier family 28 member 3
ENSBTAG00000019330	387602	PROK2	prokineticin 2
ENSBTAG00000019707	506809	GATA2	GATA binding protein 2
ENSBTAG00000020096	531987	MS4A2	membrane spanning 4-domains A2
ENSBTAG00000020319	404074	ALOX5	arachidonate 5-lipoxygenase
ENSBTAG00000020350	539140	DUSP2	dual specificity phosphatase 2
ENSBTAG00000020580	616239	TCN1	transcobalamin 1
ENSBTAG00000020676	282871	MMP9	matrix metallopeptidase 9
ENSBTAG00000020872	493645	C5AR1	complement C5a receptor 1
ENSBTAG00000021176	505329	CRISPLD2	cysteine rich secretory protein LCCL domain containing 2
ENSBTAG00000023198	505184	SERPINB2	serpin family B member 2
ENSBTAG00000023283	509575	JAML	junction adhesion molecule like
ENSBTAG00000024903	613890	KCNJ16	potassium inwardly rectifying channel subfamily J member 16
ENSBTAG00000025942	512259	HPGD	15-hydroxyprostaglandin dehydrogenase
ENSBTAG00000026753	281863	CXCR1	chemokine (C-X-C motif) receptor 1
ENSBTAG00000027051	518283	PTAFR	platelet activating factor receptor
ENSBTAG00000031814	514346	SDS	serine dehydratase
ENSBTAG00000034366	100848920	RGS2	regulator of G protein signaling 2
ENSBTAG00000036418	100313022	MIR223	microRNA mir-223
ENSBTAG00000037735	522144	C5AR2	complement C5a receptor 2
ENSBTAG00000038042	782719	CXCR2	C-X-C motif chemokine receptor 2
ENSBTAG00000039337	100295883	LOC100295883	cytochrome P450 4F3
ENSBTAG00000045748	521196	RAF1	Raf-1 proto-oncogene, serine/threonine kinase
ENSBTAG00000045861	527020	TARM1	T cell-interacting, activating receptor on myeloid cells 1
ENSBTAG00000046090	507247	LOC507247	mas-related G-protein coupled receptor member D
ENSBTAG00000046152	100336421	MGAM	maltase-glucoamylase
ENSBTAG00000046343	100296837	CCNJL	cyclin J like
ENSBTAG00000046407		NYX	nyctalopin
ENSBTAG00000046768	282259	IGFBP1	insulin like growth factor binding protein 1
ENSBTAG00000047904
ENSBTAG00000048420
ENSBTAG00000048565	286842	BASP1	brain abundant membrane attached signal protein 1
ENSBTAG00000048577
ENSBTAG00000048626
ENSBTAG00000048697
ENSBTAG00000049057
ENSBTAG00000049077
ENSBTAG00000050297
ENSBTAG00000050363
ENSBTAG00000050445	100337049	RAB44	RAB44, member RAS oncogene family
ENSBTAG00000050716
ENSBTAG00000050727
ENSBTAG00000050871	100139881	LOC100139881	mast cell protease 2
ENSBTAG00000050944
ENSBTAG00000050969
ENSBTAG00000051030	510406	CYP2J30	cytochrome P450 family 2 subfamily J member 30
ENSBTAG00000052110		GLOD5	glyoxalase domain containing 5
ENSBTAG00000052111
ENSBTAG00000052364
ENSBTAG00000052822
ENSBTAG00000053015
ENSBTAG00000053032
ENSBTAG00000053180
ENSBTAG00000053356
ENSBTAG00000053893		CCDC201	coiled-coil domain containing 201
ENSBTAG00000054150
ENSBTAG00000054436
ENSBTAG00000054592
ENSBTAG00000054686	525174	CRACDL	CRACD like
ENSBTAG00000054870	785168	LOC785168	uncharacterized LOC785168
