# Supplementary material for: The Maternal Blood Transcriptome Reflects Changes in Fetal Growth and Is an Accurate Predictor of Birth Weight in Cattle
Source: FASEB J. 2025 Nov 4;39(21):e71201. doi: 10.1096/fj.202502648R (PMC12584144; doi:10.1096/fj.202502648R)
Supplement: Supplementary file 2 — Table S2: fsb271201‐sup‐0002‐TableS2.xlsx. [file FSB2-39-e71201-s001.xlsx]

## Sheet: Cluster 1 Enrichment
Enrichment FDR	nGenes	Pathway	Genes
3.31138e-47	42	Defense response to other organism	MYD88 IFNLR1 STING1 IRF4 IRF5 HP IRF3 IFI35 TLR2 MX2 TLR3 EIF2AK2 IFIT3 TRIM35 IRF2 IKBKE TRIM68 IFNG TRIM21 CLEC7A OAS2 ISG15 GAPDH VNN1 IFNAR2 RSAD2 TBK1 IRF8 TLR9 FADD PYCARD TRIM8 IFNAR1 TLR7 MX1 IRF1 IFIT2 IRF7 CFD FCN1
1.03488e-43	46	Immune response	MYD88 IFNLR1 STING1 IRF4 IRF5 HP IRF3 TYROBP IFI35 TLR2 MX2 C1R TLR3 EIF2AK2 IFIT3 TRIM35 IRF2 IKBKE C1QB TRIM68 HK1 IFNG TRIM21 CLEC7A OAS2 ISG15 GAPDH VNN1 IFNAR2 RSAD2 TBK1 IRF8 TLR9 FADD PYCARD TRIM8 IFNAR1 TLR7 MX1 IRF1 IFIT2 IRF7 CFD FCN1
1.36083e-42	42	Response to external biotic stimulus	MYD88 IFNLR1 STING1 IRF4 IRF5 HP IRF3 IFI35 TLR2 MX2 TLR3 EIF2AK2 IFIT3 TRIM35 IRF2 IKBKE TRIM68 IFNG TRIM21 CLEC7A OAS2 ISG15 GAPDH VNN1 IFNAR2 RSAD2 TBK1 IRF8 TLR9 FADD PYCARD TRIM8 IFNAR1 TLR7 MX1 IRF1 IFIT2 IRF7 CFD FCN1
1.36083e-42	42	Response to other organism	MYD88 IFNLR1 STING1 IRF4 IRF5 HP IRF3 IFI35 TLR2 MX2 TLR3 EIF2AK2 IFIT3 TRIM35 IRF2 IKBKE TRIM68 IFNG TRIM21 CLEC7A OAS2 ISG15 GAPDH VNN1 IFNAR2 RSAD2 TBK1 IRF8 TLR9 FADD PYCARD TRIM8 IFNAR1 TLR7 MX1 IRF1 IFIT2 IRF7 CFD FCN1
3.91677e-42	42	Response to biotic stimulus	MYD88 IFNLR1 STING1 IRF4 IRF5 HP IRF3 IFI35 TLR2 MX2 TLR3 EIF2AK2 IFIT3 TRIM35 IRF2 IKBKE TRIM68 IFNG TRIM21 CLEC7A OAS2 ISG15 GAPDH VNN1 IFNAR2 RSAD2 TBK1 IRF8 TLR9 FADD PYCARD TRIM8 IFNAR1 TLR7 MX1 IRF1 IFIT2 IRF7 CFD FCN1
4.96317e-41	42	Biological process involved in interspecies interaction between organisms	MYD88 IFNLR1 STING1 IRF4 IRF5 HP IRF3 IFI35 TLR2 MX2 TLR3 EIF2AK2 IFIT3 TRIM35 IRF2 IKBKE TRIM68 IFNG TRIM21 CLEC7A OAS2 ISG15 GAPDH VNN1 IFNAR2 RSAD2 TBK1 IRF8 TLR9 FADD PYCARD TRIM8 IFNAR1 TLR7 MX1 IRF1 IFIT2 IRF7 CFD FCN1
1.00064e-40	42	Defense response	MYD88 IFNLR1 STING1 IRF4 IRF5 HP IRF3 IFI35 TLR2 MX2 TLR3 EIF2AK2 IFIT3 TRIM35 IRF2 IKBKE TRIM68 IFNG TRIM21 CLEC7A OAS2 ISG15 GAPDH VNN1 IFNAR2 RSAD2 TBK1 IRF8 TLR9 FADD PYCARD TRIM8 IFNAR1 TLR7 MX1 IRF1 IFIT2 IRF7 CFD FCN1
7.63018e-38	33	Innate immune response	MYD88 STING1 IRF5 IRF3 IFI35 TLR2 TLR3 TRIM35 IKBKE TRIM68 IFNG TRIM21 CLEC7A OAS2 ISG15 GAPDH VNN1 IFNAR2 TBK1 IRF8 TLR9 FADD PYCARD TRIM8 IFNAR1 TLR7 MX1 IRF1 IRF7 CFD FCN1
1.56128e-33	26	Response to virus	MYD88 IFNLR1 STING1 IRF5 IRF3 TLR2 MX2 TLR3 EIF2AK2 IFIT3 IRF2 IKBKE IFNG OAS2 ISG15 IFNAR2 RSAD2 TLR9 FADD PYCARD TLR7 MX1 IRF1 IFIT2 IRF7
3.26797e-31	42	Response to external stimulus	MYD88 IFNLR1 STING1 IRF4 IRF5 HP IRF3 IFI35 TLR2 MX2 TLR3 EIF2AK2 IFIT3 TRIM35 IRF2 IKBKE TRIM68 IFNG TRIM21 CLEC7A OAS2 ISG15 GAPDH VNN1 IFNAR2 RSAD2 TBK1 IRF8 TLR9 FADD PYCARD TRIM8 IFNAR1 TLR7 MX1 IRF1 IFIT2 IRF7 CFD FCN1
1.0668e-30	23	Defense response to virus	IFNLR1 STING1 IRF5 IRF3 TLR2 MX2 TLR3 EIF2AK2 IFIT3 IRF2 OAS2 ISG15 IFNAR2 RSAD2 TLR9 FADD PYCARD TLR7 MX1 IRF1 IFIT2 IRF7
1.0668e-30	23	Defense response to symbiont	IFNLR1 STING1 IRF5 IRF3 TLR2 MX2 TLR3 EIF2AK2 IFIT3 IRF2 OAS2 ISG15 IFNAR2 RSAD2 TLR9 FADD PYCARD TLR7 MX1 IRF1 IFIT2 IRF7
4.96551e-29	30	Response to cytokine	MYD88 IFNLR1 STING1 IRF5 IRF3 TLR2 MX2 EIF2AK2 IFIT3 IKBKE IFNG IFNGR1 IFNGR2 TRIM21 OAS2 ISG15 GAPDH IFNAR2 TBK1 IRF8 FADD IL10RB PYCARD IFNAR1 MX1 IRF1 IFIT2 IRF7
1.08141e-27	24	Positive regulation of cytokine production	MYD88 STING1 IRF4 IRF5 IRF3 TLR2 TLR3 EIF2AK2 HK1 IFNG CLEC7A OAS2 ISG15 GAPDH RSAD2 TBK1 IRF8 TLR9 FADD PYCARD TLR7 IRF1 IRF7 FCN1
1.82877e-26	20	Influenza A	MYD88 IRF9 IRF3 MX2 TLR3 EIF2AK2 IKBKE IFNG IFNGR1 IFNGR2 OAS2 IFNAR2 RSAD2 TBK1 FADD PYCARD IFNAR1 TLR7 MX1 IRF7
1.90659e-25	27	Cellular response to cytokine stimulus	MYD88 IFNLR1 STING1 IRF5 IRF3 TLR2 IFIT3 IKBKE IFNG IFNGR1 IFNGR2 OAS2 ISG15 GAPDH IFNAR2 TBK1 IRF8 FADD IL10RB PYCARD IFNAR1 MX1 IRF1 IFIT2 IRF7
4.81937e-24	26	Regulation of immune response	MYD88 IFNLR1 STING1 IRF4 IRF3 TYROBP IFI35 TLR2 C1R TLR3 IKBKE C1QB IFNG TRIM21 ISG15 RSAD2 TBK1 TLR9 FADD PYCARD TLR7 IRF1 IRF7 CFD FCN1
5.54573e-23	24	Regulation of cytokine production	MYD88 STING1 IRF4 IRF5 IRF3 TLR2 TLR3 EIF2AK2 HK1 IFNG CLEC7A OAS2 ISG15 GAPDH RSAD2 TBK1 IRF8 TLR9 FADD PYCARD TLR7 IRF1 IRF7 FCN1
7.33414e-23	24	Cytokine production	MYD88 STING1 IRF4 IRF5 IRF3 TLR2 TLR3 EIF2AK2 HK1 IFNG CLEC7A OAS2 ISG15 GAPDH RSAD2 TBK1 IRF8 TLR9 FADD PYCARD TLR7 IRF1 IRF7 FCN1
2.73068e-22	29	Regulation of immune system process	MYD88 IFNLR1 STING1 IRF4 IRF3 TYROBP IFI35 TLR2 C1R TLR3 IKBKE C1QB HK1 IFNG TRIM21 CLEC7A ISG15 VNN1 RSAD2 TBK1 TLR9 FADD PYCARD TLR7 IRF1 IRF7 CFD FCN1
1.19366e-21	19	Coronavirus disease	MYD88 STING1 IRF9 IRF3 TLR2 MX2 C1R TLR3 EIF2AK2 IKBKE C1QB OAS2 ISG15 IFNAR2 TBK1 IFNAR1 TLR7 MX1 CFD
6.69236e-20	20	Cytokine-mediated signaling pathway	MYD88 IFNLR1 IRF5 IRF3 IKBKE IFNG IFNGR1 IFNGR2 OAS2 ISG15 IFNAR2 TBK1 FADD IL10RB PYCARD IFNAR1 MX1 IRF1 IRF7
7.52153e-20	13	Regulation of type I interferon production	MYD88 STING1 IRF5 IRF3 TLR3 OAS2 TBK1 IRF8 TLR9 PYCARD TLR7 IRF1 IRF7
7.52153e-20	13	Type I interferon production	MYD88 STING1 IRF5 IRF3 TLR3 OAS2 TBK1 IRF8 TLR9 PYCARD TLR7 IRF1 IRF7
1.50874e-19	25	Positive regulation of gene expression	MYD88 STING1 IRF4 IRF5 IRF3 TLR2 TLR3 EIF2AK2 IKBKE HK1 IFNG CLEC7A OAS2 ISG15 GAPDH RSAD2 TBK1 IRF8 TLR9 FADD PYCARD TLR7 IRF1 IRF7 FCN1
7.74009e-19	15	Measles	MYD88 IRF9 IRF3 TLR2 MX2 EIF2AK2 IKBKE OAS2 IFNAR2 TBK1 TLR9 FADD IFNAR1 TLR7 MX1
8.31784e-19	26	Positive regulation of multicellular organismal process	MYD88 STING1 IRF4 IRF5 IRF3 TLR2 TLR3 EIF2AK2 HK1 IFNG CLEC7A OAS2 ISG15 GAPDH VNN1 RSAD2 TBK1 DBNL IRF8 TLR9 FADD PYCARD TLR7 IRF1 IRF7 FCN1
1.5551e-18	18	Herpes simplex virus 1 infection	MYD88 STING1 IRF9 IRF3 TLR2 TLR3 EIF2AK2 IKBKE IFNG IFNGR1 IFNGR2 OAS2 IFNAR2 TBK1 TLR9 FADD IFNAR1 IRF7
2.60668e-18	15	Hepatitis C	IRF9 IRF3 MX2 TLR3 EIF2AK2 IKBKE IFNG OAS2 IFNAR2 RSAD2 TBK1 FADD IFNAR1 MX1 IRF7
9.44689e-18	11	Positive regulation of type I interferon production	MYD88 STING1 IRF5 IRF3 TLR3 OAS2 TBK1 TLR9 TLR7 IRF1 IRF7
2.87402e-17	30	Cellular response to organic substance	MYD88 IFNLR1 STING1 IRF5 IRF3 TLR2 EIF2AK2 IFIT3 IKBKE TRIM68 IFNG IFNGR1 IFNGR2 OAS2 ISG15 GAPDH IFNAR2 TBK1 IRF8 TLR9 FADD IL10RB PYCARD IFNAR1 MX1 IRF1 IFIT2 IRF7
3.15995e-17	18	Regulation of defense response	MYD88 IFNLR1 STING1 IRF3 IFI35 TLR2 TLR3 IKBKE IFNG TRIM21 ISG15 TBK1 TLR9 FADD PYCARD IRF7 FCN1
4.84699e-17	14	Positive regulation of defense response	STING1 IRF3 IFI35 TLR2 TLR3 IKBKE IFNG TBK1 TLR9 FADD PYCARD IRF7 FCN1
1.81078e-16	10	Interferon-beta production	STING1 IRF3 TLR3 OAS2 TBK1 TLR9 PYCARD TLR7 IRF1 IRF7
1.81078e-16	10	Regulation of interferon-beta production	STING1 IRF3 TLR3 OAS2 TBK1 TLR9 PYCARD TLR7 IRF1 IRF7
1.84285e-16	13	Regulation of innate immune response	STING1 IRF3 IFI35 IKBKE TRIM21 ISG15 TBK1 TLR9 FADD PYCARD IRF7 FCN1
3.01786e-16	10	Type I interferon signaling pathway	MYD88 IRF3 IKBKE ISG15 IFNAR2 TBK1 FADD IFNAR1 IRF7
3.85452e-16	10	Cellular response to type I interferon	MYD88 IRF3 IKBKE ISG15 IFNAR2 TBK1 FADD IFNAR1 IRF7
8.41049e-16	9	Positive regulation of interferon-beta production	STING1 IRF3 TLR3 OAS2 TBK1 TLR9 TLR7 IRF1 IRF7
8.60687e-16	20	Positive regulation of immune system process	MYD88 STING1 IRF3 IFI35 C1R IKBKE C1QB HK1 IFNG CLEC7A VNN1 RSAD2 TBK1 TLR9 FADD PYCARD IRF7 CFD FCN1
9.85734e-16	10	Response to type I interferon	MYD88 IRF3 IKBKE ISG15 IFNAR2 TBK1 FADD IFNAR1 IRF7
1.03162e-15	11	Positive regulation of innate immune response	STING1 IRF3 IFI35 IKBKE TBK1 TLR9 FADD PYCARD IRF7 FCN1
1.08401e-15	12	Toll-like receptor signaling pathway	MYD88 IRF5 IRF3 TLR2 TLR3 IKBKE IFNAR2 TBK1 TLR9 FADD IFNAR1 TLR7
2.45602e-15	14	Regulation of response to biotic stimulus	IFNLR1 STING1 IRF3 IFI35 IKBKE TRIM21 ISG15 TBK1 TLR9 FADD PYCARD IRF7 FCN1
1.30602e-14	26	Positive regulation of response to stimulus	MYD88 STING1 IRF3 TYROBP IFI35 TLR2 C1R TLR3 EIF2AK2 IKBKE C1QB TRIM68 IFNG TRIM21 CLEC7A RSAD2 TBK1 TLR9 FADD PYCARD TRIM8 TLR7 IRF7 CFD FCN1
1.32428e-14	11	Toll-like receptor signaling pathway	MYD88 IRF4 IRF3 IFI35 TLR2 TLR3 RSAD2 TLR9 TLR7 IRF1 IRF7
1.37857e-14	12	Pattern recognition receptor signaling pathway	MYD88 IRF4 IRF3 IFI35 TLR2 TLR3 RSAD2 TLR9 TLR7 IRF1 IRF7 FCN1
1.92981e-14	13	NOD-like receptor signaling pathway	MYD88 STING1 IRF9 IRF3 IKBKE OAS2 IFNAR2 TBK1 FADD PYCARD IFNAR1 IRF7
2.35877e-14	16	Positive regulation of immune response	STING1 IRF3 IFI35 C1R IKBKE C1QB IFNG RSAD2 TBK1 TLR9 FADD PYCARD IRF7 CFD FCN1
2.81778e-14	21	Regulation of response to stress	MYD88 IFNLR1 STING1 IRF3 IFI35 TLR2 TLR3 EIF2AK2 IKBKE IFNG TRIM21 CLEC7A ISG15 VNN1 TBK1 TLR9 FADD PYCARD IRF7 FCN1
2.84043e-14	11	Positive regulation of response to biotic stimulus	STING1 IRF3 IFI35 IKBKE TBK1 TLR9 FADD PYCARD IRF7 FCN1
1.1368e-13	14	Positive regulation of response to external stimulus	STING1 IRF3 IFI35 TLR2 TLR3 IKBKE IFNG TBK1 TLR9 FADD PYCARD IRF7 FCN1
2.13202e-13	16	Immune effector process	MYD88 IRF4 IFI35 C1R TLR3 C1QB HK1 IFNG CLEC7A RSAD2 IRF8 TLR9 FADD PYCARD IRF7 CFD
2.36319e-13	18	Regulation of response to external stimulus	MYD88 IFNLR1 STING1 IRF3 IFI35 TLR2 TLR3 IKBKE IFNG TRIM21 ISG15 TBK1 TLR9 FADD PYCARD IRF7 FCN1
2.25912e-12	12	I-kappaB kinase/NF-kappaB signaling	MYD88 TLR2 TLR3 IKBKE TRIM68 TRIM21 TBK1 TLR9 FADD PYCARD TRIM8 TLR7
2.57174e-12	26	Regulation of multicellular organismal process	MYD88 STING1 IRF4 IRF5 IRF3 TLR2 TLR3 EIF2AK2 HK1 IFNG CLEC7A OAS2 ISG15 GAPDH VNN1 RSAD2 TBK1 DBNL IRF8 TLR9 FADD PYCARD TLR7 IRF1 IRF7 FCN1
3.19226e-12	9	Negative regulation of viral process	EIF2AK2 TRIM35 TRIM21 ISG15 RSAD2 TRIM8 MX1 FCN1
6.18333e-12	8	Positive regulation of interleukin-8 production	MYD88 TLR2 TLR3 CLEC7A FADD PYCARD TLR7 FCN1
7.28225e-12	12	Epstein-Barr virus infection	MYD88 IRF9 IRF3 TLR2 EIF2AK2 IKBKE OAS2 ISG15 IFNAR2 TBK1 FADD IFNAR1
1.3578e-11	10	Regulation of viral life cycle	EIF2AK2 TRIM35 TRIM68 TRIM21 ISG15 RSAD2 TRIM8 MX1 FCN1
1.76708e-11	8	Positive regulation of chemokine production	MYD88 TLR2 TLR3 EIF2AK2 IFNG CLEC7A PYCARD TLR7
2.02843e-11	6	MyD88-dependent toll-like receptor signaling pathway	MYD88 TLR2 TLR9 TLR7 IRF1 IRF7
2.81487e-11	8	Regulation of toll-like receptor signaling pathway	IRF4 IFI35 TLR2 TLR3 RSAD2 TLR9 IRF1 IRF7
3.98705e-11	10	Regulation of viral process	EIF2AK2 TRIM35 TRIM68 TRIM21 ISG15 RSAD2 TRIM8 MX1 FCN1
4.27987e-11	13	Human papillomavirus infection	IRF9 IRF3 MX2 TLR3 EIF2AK2 IKBKE ISG15 IFNAR2 TBK1 FADD IFNAR1 MX1 IRF1
6.57361e-11	8	Interleukin-8 production	MYD88 TLR2 TLR3 CLEC7A FADD PYCARD TLR7 FCN1
6.57361e-11	8	Regulation of interleukin-8 production	MYD88 TLR2 TLR3 CLEC7A FADD PYCARD TLR7 FCN1
7.46642e-11	8	Positive regulation of tumor necrosis factor superfamily cytokine production	MYD88 TLR3 IFNG CLEC7A OAS2 TLR9 FADD PYCARD
7.69895e-11	11	Kaposi sarcoma-associated herpesvirus infection	IRF9 IRF3 TLR3 EIF2AK2 IKBKE IFNGR1 IFNAR2 TBK1 FADD IFNAR1 IRF7
1.0968e-10	6	Response to interferon-alpha	MX2 EIF2AK2 IFIT3 IFNAR2 IFIT2
1.18422e-10	8	Chemokine production	MYD88 TLR2 TLR3 EIF2AK2 IFNG CLEC7A PYCARD TLR7
1.18422e-10	8	Regulation of chemokine production	MYD88 TLR2 TLR3 EIF2AK2 IFNG CLEC7A PYCARD TLR7
1.18422e-10	10	Necroptosis	IRF9 TLR3 EIF2AK2 IFNG IFNGR1 IFNGR2 IFNAR2 FADD PYCARD IFNAR1
1.51156e-10	8	Positive regulation of interleukin-6 production	MYD88 TLR2 TLR3 IFNG CLEC7A TLR9 PYCARD TLR7
1.84215e-10	12	Immune response-regulating signaling pathway	MYD88 IRF4 IRF3 IFI35 TLR2 TLR3 RSAD2 TLR9 TLR7 IRF1 IRF7 FCN1
1.85931e-10	19	Positive regulation of signal transduction	MYD88 IRF3 TYROBP IFI35 TLR2 TLR3 EIF2AK2 IKBKE TRIM68 TRIM21 CLEC7A RSAD2 TBK1 TLR9 FADD PYCARD TRIM8 TLR7 IRF7
2.91841e-10	6	Positive regulation of interleukin-12 production	TLR3 IFNG CLEC7A IRF8 TLR9 IRF1
3.95726e-10	6	Activation of innate immune response	STING1 TBK1 TLR9 PYCARD FCN1
4.08158e-10	9	Positive regulation of NF-kappaB transcription factor activity	MYD88 TLR2 TLR3 EIF2AK2 TRIM68 TRIM21 TLR9 PYCARD TRIM8
4.52672e-10	8	Regulation of pattern recognition receptor signaling pathway	IRF4 IFI35 TLR2 TLR3 RSAD2 TLR9 IRF1 IRF7
1.02171e-09	19	Positive regulation of cell communication	MYD88 IRF3 TYROBP IFI35 TLR2 TLR3 EIF2AK2 IKBKE TRIM68 TRIM21 CLEC7A RSAD2 TBK1 TLR9 FADD PYCARD TRIM8 TLR7 IRF7
1.09952e-09	13	Inflammatory response	MYD88 STING1 HP IRF3 IFI35 TLR2 TLR3 IFNG CLEC7A VNN1 TLR9 PYCARD TLR7
1.09952e-09	19	Positive regulation of signaling	MYD88 IRF3 TYROBP IFI35 TLR2 TLR3 EIF2AK2 IKBKE TRIM68 TRIM21 CLEC7A RSAD2 TBK1 TLR9 FADD PYCARD TRIM8 TLR7 IRF7
1.13076e-09	6	Response to interferon-beta	STING1 IKBKE IFNAR2 IRF1
1.43503e-09	6	Regulation of type I interferon-mediated signaling pathway	IRF3 IKBKE ISG15 TBK1 FADD IRF7
1.45861e-09	15	Positive regulation of intracellular signal transduction	MYD88 TYROBP IFI35 TLR2 TLR3 EIF2AK2 IKBKE TRIM68 TRIM21 CLEC7A TBK1 FADD PYCARD TRIM8 TLR7
1.59265e-09	7	Positive regulation of interferon-gamma production	TLR3 CLEC7A ISG15 IRF8 FADD PYCARD TLR7
1.67332e-09	10	Viral life cycle	EIF2AK2 TRIM35 TRIM68 TRIM21 ISG15 RSAD2 TRIM8 MX1 FCN1
1.80897e-09	10	Positive regulation of DNA-binding transcription factor activity	MYD88 STING1 TLR2 TLR3 EIF2AK2 TRIM68 TRIM21 TLR9 PYCARD TRIM8
2.57204e-09	7	Positive regulation of tumor necrosis factor production	MYD88 TLR3 CLEC7A OAS2 TLR9 FADD PYCARD
2.57204e-09	5	Positive regulation of type I interferon-mediated signaling pathway	IRF3 IKBKE TBK1 FADD IRF7
3.11208e-09	8	Interleukin-6 production	MYD88 TLR2 TLR3 IFNG CLEC7A TLR9 PYCARD TLR7
3.11208e-09	8	Regulation of interleukin-6 production	MYD88 TLR2 TLR3 IFNG CLEC7A TLR9 PYCARD TLR7
3.59382e-09	8	Tumor necrosis factor superfamily cytokine production	MYD88 TLR3 IFNG CLEC7A OAS2 TLR9 FADD PYCARD
3.59382e-09	8	Regulation of tumor necrosis factor superfamily cytokine production	MYD88 TLR3 IFNG CLEC7A OAS2 TLR9 FADD PYCARD
3.80646e-09	6	Interleukin-12 production	TLR3 IFNG CLEC7A IRF8 TLR9 IRF1
3.80646e-09	6	Regulation of interleukin-12 production	TLR3 IFNG CLEC7A IRF8 TLR9 IRF1
4.09806e-09	8	Regulation of response to cytokine stimulus	IRF3 TLR2 IKBKE ISG15 TBK1 FADD PYCARD IRF7
8.03044e-09	8	Chagas disease	MYD88 TLR2 C1QB IFNG IFNGR1 IFNGR2 TLR9 FADD
8.39942e-09	9	Regulation of I-kappaB kinase/NF-kappaB signaling	MYD88 TLR3 IKBKE TRIM68 TRIM21 TBK1 FADD PYCARD TRIM8
1.10277e-08	5	Positive regulation of interferon-alpha production	IRF3 TLR3 TBK1 TLR7 IRF7
1.54637e-08	8	Positive regulation of I-kappaB kinase/NF-kappaB signaling	MYD88 TLR3 IKBKE TRIM68 TRIM21 TBK1 FADD TRIM8
1.6472e-08	9	Tuberculosis	MYD88 TLR2 IFNG IFNGR1 IFNGR2 CLEC7A TLR9 FADD IL10RB
1.79529e-08	10	Viral process	EIF2AK2 TRIM35 TRIM68 TRIM21 ISG15 RSAD2 TRIM8 MX1 FCN1
1.95554e-08	5	Interferon-alpha production	IRF3 TLR3 TBK1 TLR7 IRF7
1.95554e-08	5	Regulation of interferon-alpha production	IRF3 TLR3 TBK1 TLR7 IRF7
2.10167e-08	7	Regulation of interferon-gamma production	TLR3 CLEC7A ISG15 IRF8 FADD PYCARD TLR7
2.28163e-08	7	Interferon-gamma production	TLR3 CLEC7A ISG15 IRF8 FADD PYCARD TLR7
2.29262e-08	19	Identical protein binding	MYD88 STING1 IRF5 IRF3 IFI35 TLR2 TLR3 EIF2AK2 IFIT3 IKBKE TRIM68 TRIM21 GAPDH TBK1 FADD PYCARD TRIM8 CSK MX1
2.55252e-08	6	Positive regulation of response to cytokine stimulus	IRF3 TLR2 IKBKE TBK1 FADD IRF7
3.26292e-08	12	Response to bacterium	MYD88 IRF5 HP IRF3 TLR2 OAS2 ISG15 TBK1 IRF8 TLR9 PYCARD CFD
3.26292e-08	5	Positive regulation of toll-like receptor signaling pathway	IFI35 TLR2 TLR3 RSAD2 TLR9
4.69854e-08	14	Cell activation	MYD88 IRF4 IFI35 TLR2 IFNG CLEC7A VNN1 RSAD2 TBK1 IRF8 TLR9 FADD PYCARD IRF1
5.74464e-08	9	Regulation of inflammatory response	MYD88 STING1 IRF3 IFI35 TLR2 TLR3 IFNG TLR9 PYCARD
6.56093e-08	5	Positive regulation of interleukin-10 production	IRF4 CLEC7A ISG15 TLR9 PYCARD
6.93163e-08	9	Activation of immune response	STING1 C1R C1QB TBK1 TLR9 PYCARD CFD FCN1
7.82153e-08	7	Regulation of cytokine-mediated signaling pathway	IRF3 IKBKE ISG15 TBK1 FADD PYCARD IRF7
8.91459e-08	7	Tumor necrosis factor production	MYD88 TLR3 CLEC7A OAS2 TLR9 FADD PYCARD
8.91459e-08	7	Regulation of tumor necrosis factor production	MYD88 TLR3 CLEC7A OAS2 TLR9 FADD PYCARD
1.0693e-07	10	Regulation of DNA-binding transcription factor activity	MYD88 STING1 TLR2 TLR3 EIF2AK2 TRIM68 TRIM21 TLR9 PYCARD TRIM8
1.12684e-07	13	Leukocyte activation	MYD88 IRF4 IFI35 IFNG CLEC7A VNN1 RSAD2 TBK1 IRF8 TLR9 FADD PYCARD IRF1
1.30463e-07	8	Hepatitis B	MYD88 IRF3 TLR2 TLR3 IKBKE TBK1 FADD IFNAR1
1.73966e-07	12	Lymphocyte activation	MYD88 IRF4 IFNG CLEC7A VNN1 RSAD2 TBK1 IRF8 TLR9 FADD PYCARD IRF1
1.88589e-07	7	Response to interferon-gamma	TLR2 IFNG TRIM21 GAPDH IRF8 IRF1
1.92135e-07	8	JAK-STAT signaling pathway	IFNLR1 IRF9 IFNG IFNGR1 IFNGR2 IFNAR2 IL10RB IFNAR1
2.06286e-07	9	Leukocyte mediated immunity	MYD88 C1R TLR3 C1QB CLEC7A RSAD2 TLR9 FADD IRF7
2.59194e-07	8	Biological process involved in symbiotic interaction	MYD88 TRIM35 TRIM68 TRIM21 GAPDH TRIM8 FCN1
2.68881e-07	5	Positive regulation of pattern recognition receptor signaling pathway	IFI35 TLR2 TLR3 RSAD2 TLR9
2.80981e-07	16	Regulation of intracellular signal transduction	MYD88 TYROBP IFI35 TLR2 TLR3 EIF2AK2 IKBKE TRIM68 TRIM21 CLEC7A VNN1 TBK1 FADD PYCARD TRIM8 TLR7
2.84306e-07	4	I-kappaB phosphorylation	TLR2 TLR3 IKBKE TLR7
3.05373e-07	5	Interleukin-10 production	IRF4 CLEC7A ISG15 TLR9 PYCARD
3.05373e-07	5	Regulation of interleukin-10 production	IRF4 CLEC7A ISG15 TLR9 PYCARD
3.96952e-07	6	Regulation of biological process involved in symbiotic interaction	TRIM35 TRIM68 TRIM21 TRIM8 FCN1
4.04606e-07	7	Osteoclast differentiation	IRF9 TYROBP IFNG IFNGR1 IFNGR2 IFNAR2 IFNAR1
4.26349e-07	6	Pertussis	MYD88 IRF3 C1R C1QB IRF8 PYCARD
5.42584e-07	6	RIG-I-like receptor signaling pathway	STING1 IRF3 IKBKE ISG15 TBK1 FADD
5.51443e-07	7	Natural killer cell mediated cytotoxicity	TYROBP IFNG IFNGR1 IFNGR2 IFNAR2 IFNAR1 SH2D1B
7.03119e-07	5	Positive regulation of cytokine-mediated signaling pathway	IRF3 IKBKE TBK1 FADD IRF7
7.28243e-07	4	Pattern recognition receptor activity	TLR2 CLEC7A TLR7 FCN1
7.91519e-07	5	Negative regulation of viral genome replication	EIF2AK2 ISG15 RSAD2 MX1
8.65158e-07	16	Programmed cell death	MYD88 IFI27 IRF5 IRF3 TLR3 EIF2AK2 IFIT3 TRIM35 IKBKE IFNG CLEC7A VNN1 FADD PYCARD IRF1 IFIT2
9.8704e-07	5	Cellular response to mechanical stimulus	MYD88 TLR3 FADD TLR7 IRF1
1.24732e-06	5	Regulation of viral entry into host cell	TRIM68 TRIM21 TRIM8 FCN1
1.32564e-06	6	PD-L1 expression and PD-1 checkpoint pathway in cancer	MYD88 TLR2 IFNG IFNGR1 IFNGR2 TLR9
1.50761e-06	6	NIK/NF-kappaB signaling	IFI35 TLR2 TLR3 EIF2AK2 IKBKE TLR7
2.07106e-06	6	Cytokine receptor activity	IFNLR1 IFNGR1 IFNGR2 IFNAR2 IL10RB IFNAR1
2.1531e-06	16	Cell death	MYD88 IFI27 IRF5 IRF3 TLR3 EIF2AK2 IFIT3 TRIM35 IKBKE IFNG CLEC7A VNN1 FADD PYCARD IRF1 IFIT2
2.33191e-06	5	Modulation by symbiont of entry into host	TRIM68 TRIM21 TRIM8 FCN1
2.3461e-06	8	Defense response to bacterium	MYD88 HP TLR2 OAS2 ISG15 TBK1 IRF8 PYCARD
2.58547e-06	6	Positive regulation of autophagy	STING1 TRIM68 IFNG TRIM21 TBK1 TRIM8
2.89532e-06	6	Movement in host environment	TRIM35 TRIM68 TRIM21 TRIM8 FCN1
3.06524e-06	5	Positive regulation of NIK/NF-kappaB signaling	IFI35 TLR2 TLR3 EIF2AK2 TLR7
3.16875e-06	15	Apoptotic process	MYD88 IFI27 IRF5 IRF3 TLR3 EIF2AK2 IFIT3 TRIM35 IKBKE IFNG VNN1 FADD PYCARD IRF1 IFIT2
3.38539e-06	6	Immune receptor activity	IFNLR1 IFNGR1 IFNGR2 IFNAR2 IL10RB IFNAR1
3.56257e-06	6	HIF-1 signaling pathway	LDHA HK1 IFNG IFNGR1 IFNGR2 GAPDH
4.89636e-06	6	Toxoplasmosis	MYD88 TLR2 IFNG IFNGR1 IFNGR2 IL10RB
5.00444e-06	7	Response to molecule of bacterial origin	MYD88 IRF5 IRF3 TLR2 IRF8 TLR9 PYCARD
5.49323e-06	5	Cytokine production involved in immune response	TLR3 HK1 CLEC7A RSAD2 TLR9
5.49323e-06	5	Regulation of cytokine production involved in immune response	TLR3 HK1 CLEC7A RSAD2 TLR9
5.93834e-06	5	Cytosolic DNA-sensing pathway	STING1 IRF3 IKBKE TBK1 PYCARD
6.41048e-06	5	Regulation of viral genome replication	EIF2AK2 ISG15 RSAD2 MX1
6.91243e-06	8	Adaptive immune response	MYD88 IRF4 C1R C1QB RSAD2 FADD PYCARD IRF7
8.1762e-06	16	Positive regulation of cellular biosynthetic process	STING1 IRF4 IRF5 IRF3 TLR3 IRF2 IFNG TRIM21 CLEC7A TBK1 IRF8 TLR9 FADD TRIM8 IRF1 IRF7
8.1762e-06	6	Biological process involved in interaction with host	TRIM35 TRIM68 TRIM21 TRIM8 FCN1
9.52591e-06	16	Positive regulation of biosynthetic process	STING1 IRF4 IRF5 IRF3 TLR3 IRF2 IFNG TRIM21 CLEC7A TBK1 IRF8 TLR9 FADD TRIM8 IRF1 IRF7
9.92642e-06	7	Regulation of autophagy	STING1 TRIM68 IFNG TRIM21 TBK1 PYCARD TRIM8
1.03001e-05	3	MyD88-independent toll-like receptor signaling pathway	IRF3 TLR3 IRF7
1.04551e-05	18	Intracellular signal transduction	MYD88 TYROBP IFI35 TLR2 TLR3 EIF2AK2 IKBKE TRIM68 TRIM21 CLEC7A VNN1 TBK1 DBNL TLR9 FADD PYCARD TRIM8 TLR7
1.07351e-05	7	Leukocyte activation involved in immune response	MYD88 IRF4 IFI35 IFNG CLEC7A IRF8 PYCARD
1.07351e-05	14	Positive regulation of molecular function	MYD88 STING1 IRF4 TLR2 TLR3 EIF2AK2 TRIM68 IFNG TRIM21 CLEC7A TLR9 FADD PYCARD TRIM8
1.14884e-05	4	Killing of cells of other organism	MYD88 IFNG CLEC7A GAPDH
1.16207e-05	7	Cell activation involved in immune response	MYD88 IRF4 IFI35 IFNG CLEC7A IRF8 PYCARD
1.16207e-05	7	Adaptive immune response based on somatic recombination of immune receptors built from immunoglobulin superfamily domains	MYD88 IRF4 C1R C1QB RSAD2 FADD IRF7
1.26685e-05	5	Positive regulation of inflammatory response	IFI35 TLR2 TLR3 IFNG TLR9
1.35029e-05	5	Regulation of NIK/NF-kappaB signaling	IFI35 TLR2 TLR3 EIF2AK2 TLR7
1.42576e-05	7	Lipid and atherosclerosis	MYD88 IRF3 TLR2 IKBKE TBK1 PYCARD IRF7
1.4552e-05	3	Dendritic cell cytokine production	TLR3 CLEC7A TLR9
1.4552e-05	3	Regulation of dendritic cell cytokine production	TLR3 CLEC7A TLR9
1.49064e-05	6	Alcoholic liver disease	MYD88 IRF3 IKBKE C1QB TBK1 FADD
1.50633e-05	5	Leishmaniasis	MYD88 TLR2 IFNG IFNGR1 IFNGR2
1.60593e-05	6	Cellular response to biotic stimulus	MYD88 IRF3 TLR2 CLEC7A IRF8 PYCARD
1.81337e-05	5	Viral entry into host cell	TRIM68 TRIM21 TRIM8 FCN1
2.31394e-05	5	Entry into host	TRIM68 TRIM21 TRIM8 FCN1
2.39858e-05	7	Regulation of immune effector process	TLR3 HK1 IFNG CLEC7A RSAD2 TLR9 FADD
2.65017e-05	8	Regulation of lymphocyte activation	MYD88 IFNG CLEC7A VNN1 TLR9 FADD PYCARD IRF1
2.70913e-05	5	Cellular response to interferon-gamma	TLR2 IFNG GAPDH IRF8 IRF1
3.35442e-05	5	Viral genome replication	EIF2AK2 ISG15 RSAD2 MX1
3.35442e-05	5	Positive regulation of stress-activated MAPK cascade	MYD88 TLR3 EIF2AK2 CLEC7A PYCARD
3.35442e-05	14	Positive regulation of transcription, DNA-templated	STING1 IRF4 IRF5 IRF3 TLR3 IRF2 TRIM21 TBK1 IRF8 TLR9 FADD TRIM8 IRF1 IRF7
3.35442e-05	14	Positive regulation of nucleic acid-templated transcription	STING1 IRF4 IRF5 IRF3 TLR3 IRF2 TRIM21 TBK1 IRF8 TLR9 FADD TRIM8 IRF1 IRF7
3.3687e-05	14	Positive regulation of RNA biosynthetic process	STING1 IRF4 IRF5 IRF3 TLR3 IRF2 TRIM21 TBK1 IRF8 TLR9 FADD TRIM8 IRF1 IRF7
3.67339e-05	5	Positive regulation of stress-activated protein kinase signaling cascade	MYD88 TLR3 EIF2AK2 CLEC7A PYCARD
5.72073e-05	3	Cellular response to interferon-beta	STING1 IRF1
5.72073e-05	3	Negative regulation of viral release from host cell	TRIM35 TRIM21 TRIM8
5.76194e-05	5	C-type lectin receptor signaling pathway	IRF9 IKBKE CLEC7A PYCARD IRF1
6.02213e-05	5	Cell killing	MYD88 IFNG CLEC7A GAPDH FADD
6.91896e-05	5	Response to mechanical stimulus	MYD88 TLR3 FADD TLR7 IRF1
7.33458e-05	12	Positive regulation of transcription by RNA polymerase II	STING1 IRF4 IRF5 IRF3 TLR3 IRF2 TBK1 IRF8 TLR9 FADD IRF1 IRF7
7.33458e-05	14	Positive regulation of RNA metabolic process	STING1 IRF4 IRF5 IRF3 TLR3 IRF2 TRIM21 TBK1 IRF8 TLR9 FADD TRIM8 IRF1 IRF7
7.98764e-05	8	Regulation of leukocyte activation	MYD88 IFNG CLEC7A VNN1 TLR9 FADD PYCARD IRF1
8.52647e-05	7	Cytokine-cytokine receptor interaction	IFNLR1 IFNG IFNGR1 IFNGR2 IFNAR2 IL10RB IFNAR1
9.70046e-05	7	Lymphocyte differentiation	IRF4 IFNG VNN1 RSAD2 IRF8 FADD IRF1
0.000104925	5	Regulation of production of molecular mediator of immune response	TLR3 HK1 CLEC7A RSAD2 TLR9
0.000106059	6	T cell differentiation	IRF4 IFNG VNN1 RSAD2 FADD IRF1
0.000108674	6	Lymphocyte mediated immunity	MYD88 C1R C1QB RSAD2 FADD IRF7
0.00010897	14	Positive regulation of macromolecule biosynthetic process	STING1 IRF4 IRF5 IRF3 TLR3 IRF2 TRIM21 TBK1 IRF8 TLR9 FADD TRIM8 IRF1 IRF7
0.000110669	9	Regulation of cellular catabolic process	MYD88 STING1 IKBKE TRIM68 IFNG TRIM21 TBK1 PYCARD TRIM8
0.000111924	4	Myeloid cell activation involved in immune response	MYD88 IFI35 IFNG PYCARD
0.000111924	4	Malaria	MYD88 TLR2 IFNG TLR9
0.000121705	8	Regulation of cell activation	MYD88 IFNG CLEC7A VNN1 TLR9 FADD PYCARD IRF1
0.000121968	6	Cellular response to external stimulus	MYD88 TLR3 EIF2AK2 FADD TLR7 IRF1
0.000124259	5	Cellular response to molecule of bacterial origin	MYD88 IRF3 TLR2 IRF8 PYCARD
0.00016201	3	Negative regulation of viral entry into host cell	TRIM8 FCN1
0.000162351	6	Positive regulation of lymphocyte activation	MYD88 IFNG CLEC7A VNN1 FADD PYCARD
0.000173975	2	Response to molecule of fungal origin	MYD88 CLEC7A
0.000173975	5	Regulation of stress-activated MAPK cascade	MYD88 TLR3 EIF2AK2 CLEC7A PYCARD
0.000173975	6	Human immunodeficiency virus 1 infection	MYD88 STING1 IRF3 TLR2 TBK1 FADD
0.00018131	14	Positive regulation of nucleobase-containing compound metabolic process	STING1 IRF4 IRF5 IRF3 TLR3 IRF2 TRIM21 TBK1 IRF8 TLR9 FADD TRIM8 IRF1 IRF7
0.000183165	3	Negative regulation of viral life cycle	TRIM8 FCN1
0.000189867	5	Regulation of stress-activated protein kinase signaling cascade	MYD88 TLR3 EIF2AK2 CLEC7A PYCARD
0.000189867	7	Mononuclear cell differentiation	IRF4 IFNG VNN1 RSAD2 IRF8 FADD IRF1
0.000210337	7	Autophagy	STING1 TRIM68 IFNG TRIM21 TBK1 PYCARD TRIM8
0.000210337	7	Process utilizing autophagic mechanism	STING1 TRIM68 IFNG TRIM21 TBK1 PYCARD TRIM8
0.000214615	14	Phosphorylation	TYROBP TLR2 TLR3 EIF2AK2 IKBKE HK1 IFNG CLEC7A GAPDH TBK1 TLR9 PYCARD CSK TLR7
0.000214746	4	Double-stranded RNA binding	TLR3 EIF2AK2 OAS2 TLR7
0.000221646	5	Myeloid leukocyte activation	MYD88 IRF4 IFI35 IFNG PYCARD
0.000243216	5	Production of molecular mediator of immune response	TLR3 HK1 CLEC7A RSAD2 TLR9
0.000251041	4	Inflammatory bowel disease	TLR2 IFNG IFNGR1 IFNGR2
0.000254506	7	Positive regulation of programmed cell death	IRF5 TRIM35 IFNG CLEC7A FADD PYCARD IFIT2
0.000272761	9	Hemopoiesis	IRF4 EIF2AK2 IFNG ISG15 VNN1 RSAD2 IRF8 FADD IRF1
0.00029596	3	Regulation of viral release from host cell	TRIM35 TRIM21 TRIM8
0.000317287	6	Positive regulation of leukocyte activation	MYD88 IFNG CLEC7A VNN1 FADD PYCARD
0.000328799	3	Regulation of defense response to virus by host	IFNLR1 STING1 PYCARD
0.000338174	5	Stress-activated MAPK cascade	MYD88 TLR3 EIF2AK2 CLEC7A PYCARD
0.000348319	6	Salmonella infection	MYD88 TLR2 GAPDH TLR9 FADD PYCARD
0.000353441	6	Positive regulation of cell activation	MYD88 IFNG CLEC7A VNN1 FADD PYCARD
0.000365312	7	T cell activation	IRF4 IFNG VNN1 RSAD2 FADD PYCARD IRF1
0.000367807	11	Regulation of programmed cell death	IRF5 IRF3 EIF2AK2 IFIT3 TRIM35 IFNG CLEC7A VNN1 FADD PYCARD IFIT2
0.000397439	3	Viral release from host cell	TRIM35 TRIM21 TRIM8
0.000397439	3	Exit from host	TRIM35 TRIM21 TRIM8
0.000397439	3	Exit from host cell	TRIM35 TRIM21 TRIM8
0.000397439	9	Hematopoietic or lymphoid organ development	IRF4 EIF2AK2 IFNG ISG15 VNN1 RSAD2 IRF8 FADD IRF1
0.000397582	9	Regulation of catabolic process	MYD88 STING1 IKBKE TRIM68 IFNG TRIM21 TBK1 PYCARD TRIM8
0.000398086	4	Alpha-beta T cell differentiation	IRF4 IFNG RSAD2 IRF1
0.000405407	7	Positive regulation of cell death	IRF5 TRIM35 IFNG CLEC7A FADD PYCARD IFIT2
0.000425172	5	Regulation of leukocyte mediated immunity	TLR3 CLEC7A RSAD2 TLR9 FADD
0.000474962	5	Positive regulation of immune effector process	HK1 IFNG CLEC7A RSAD2 FADD
0.000474962	5	Stress-activated protein kinase signaling cascade	MYD88 TLR3 EIF2AK2 CLEC7A PYCARD
0.000494841	2	Positive regulation of interleukin-23 production	MYD88 IFNG
0.000494841	2	Positive regulation of toll-like receptor 9 signaling pathway	RSAD2 TLR9
0.000494841	2	Interleukin-27-mediated signaling pathway	OAS2 MX1
0.000522923	3	Response to fungus	MYD88 CLEC7A GAPDH
0.000569322	5	Phagocytosis	MYD88 CLEC7A IRF8 PYCARD FCN1
0.000625692	3	Positive regulation of interleukin-1 beta production	HK1 CLEC7A PYCARD
0.00063489	4	IL-17 signaling pathway	IKBKE IFNG TBK1 FADD
0.000647414	9	Immune system development	IRF4 EIF2AK2 IFNG ISG15 VNN1 RSAD2 IRF8 FADD IRF1
0.000681398	7	Leukocyte differentiation	IRF4 IFNG VNN1 RSAD2 IRF8 FADD IRF1
0.000684716	11	Regulation of cell death	IRF5 IRF3 EIF2AK2 IFIT3 TRIM35 IFNG CLEC7A VNN1 FADD PYCARD IFIT2
0.000712834	2	Cellular response to interferon-alpha	IFIT3 IFIT2
0.000724728	3	Cytokine production involved in inflammatory response	MYD88 CLEC7A PYCARD
0.000724728	3	Regulation of cytokine production involved in inflammatory response	MYD88 CLEC7A PYCARD
0.000783792	3	Positive regulation of interleukin-1 production	HK1 CLEC7A PYCARD
0.000783792	3	Programmed necrotic cell death	IRF3 TLR3 FADD
0.000871098	7	Apoptotic signaling pathway	IFI27 TLR3 IKBKE IFNG VNN1 FADD PYCARD
0.000916449	3	Positive regulation of cytokine production involved in immune response	HK1 CLEC7A RSAD2
0.000935747	6	Positive regulation of cellular catabolic process	STING1 TRIM68 IFNG TRIM21 TBK1 TRIM8
0.000981043	3	African trypanosomiasis	MYD88 IFNG TLR9
0.00104602	12	Cell population proliferation	MYD88 IFI35 EIF2AK2 IFIT3 IRF2 IFNG CLEC7A TBK1 FADD PYCARD CSK IRF1
0.00104602	4	Immunoglobulin mediated immune response	MYD88 C1R C1QB IRF7
0.00104602	4	B cell mediated immunity	MYD88 C1R C1QB IRF7
0.00120942	3	Necrotic cell death	IRF3 TLR3 FADD
0.00124322	2	Interleukin-23 production	MYD88 IFNG
0.00124322	2	Regulation of interleukin-23 production	MYD88 IFNG
0.00124322	2	Toll-like receptor 7 signaling pathway	RSAD2 TLR7
0.00124322	6	Regulation of protein-containing complex assembly	EIF2AK2 IKBKE IFNG CLEC7A DBNL PYCARD
0.00124322	2	Necroptotic signaling pathway	TLR3 FADD
0.00124322	2	Positive regulation of cellular respiration	IFNLR1 IFNAR1
0.00124322	2	Early phagosome	TLR9 TLR7
0.00128047	10	Regulation of apoptotic process	IRF5 IRF3 EIF2AK2 IFIT3 TRIM35 IFNG VNN1 FADD PYCARD IFIT2
0.0012866	5	Cellular response to abiotic stimulus	MYD88 TLR3 FADD TLR7 IRF1
0.0012866	5	Cellular response to environmental stimulus	MYD88 TLR3 FADD TLR7 IRF1
0.00129292	4	Alpha-beta T cell activation	IRF4 IFNG RSAD2 IRF1
0.001334	4	Th17 cell differentiation	IRF4 IFNG IFNGR1 IFNGR2
0.00137595	4	Cellular response to lipopolysaccharide	MYD88 IRF3 IRF8 PYCARD
0.00147844	6	Positive regulation of apoptotic process	IRF5 TRIM35 IFNG FADD PYCARD IFIT2
0.00154227	2	Regulation of toll-like receptor 9 signaling pathway	RSAD2 TLR9
0.00154227	2	Toll-like receptor binding	MYD88 TLR2
0.00154227	2	Peptidoglycan binding	TLR2 HK1
0.00159761	3	Regulation of defense response to virus	IFNLR1 STING1 PYCARD
0.00169573	3	Production of molecular mediator involved in inflammatory response	MYD88 CLEC7A PYCARD
0.00187166	5	Lymphocyte proliferation	MYD88 TBK1 FADD PYCARD IRF1
0.00189832	2	Positive regulation of killing of cells of other organism	IFNG CLEC7A
0.00189832	5	Human cytomegalovirus infection	STING1 IRF3 TBK1 FADD IL10RB
0.00193116	5	Mononuclear cell proliferation	MYD88 TBK1 FADD PYCARD IRF1
0.00194258	8	Negative regulation of gene expression	MYD88 EIF2AK2 IKBKE IFNG GAPDH TBK1 TLR9 PYCARD
0.00197988	3	Positive regulation of cell killing	IFNG CLEC7A FADD
0.00197988	3	Interleukin-1 beta production	HK1 CLEC7A PYCARD
0.00197988	3	Regulation of interleukin-1 beta production	HK1 CLEC7A PYCARD
0.00197988	5	Regulation of leukocyte cell-cell adhesion	IFNG VNN1 FADD PYCARD IRF1
0.00201081	6	Positive regulation of catabolic process	STING1 TRIM68 IFNG TRIM21 TBK1 TRIM8
0.00203441	4	Positive regulation of binding	STING1 IRF4 IFNG TRIM21
0.00203441	4	Systemic lupus erythematosus	C1R C1QB IFNG TRIM21
0.00206734	3	Zymogen activation	C1R FADD PYCARD
0.00222968	2	Response to peptidoglycan	MYD88 IRF5
0.00222968	2	Regulation of killing of cells of other organism	IFNG CLEC7A
0.00226819	5	Regulation of T cell activation	IFNG VNN1 FADD PYCARD IRF1
0.00228453	3	Response to exogenous dsRNA	STING1 IRF3 TLR3
0.00237714	4	Regulation of adaptive immune response	RSAD2 FADD PYCARD IRF7
0.00237714	11	Protein phosphorylation	TLR2 TLR3 EIF2AK2 IKBKE IFNG CLEC7A TBK1 TLR9 PYCARD CSK TLR7
0.00250679	3	Complement activation	C1R C1QB CFD
0.00250679	3	CD4-positive, alpha-beta T cell differentiation	IRF4 IFNG RSAD2
0.00250679	3	Legionellosis	MYD88 TLR2 PYCARD
0.00253709	5	Leukocyte proliferation	MYD88 TBK1 FADD PYCARD IRF1
0.00257172	2	Toll-like receptor 9 signaling pathway	RSAD2 TLR9
0.00257172	2	Killing by host of symbiont cells	MYD88 GAPDH
0.00257172	2	Activation of cysteine-type endopeptidase activity	FADD PYCARD
0.00257172	2	Detection of other organism	TLR2 CLEC7A
0.00271692	3	Interleukin-1 production	HK1 CLEC7A PYCARD
0.00271692	3	Regulation of interleukin-1 production	HK1 CLEC7A PYCARD
0.00281925	5	Regulation of hemopoiesis	IFNG ISG15 VNN1 FADD IRF1
0.0028411	3	Glycolysis / Gluconeogenesis	LDHA HK1 GAPDH
0.00295837	5	Regulation of binding	STING1 IRF4 IFNG TRIM21 IFIT2
0.00296631	2	Macrophage activation involved in immune response	IFI35 IFNG
0.00296631	2	Negative regulation of viral transcription	TRIM21 TRIM8
0.00296631	3	Response to dsRNA	STING1 IRF3 TLR3
0.00296691	4	Positive regulation of T cell activation	IFNG VNN1 FADD PYCARD
0.00302088	10	Regulation of cell population proliferation	MYD88 IFI35 EIF2AK2 IFIT3 IFNG CLEC7A FADD PYCARD CSK IRF1
0.00310902	4	Yersinia infection	MYD88 IRF3 TBK1 PYCARD
0.00322404	5	Leukocyte cell-cell adhesion	IFNG VNN1 FADD PYCARD IRF1
0.0033979	2	Killing of cells in other organism involved in symbiotic interaction	MYD88 GAPDH
0.00349933	3	Regulation of cell killing	IFNG CLEC7A FADD
0.00378504	7	Regulation of protein localization	TLR2 TRIM68 IFNG TRIM21 RSAD2 TRIM8 CSK
0.00394749	3	Positive regulation of JNK cascade	MYD88 TLR3 PYCARD
0.00398104	4	Positive regulation of leukocyte cell-cell adhesion	IFNG VNN1 FADD PYCARD
0.00409999	3	Phagocytic vesicle	TLR2 TLR9 TLR7
0.00422802	5	Myeloid cell differentiation	IRF4 IFNG ISG15 IRF8 FADD
0.00433468	2	Interferon-gamma-mediated signaling pathway	IFNG IRF1
0.004523	4	Regulation of lymphocyte proliferation	MYD88 FADD PYCARD IRF1
0.00457652	3	CD4-positive, alpha-beta T cell activation	IRF4 IFNG RSAD2
0.00457652	3	Positive regulation of myeloid cell differentiation	IFNG ISG15 FADD
0.00469718	4	Regulation of mononuclear cell proliferation	MYD88 FADD PYCARD IRF1
0.00481446	2	Regulation of viral transcription	TRIM21 TRIM8
0.00481446	2	Detection of external biotic stimulus	TLR2 CLEC7A
0.00481446	2	Positive regulation of cytokine production involved in inflammatory response	MYD88 CLEC7A
0.00494525	6	Protein domain specific binding	MYD88 IRF3 GAPDH DBNL FADD PYCARD
0.00507097	4	Response to lipopolysaccharide	MYD88 IRF3 IRF8 PYCARD
0.00527003	3	Defense response to Gram-positive bacterium	MYD88 TLR2 TBK1
0.00533732	2	Positive regulation of activated T cell proliferation	FADD PYCARD
0.00533732	2	Regulation of regulatory T cell differentiation	IFNG IRF1
0.00571681	4	Regulation of leukocyte proliferation	MYD88 FADD PYCARD IRF1
0.00578927	13	Regulation of localization	MYD88 TLR2 MX2 IKBKE TRIM68 IFNG TRIM21 CLEC7A RSAD2 FADD PYCARD TRIM8 CSK
0.00590952	2	Positive regulation of nitric oxide biosynthetic process	IFNG CLEC7A
0.00591813	4	Extrinsic apoptotic signaling pathway	TLR3 IFNG FADD PYCARD
0.00601099	6	Regulation of cellular response to stress	MYD88 TLR3 EIF2AK2 CLEC7A VNN1 PYCARD
0.00604776	6	Negative regulation of cell population proliferation	IFI35 EIF2AK2 IFIT3 IFNG CSK IRF1
0.00604776	5	Positive regulation of MAPK cascade	MYD88 TLR3 EIF2AK2 CLEC7A PYCARD
0.00612016	5	Regulation of cell-cell adhesion	IFNG VNN1 FADD PYCARD IRF1
0.00617755	3	Positive regulation of production of molecular mediator of immune response	HK1 CLEC7A RSAD2
0.00642325	2	Regulatory T cell differentiation	IFNG IRF1
0.00642325	2	Positive regulation of nitric oxide metabolic process	IFNG CLEC7A
0.00654758	4	Humoral immune response	C1R C1QB GAPDH CFD
0.00654758	4	Positive regulation of cell-cell adhesion	IFNG VNN1 FADD PYCARD
0.00655179	3	Complement and coagulation cascades	C1R C1QB CFD
0.00699957	2	Positive regulation of defense response to virus by host	STING1 PYCARD
0.00699957	2	Defense response to protozoan	IRF4 IRF8
0.00709047	5	Cellular response to lipid	MYD88 IRF3 TRIM68 IRF8 PYCARD
0.00762995	2	Response to protozoan	IRF4 IRF8
0.00762995	2	Myeloid dendritic cell activation	IRF4 PYCARD
0.00839862	3	Positive regulation of adaptive immune response	RSAD2 FADD PYCARD
0.00839862	6	Protein kinase binding	STING1 IRF5 TRIM68 TRIM21 IFNAR2 CSK
0.00854491	4	Regulation of leukocyte differentiation	IFNG VNN1 FADD IRF1
0.00944435	3	Regulation of JNK cascade	MYD88 TLR3 PYCARD
0.00944435	3	Positive regulation of lymphocyte proliferation	MYD88 FADD PYCARD
0.00959466	2	Detection of biotic stimulus	TLR2 CLEC7A
0.00959466	3	Positive regulation of mononuclear cell proliferation	MYD88 FADD PYCARD
0.00959466	2	Regulation of nitric oxide biosynthetic process	IFNG CLEC7A
0.00959466	2	Positive regulation of T cell migration	FADD PYCARD
0.00959466	6	Protein homodimerization activity	STING1 IRF3 TRIM68 TRIM21 PYCARD TRIM8
0.00959466	3	Th1 and Th2 cell differentiation	IFNG IFNGR1 IFNGR2
0.00986265	3	Positive regulation of cysteine-type endopeptidase activity	CLEC7A FADD PYCARD
0.0101789	6	Pathways in cancer	IFNG IFNGR1 IFNGR2 IFNAR2 FADD IFNAR1
0.0102836	2	Regulation of activated T cell proliferation	FADD PYCARD
0.0103864	3	Staphylococcus aureus infection	C1R C1QB CFD
0.0109576	2	Interleukin-17 production	MYD88 IFNG
0.0109576	2	Regulation of interleukin-17 production	MYD88 IFNG
0.0109576	2	Positive regulation of interleukin-2 production	IRF4 CLEC7A
0.0109576	2	Regulation of nitric oxide metabolic process	IFNG CLEC7A
0.011186	3	Positive regulation of leukocyte mediated immunity	CLEC7A RSAD2 FADD
0.0118003	3	Positive regulation of leukocyte proliferation	MYD88 FADD PYCARD
0.0125153	2	Activated T cell proliferation	FADD PYCARD
0.0125153	2	Positive regulation of lymphocyte migration	FADD PYCARD
0.0125655	12	Catabolic process	MYD88 STING1 IKBKE TRIM68 HK1 IFNG TRIM21 ISG15 GAPDH TBK1 PYCARD TRIM8
0.0129964	3	JNK cascade	MYD88 TLR3 PYCARD
0.0129964	3	Regulation of T cell differentiation	IFNG VNN1 IRF1
0.0140454	6	Kinase binding	STING1 IRF5 TRIM68 TRIM21 IFNAR2 CSK
0.0141225	2	Necroptotic process	TLR3 FADD
0.0146541	3	Positive regulation of leukocyte differentiation	IFNG VNN1 FADD
0.0146541	3	Positive regulation of hemopoiesis	IFNG VNN1 FADD
0.0149361	2	Macrophage differentiation	IFNG FADD
0.0153346	3	Positive regulation of endopeptidase activity	CLEC7A FADD PYCARD
0.015536	6	Regulation of proteolysis	IFNG TRIM21 CLEC7A GAPDH FADD PYCARD
0.0157251	5	DNA-binding transcription activator activity, RNA polymerase II-specific	IRF4 IRF5 IRF3 IRF2 IRF1
0.0157297	2	Phagocytosis, recognition	CLEC7A FCN1
0.0159741	6	Positive regulation of cell differentiation	IFNG CLEC7A ISG15 VNN1 DBNL FADD
0.0164887	5	DNA-binding transcription activator activity	IRF4 IRF5 IRF3 IRF2 IRF1
0.0165354	2	Nitric oxide biosynthetic process	IFNG CLEC7A
0.0165354	2	Dendritic cell differentiation	IRF4 IRF8
0.0167001	8	RNA polymerase II cis-regulatory region sequence-specific DNA binding	IRF4 IRF5 IRF9 IRF3 IRF2 IRF8 IRF1 IRF7
0.0173529	2	MRNA stabilization	MYD88 IKBKE
0.0173529	2	Regulation of T cell migration	FADD PYCARD
0.0180634	3	Mitochondrial outer membrane	STING1 HK1 RSAD2
0.0182622	2	Protein self-association	MYD88 RSAD2
0.0184273	8	Cis-regulatory region sequence-specific DNA binding	IRF4 IRF5 IRF9 IRF3 IRF2 IRF8 IRF1 IRF7
0.0191468	2	Regulation of cellular respiration	IFNLR1 IFNAR1
0.0191468	2	Nitric oxide metabolic process	IFNG CLEC7A
0.0191962	4	Positive regulation of proteolysis	IFNG CLEC7A FADD PYCARD
0.0195117	3	Regulation of T cell proliferation	FADD PYCARD IRF1
0.0196508	4	Cytokine receptor binding	MYD88 IFNG FADD PYCARD
0.0198175	3	Regulation of lymphocyte differentiation	IFNG VNN1 IRF1
0.0198175	3	Endocytic vesicle	TLR2 TLR9 TLR7
0.0199142	2	Complement activation, classical pathway	C1R C1QB
0.0201687	3	Positive regulation of peptidase activity	CLEC7A FADD PYCARD
0.0207757	2	Lipopolysaccharide-mediated signaling pathway	MYD88 IRF3
0.0207757	2	Negative regulation of innate immune response	TRIM21 ISG15
0.0207757	2	Reactive nitrogen species metabolic process	IFNG CLEC7A
0.0213975	5	Endocytosis	MX2 CLEC7A DBNL PYCARD FCN1
0.0215438	5	Response to lipid	MYD88 IRF3 TRIM68 IRF8 PYCARD
0.0215438	10	Enzyme binding	STING1 IRF5 IKBKE TRIM68 TRIM21 IFNAR2 TBK1 FADD PYCARD CSK
0.0216006	2	Positive regulation of DNA binding	IRF4 IFNG
0.0216006	2	Positive regulation of extrinsic apoptotic signaling pathway	FADD PYCARD
0.022527	2	Positive regulation of myeloid leukocyte differentiation	IFNG FADD
0.022527	2	Positive regulation of phagocytosis	CLEC7A PYCARD
0.0231656	5	Regulation of MAPK cascade	MYD88 TLR3 EIF2AK2 CLEC7A PYCARD
0.0231656	3	Regulation of myeloid cell differentiation	IFNG ISG15 FADD
0.0231656	3	Outer membrane	STING1 HK1 RSAD2
0.0231656	7	Organelle envelope	STING1 MX2 IKBKE HK1 GAPDH RSAD2 MX1
0.0231656	3	Organelle outer membrane	STING1 HK1 RSAD2
0.0231656	7	Envelope	STING1 MX2 IKBKE HK1 GAPDH RSAD2 MX1
0.0238153	11	Negative regulation of nitrogen compound metabolic process	MYD88 IRF3 EIF2AK2 IKBKE IFNG TRIM21 ISG15 GAPDH IRF8 PYCARD IRF1
0.024163	2	Viral transcription	TRIM21 TRIM8
0.024163	2	Negative regulation of mRNA catabolic process	MYD88 IKBKE
0.0249484	10	Proteolysis	HP C1R IFNG TRIM21 CLEC7A ISG15 GAPDH FADD PYCARD CFD
0.0251162	2	Interleukin-2 production	IRF4 CLEC7A
0.0251162	2	Regulation of interleukin-2 production	IRF4 CLEC7A
0.025712	8	Regulation of cell differentiation	EIF2AK2 IFNG CLEC7A ISG15 VNN1 DBNL FADD IRF1
0.0259239	3	Regulation of protein binding	STING1 TRIM21 IFIT2
0.0259681	2	CD4-positive, alpha-beta T cell differentiation involved in immune response	IRF4 IFNG
0.0259681	4	Negative regulation of immune system process	TRIM21 ISG15 FADD IRF1
0.0259681	2	RNA stabilization	MYD88 IKBKE
0.0268914	2	Alpha-beta T cell activation involved in immune response	IRF4 IFNG
0.0268914	2	Alpha-beta T cell differentiation involved in immune response	IRF4 IFNG
0.0268914	2	Positive regulation of macroautophagy	STING1 TBK1
0.0269549	9	Mitochondrion	STING1 IFI27 IRF3 MX2 IFIT3 IKBKE HK1 RSAD2 PYCARD
0.0269564	3	Regulation of protein secretion	TLR2 IFNG RSAD2
0.0273855	3	T cell proliferation	FADD PYCARD IRF1
0.0273855	10	Transcription regulator activity	IRF4 IRF5 IRF9 IRF3 IRF2 TRIM21 IRF8 TRIM8 IRF1 IRF7
0.0277603	2	Positive regulation of T cell mediated immunity	RSAD2 FADD
0.0282545	11	Transmembrane signaling receptor activity	IFNLR1 TLR2 TLR3 IFNGR1 IFNGR2 IFNAR2 TLR9 IL10RB CSK IFNAR1 TLR7
0.0285473	5	Response to organic cyclic compound	STING1 IRF3 TLR3 TRIM68 TLR9
0.0287474	2	Cellular response to virus	IRF3 IKBKE
0.029107	3	Myeloid leukocyte differentiation	IRF4 IFNG FADD
0.0293498	7	Transferase activity, transferring phosphorus-containing groups	TYROBP EIF2AK2 IKBKE HK1 OAS2 TBK1 CSK
0.0294589	4	Regulation of protein transport	TLR2 IFNG RSAD2 CSK
0.0295111	10	Cellular catabolic process	MYD88 STING1 IKBKE TRIM68 IFNG TRIM21 ISG15 TBK1 PYCARD TRIM8
0.0295111	2	T cell migration	FADD PYCARD
0.0296265	1	Innate immune response activating cell surface receptor signaling pathway	FCN1
0.0296265	1	Leukocyte activation involved in inflammatory response	MYD88
0.0296265	1	Myeloid dendritic cell activation involved in immune response	PYCARD
0.0296265	3	Lymphocyte activation involved in immune response	IRF4 IFNG IRF8
0.0296265	2	T cell differentiation involved in immune response	IRF4 IFNG
0.0296265	1	Follicular B cell differentiation	IRF8
0.0296265	2	Humoral immune response mediated by circulating immunoglobulin	C1R C1QB
0.0296265	3	Regulation of leukocyte migration	MYD88 FADD PYCARD
0.0296265	1	Innate immune response-activating signal transduction	FCN1
0.0296265	2	Vitamin metabolic process	IFNG VNN1
0.0296265	1	Pantothenate metabolic process	VNN1
0.0296265	1	Regulation of CD4-positive, CD25-positive, alpha-beta regulatory T cell differentiation	IFNG
0.0296265	1	Positive regulation of CD4-positive, CD25-positive, alpha-beta regulatory T cell differentiation	IFNG
0.0296265	1	CD8-positive, alpha-beta T cell extravasation	FADD
0.0296265	1	Detection of bacterial lipoprotein	TLR2
0.0296265	1	Negative regulation of Golgi to plasma membrane protein transport	CSK
0.0296265	1	Negative regulation of regulatory T cell differentiation	IRF1
0.0296265	4	Positive regulation of cell adhesion	IFNG VNN1 FADD PYCARD
0.0296265	1	Positive regulation of vitamin metabolic process	IFNG
0.0296265	1	Positive regulation of calcidiol 1-monooxygenase activity	IFNG
0.0296265	1	Regulation of activation-induced cell death of T cells	FADD
0.0296265	1	Response to bacterial lipopeptide	TLR2
0.0296265	1	Cellular response to bacterial lipoprotein	TLR2
0.0296265	1	Cellular response to bacterial lipopeptide	TLR2
0.0296265	2	Positive regulation of mononuclear cell migration	FADD PYCARD
0.0296265	1	Response to diacyl bacterial lipopeptide	TLR2
0.0296265	1	Cellular response to diacyl bacterial lipopeptide	TLR2
0.0296265	1	Negative regulation of protein deubiquitination	TRIM21
0.0296265	6	Response to nitrogen compound	MYD88 STING1 IRF5 IRF3 TLR3 TLR9
0.0296265	2	Regulation of lymphocyte migration	FADD PYCARD
0.0296265	1	Regulation of CD8-positive, alpha-beta T cell extravasation	FADD
0.0296265	1	CD95 death-inducing signaling complex	FADD
0.0296265	1	NLRP1 inflammasome complex	PYCARD
0.0296265	1	GAIT complex	GAPDH
0.0296265	1	Postsynaptic endocytic zone	MX2
0.0296265	8	DNA-binding transcription factor activity, RNA polymerase II-specific	IRF4 IRF5 IRF9 IRF3 IRF2 IRF8 IRF1 IRF7
0.0296265	9	Double-stranded DNA binding	IRF4 IRF5 IRF9 IRF3 IRF2 IRF8 IRF1 IRF7
0.0296265	1	NF-kappaB-inducing kinase activity	IKBKE
0.0296265	1	IkappaB kinase activity	IKBKE
0.0296265	1	Pantetheine hydrolase activity	VNN1
0.0296265	1	Death effector domain binding	FADD
0.0308715	7	Positive regulation of developmental process	TLR3 IFNG CLEC7A ISG15 VNN1 DBNL FADD
0.0308715	3	Regulation of cysteine-type endopeptidase activity	CLEC7A FADD PYCARD
0.0308715	3	Phagosome	TLR2 C1R CLEC7A
0.0310682	8	RNA polymerase II transcription regulatory region sequence-specific DNA binding	IRF4 IRF5 IRF9 IRF3 IRF2 IRF8 IRF1 IRF7
0.0324378	2	Acute inflammatory response	HP VNN1
0.0333834	8	Signaling receptor binding	MYD88 TYROBP TLR2 IFNG ISG15 FADD PYCARD FCN1
0.0334278	2	Viral gene expression	TRIM21 TRIM8
0.0334278	2	Negative regulation of RNA catabolic process	MYD88 IKBKE
0.0338974	4	Regulation of establishment of protein localization	TLR2 IFNG RSAD2 CSK
0.0344868	2	Macrophage activation	IFI35 IFNG
0.0346825	7	Regulation of multicellular organismal development	TLR3 IFNG ISG15 VNN1 DBNL FADD IRF1
0.0350507	8	Vesicle-mediated transport	MYD88 MX2 CLEC7A DBNL IRF8 PYCARD CSK FCN1
0.0350713	5	MAPK cascade	MYD88 TLR3 EIF2AK2 CLEC7A PYCARD
0.0354317	2	Selective autophagy	STING1 TBK1
0.0357981	5	Mitochondrial membrane	STING1 MX2 IKBKE HK1 RSAD2
0.0359491	11	Negative regulation of cellular metabolic process	MYD88 IRF3 EIF2AK2 IKBKE IFNG TRIM21 ISG15 GAPDH IRF8 PYCARD IRF1
0.0363815	2	Regulation of phagocytosis	CLEC7A PYCARD
0.0363815	4	Regulation of endopeptidase activity	CLEC7A GAPDH FADD PYCARD
0.0369866	1	Regulation of antigen processing and presentation of peptide antigen via MHC class II	PYCARD
0.0369866	1	Response to bacterial lipoprotein	TLR2
0.0369866	1	Interleukin-18 production	TLR9
0.0369866	1	Regulation of interleukin-18 production	TLR9
0.0369866	1	CD8-positive, alpha-beta T cell proliferation	IRF1
0.0369866	6	Regulation of cellular component biogenesis	EIF2AK2 IKBKE IFNG CLEC7A DBNL PYCARD
0.0369866	1	Postsynaptic actin cytoskeleton organization	DBNL
0.0369866	1	Postsynaptic cytoskeleton organization	DBNL
0.0369866	1	Regulation of tau-protein kinase activity	IFNG
0.0369866	1	Regulation of T cell extravasation	FADD
0.0369866	1	Regulation of CD8-positive, alpha-beta T cell proliferation	IRF1
0.0369866	1	Ripoptosome	FADD
0.0369866	1	Eukaryotic translation initiation factor 2alpha kinase activity	EIF2AK2
0.0369866	1	Aspartic-type endopeptidase inhibitor activity	GAPDH
0.0369866	11	Carbohydrate derivative binding	STING1 TLR2 MX2 EIF2AK2 IKBKE HK1 OAS2 TBK1 CSK MX1 FCN1
0.0369984	3	Positive regulation of protein-containing complex assembly	IFNG CLEC7A PYCARD
0.0369984	3	Neutrophil extracellular trap formation	TLR2 CLEC7A TLR7
0.0373312	2	Biological process involved in interaction with symbiont	MYD88 GAPDH
0.0373312	2	Negative regulation of mRNA metabolic process	MYD88 IKBKE
0.0379603	3	Negative regulation of cytokine production	IFNG TLR9 PYCARD
0.0382132	5	Regulation of cell adhesion	IFNG VNN1 FADD PYCARD IRF1
0.0382132	2	Protein autoubiquitination	TRIM68 TRIM21
0.0382132	8	DNA-binding transcription factor activity	IRF4 IRF5 IRF9 IRF3 IRF2 IRF8 IRF1 IRF7
0.0382218	3	Protein processing	C1R FADD PYCARD
0.0392268	2	Lipid droplet	GAPDH RSAD2
0.0395969	6	Kinase activity	TYROBP EIF2AK2 IKBKE HK1 TBK1 CSK
0.0403134	2	Positive regulation of protein localization to nucleus	IFNG TRIM8
0.041206	2	Regulation of T cell mediated immunity	RSAD2 FADD
0.041206	2	Negative regulation of response to biotic stimulus	TRIM21 ISG15
0.041206	2	Negative regulation of NF-kappaB transcription factor activity	TRIM21 PYCARD
0.041206	2	T cell differentiation in thymus	VNN1 FADD
0.041206	2	Positive regulation of T cell differentiation	IFNG VNN1
0.0417107	3	Serine-type endopeptidase activity	HP C1R CFD
0.0421004	2	Glycolytic process	HK1 GAPDH
0.0421004	2	ATP generation from ADP	HK1 GAPDH
0.0421004	8	Transcription cis-regulatory region binding	IRF4 IRF5 IRF9 IRF3 IRF2 IRF8 IRF1 IRF7
0.0422221	8	Transcription regulatory region nucleic acid binding	IRF4 IRF5 IRF9 IRF3 IRF2 IRF8 IRF1 IRF7
0.0424467	1	CD4-positive, CD25-positive, alpha-beta regulatory T cell differentiation	IFNG
0.0424467	1	Regulation of antigen processing and presentation of peptide or polysaccharide antigen via MHC class II	PYCARD
0.0424467	1	Dynamin family protein polymerization involved in membrane fission	MX2
0.0424467	1	Dynamin family protein polymerization involved in mitochondrial fission	MX2
0.0424467	1	Synaptic vesicle budding from presynaptic endocytic zone membrane	MX2
0.0424467	1	ISG15-protein conjugation	ISG15
0.0424467	6	Negative regulation of cellular protein metabolic process	EIF2AK2 IFNG TRIM21 ISG15 GAPDH PYCARD
0.0424467	1	Regulation of toll-like receptor 7 signaling pathway	RSAD2
0.0424467	1	Positive regulation of toll-like receptor 7 signaling pathway	RSAD2
0.0424467	1	Recognition of apoptotic cell	FCN1
0.0424467	4	Regulation of peptidase activity	CLEC7A GAPDH FADD PYCARD
0.0424467	1	Chemokine (C-X-C motif) ligand 1 production	MYD88
0.0424467	1	Maintenance of protein location in mitochondrion	HK1
0.0424467	1	Regulation of response to macrophage colony-stimulating factor	TLR2
0.0424467	1	Regulation of cellular response to macrophage colony-stimulating factor stimulus	TLR2
0.0424467	1	Positive regulation of core promoter binding	IFNG
0.0424467	1	Regulation of chemokine (C-X-C motif) ligand 1 production	MYD88
0.0424467	5	Mitochondrial envelope	STING1 MX2 IKBKE HK1 RSAD2
0.0424467	1	Extrinsic component of external side of plasma membrane	FCN1
0.0424467	1	Death-inducing signaling complex	FADD
0.0424467	1	NLRP3 inflammasome complex	PYCARD
0.0424467	1	2 -5 -oligoadenylate synthetase activity	OAS2
0.0424467	1	Glucokinase activity	HK1
0.0424467	1	Hexokinase activity	HK1
0.0424467	1	L-lactate dehydrogenase activity	LDHA
0.0424467	1	Fructokinase activity	HK1
0.0424467	2	Central carbon metabolism in cancer	LDHA HK1
0.0434443	4	Generation of precursor metabolites and energy	IFNLR1 HK1 GAPDH IFNAR1
0.0436847	2	Modulation of process of other organism	IFNG CLEC7A
0.0436847	2	Regulation of alpha-beta T cell activation	IFNG IRF1
0.0447771	2	Positive regulation of protein binding	STING1 TRIM21
0.0447771	2	Positive regulation of T cell proliferation	FADD PYCARD
0.0458073	2	Cellular response to interleukin-1	MYD88 PYCARD
0.0458073	2	Negative regulation of protein modification by small protein conjugation or removal	TRIM21 ISG15
0.0469863	2	ADP metabolic process	HK1 GAPDH
0.0472893	4	Posttranscriptional regulation of gene expression	MYD88 EIF2AK2 IKBKE GAPDH
0.0472893	3	Positive regulation of cell development	IFNG CLEC7A DBNL
0.0472893	3	Serine-type peptidase activity	HP C1R CFD
0.0478108	2	Autophagosome	STING1 TRIM21
0.0478108	2	PML body	IKBKE TRIM8
0.0478108	3	Viral carcinogenesis	IRF9 IRF3 EIF2AK2
0.0478272	1	Germinal center B cell differentiation	IRF8
0.0478272	1	Regulation of antigen processing and presentation of peptide antigen	PYCARD
0.0478272	1	Positive regulation of dendritic cell cytokine production	CLEC7A
0.0478272	1	Activation-induced cell death of T cells	FADD
0.0478272	10	Regulation of cellular protein metabolic process	EIF2AK2 IFNG TRIM21 CLEC7A ISG15 GAPDH TLR9 FADD PYCARD TLR7
0.0478272	2	Positive regulation of lymphocyte differentiation	IFNG VNN1
0.0478272	1	Positive regulation of nitric-oxide synthase biosynthetic process	TLR9
0.0478272	1	Positive regulation of respiratory burst	CLEC7A
0.0478272	1	Regulation of vitamin D biosynthetic process	IFNG
0.0478272	1	Regulation of calcidiol 1-monooxygenase activity	IFNG
0.0478272	8	Protein-containing complex assembly	STING1 MX2 EIF2AK2 IKBKE IFNG CLEC7A DBNL PYCARD
0.0478272	1	Synaptic vesicle budding	MX2
0.0478272	1	Neutrophil-mediated killing of bacterium	MYD88
0.0478272	1	Synapse pruning	C1QB
0.0478272	1	Cellular response to oxidised low-density lipoprotein particle stimulus	MYD88
0.0478272	1	Regulation of core promoter binding	IFNG
0.0478272	1	Positive regulation of T-helper 2 cell cytokine production	RSAD2
0.0478272	1	IkappaB kinase complex	PYCARD
0.0478272	1	Blood microparticle	C1R
0.0478272	1	Lactate dehydrogenase activity	LDHA
0.0478272	1	Hemoglobin binding	HP
0.0478272	1	Caspase binding	FADD
0.0488595	3	Serine hydrolase activity	HP C1R CFD
0.0494771	2	T cell mediated immunity	RSAD2 FADD
0.0496588	4	Perinuclear region of cytoplasm	STING1 EIF2AK2 OAS2 MX1
0.0500357	6	Negative regulation of protein metabolic process	EIF2AK2 IFNG TRIM21 ISG15 GAPDH PYCARD
0.0503657	2	Leukocyte mediated cytotoxicity	MYD88 FADD
0.0503657	3	Protein secretion	TLR2 IFNG RSAD2
0.0510468	4	Positive regulation of cell migration	IFNG CLEC7A FADD PYCARD
0.0511085	2	Purine nucleoside diphosphate metabolic process	HK1 GAPDH
0.0511085	2	Purine ribonucleoside diphosphate metabolic process	HK1 GAPDH
0.0511085	3	Establishment of protein localization to extracellular region	TLR2 IFNG RSAD2
0.0511085	2	Regulation of nucleocytoplasmic transport	MX2 IFNG
0.0511085	2	Negative regulation of protein transport	RSAD2 CSK
0.0511085	3	Transcription coactivator activity	IRF4 TRIM21 TRIM8
0.0514588	8	Sequence-specific double-stranded DNA binding	IRF4 IRF5 IRF9 IRF3 IRF2 IRF8 IRF1 IRF7
0.052219	2	Regulation of myeloid leukocyte differentiation	IFNG FADD
0.0532411	1	Positive regulation of antigen processing and presentation	PYCARD
0.0532411	1	Fructose 1,6-bisphosphate metabolic process	IFNG
0.0532411	1	Regulation of vitamin metabolic process	IFNG
0.0532411	1	Positive regulation of interleukin-13 production	IRF4
0.0532411	1	Regulation of Golgi to plasma membrane protein transport	CSK
0.0532411	1	Response to lipoteichoic acid	TLR2
0.0532411	1	Neutrophil-mediated killing of symbiont cell	MYD88
0.0532411	1	Cellular response to lipoteichoic acid	TLR2
0.0532411	3	Protein localization to extracellular region	TLR2 IFNG RSAD2
0.0532411	1	Motor neuron apoptotic process	FADD
0.0532411	1	Regulation of hematopoietic stem cell differentiation	EIF2AK2
0.0532411	1	Regulation of xenophagy	TBK1
0.0532411	1	Positive regulation of xenophagy	TBK1
0.0532411	1	Endolysosome	TLR9
0.0532411	1	Interleukin-6 receptor binding	PYCARD
0.0534756	2	Ribonucleoside diphosphate metabolic process	HK1 GAPDH
0.0534756	2	Negative regulation of establishment of protein localization	RSAD2 CSK
0.0535732	4	Negative regulation of protein modification process	IFNG TRIM21 ISG15 PYCARD
0.0545885	2	Regulation of macroautophagy	STING1 TBK1
0.0550473	5	Cell-cell adhesion	IFNG VNN1 FADD PYCARD IRF1
0.0556145	4	Positive regulation of cell motility	IFNG CLEC7A FADD PYCARD
0.0566875	2	Nucleoside diphosphate phosphorylation	HK1 GAPDH
0.0566875	4	Positive regulation of cellular component movement	IFNG CLEC7A FADD PYCARD
0.0566875	2	Response to interleukin-1	MYD88 PYCARD
0.05687	3	Intrinsic apoptotic signaling pathway	IKBKE VNN1 PYCARD
0.0578062	2	Nucleotide phosphorylation	HK1 GAPDH
0.0580194	2	Pyruvate metabolic process	HK1 GAPDH
0.0580194	1	Regulation of protein ADP-ribosylation	IFNG
0.0580194	1	Regulation of translational initiation by eIF2 alpha phosphorylation	EIF2AK2
0.0580194	1	Positive regulation of superoxide anion generation	CLEC7A
0.0580194	1	Positive regulation of T cell differentiation in thymus	VNN1
0.0580194	1	Positive regulation of toll-like receptor 4 signaling pathway	IFI35
0.0580194	1	T-helper 2 cell cytokine production	RSAD2
0.0580194	1	Vitamin D biosynthetic process	IFNG
0.0580194	1	Macropinocytosis	PYCARD
0.0580194	1	Positive regulation of viral entry into host cell	TRIM21
0.0580194	2	Regulation of DNA binding	IRF4 IFNG
0.0580194	1	Nitric-oxide synthase biosynthetic process	TLR9
0.0580194	1	Regulation of nitric-oxide synthase biosynthetic process	TLR9
0.0580194	1	Chemokine (C-X-C motif) ligand 2 production	MYD88
0.0580194	1	Positive regulation by symbiont of entry into host	TRIM21
0.0580194	1	Regulation of hematopoietic stem cell proliferation	EIF2AK2
0.0580194	1	Regulation of chemokine (C-X-C motif) ligand 2 production	MYD88
0.0580194	1	Regulation of T-helper 2 cell cytokine production	RSAD2
0.0580194	1	Glucose binding	HK1
0.0580194	1	K48-linked polyubiquitin modification-dependent protein binding	IKBKE
0.0582545	2	T cell activation involved in immune response	IRF4 IFNG
0.0582545	2	Intrinsic apoptotic signaling pathway in response to DNA damage	IKBKE PYCARD
0.0582545	4	Positive regulation of locomotion	IFNG CLEC7A FADD PYCARD
0.0582545	2	Positive regulation of cysteine-type endopeptidase activity involved in apoptotic process	CLEC7A PYCARD
0.0593713	2	Positive regulation of adaptive immune response based on somatic recombination of immune receptors built from immunoglobulin superfamily domains	RSAD2 FADD
0.0593713	2	Regulation of mononuclear cell migration	FADD PYCARD
0.0603971	7	RNA binding	TLR3 EIF2AK2 IFIT3 TRIM21 OAS2 TLR7 IFIT2
0.0627662	2	Positive regulation of lymphocyte mediated immunity	RSAD2 FADD
0.0627662	1	Detection of molecule of bacterial origin	TLR2
0.0627662	1	Negative regulation of interferon-beta production	PYCARD
0.0627662	1	Negative regulation of osteoblast proliferation	EIF2AK2
0.0627662	1	Positive regulation of smooth muscle cell apoptotic process	IFNG
0.0627662	1	NLRP3 inflammasome complex assembly	EIF2AK2
0.0627662	1	Positive regulation of dendritic spine morphogenesis	DBNL
0.0627662	1	Neutrophil mediated cytotoxicity	MYD88
0.0627662	1	T-helper 17 cell lineage commitment	IRF4
0.0627662	2	Lymphocyte migration	FADD PYCARD
0.0627662	1	Establishment of endothelial intestinal barrier	MYD88
0.0627662	1	Response to interleukin-17	IKBKE
0.0627662	1	Cellular response to interleukin-17	IKBKE
0.0627662	1	Interleukin-17-mediated signaling pathway	IKBKE
0.0627662	2	Regulation of protein localization to nucleus	IFNG TRIM8
0.0627662	1	Regulation of NLRP3 inflammasome complex assembly	EIF2AK2
0.0627662	1	Inflammasome complex	PYCARD
0.0627662	1	SiRNA binding	TLR7
0.0634236	10	Regulation of protein metabolic process	EIF2AK2 IFNG TRIM21 CLEC7A ISG15 GAPDH TLR9 FADD PYCARD TLR7
0.0634593	3	Protein maturation	C1R FADD PYCARD
0.0638333	7	Regulation of transport	TLR2 MX2 IFNG CLEC7A RSAD2 PYCARD CSK
0.0638333	3	Protein polymerization	MX2 DBNL PYCARD
0.0638333	4	Vacuole	STING1 TRIM21 TLR9 TLR7
0.0647583	2	Protease binding	FADD PYCARD
0.0669903	1	Chronic inflammatory response	VNN1
0.0669903	1	Positive regulation of type 2 immune response	RSAD2
0.0669903	1	Complement activation, alternative pathway	CFD
0.0669903	1	Interleukin-13 production	IRF4
0.0669903	1	Regulation of interleukin-13 production	IRF4
0.0669903	1	Regulation of superoxide anion generation	CLEC7A
0.0669903	1	Response to macrophage colony-stimulating factor	TLR2
0.0669903	1	Cellular response to macrophage colony-stimulating factor stimulus	TLR2
0.0669903	1	Fat-soluble vitamin biosynthetic process	IFNG
0.0669903	2	Regulation of generation of precursor metabolites and energy	IFNLR1 IFNAR1
0.0669903	1	Positive regulation of regulatory T cell differentiation	IFNG
0.0669903	1	Positive regulation of monocyte chemotactic protein-1 production	CLEC7A
0.0669903	1	T cell extravasation	FADD
0.0669903	1	Membrane fission	MX2
0.0669903	1	Postsynaptic neurotransmitter receptor internalization	MX2
0.0669903	1	Postsynaptic endocytosis	MX2
0.0669903	1	Inflammasome complex assembly	EIF2AK2
0.0669903	1	Regulation of CD8-positive, alpha-beta T cell activation	IRF1
0.0669903	10	Nucleotide binding	STING1 MX2 EIF2AK2 IKBKE HK1 OAS2 GAPDH TBK1 CSK MX1
0.0669903	8	Sequence-specific DNA binding	IRF4 IRF5 IRF9 IRF3 IRF2 IRF8 IRF1 IRF7
0.0669903	10	Nucleoside phosphate binding	STING1 MX2 EIF2AK2 IKBKE HK1 OAS2 GAPDH TBK1 CSK MX1
0.0691705	2	Rheumatoid arthritis	TLR2 IFNG
0.0703957	2	Positive regulation of leukocyte migration	FADD PYCARD
0.0713284	5	Response to abiotic stimulus	MYD88 TLR3 FADD TLR7 IRF1
0.0713284	5	Phosphotransferase activity, alcohol group as acceptor	EIF2AK2 IKBKE HK1 TBK1 CSK
0.0713961	1	T-helper cell lineage commitment	IRF4
0.0713961	1	Positive regulation of cellular extravasation	FADD
0.0713961	2	Nucleoside diphosphate metabolic process	HK1 GAPDH
0.0713961	1	Positive regulation of muscle cell apoptotic process	IFNG
0.0713961	1	Positive regulation of steroid biosynthetic process	IFNG
0.0713961	1	Detection of bacterium	TLR2
0.0713961	1	Toll-like receptor 3 signaling pathway	TLR3
0.0713961	1	Vitamin D metabolic process	IFNG
0.0713961	1	Regulation of translational initiation in response to stress	EIF2AK2
0.0713961	8	Protein-containing complex subunit organization	STING1 MX2 EIF2AK2 IKBKE IFNG CLEC7A DBNL PYCARD
0.0713961	1	Positive regulation of macrophage differentiation	FADD
0.0713961	1	Astrocyte activation	IFNG
0.0713961	1	Regulation of respiratory burst	CLEC7A
0.0713961	1	3 -UTR-mediated mRNA stabilization	MYD88
0.0713961	1	Xenophagy	TBK1
0.0713961	1	Antiviral innate immune response	MX1
0.0713961	1	Positive regulation of cell maturation	CLEC7A
0.0713961	1	Protein kinase A catalytic subunit binding	CSK
0.0713961	1	Cysteine-type endopeptidase activity involved in apoptotic process	PYCARD
0.0717495	5	Regulation of cell migration	MYD88 IFNG CLEC7A FADD PYCARD
0.0717495	9	Purine ribonucleotide binding	STING1 MX2 EIF2AK2 IKBKE HK1 OAS2 TBK1 CSK MX1
0.0720817	2	Positive regulation of apoptotic signaling pathway	FADD PYCARD
0.0733027	2	Carbohydrate catabolic process	HK1 GAPDH
0.074537	7	Regulation of protein modification process	IFNG TRIM21 CLEC7A ISG15 TLR9 PYCARD TLR7
0.0747676	9	Ribonucleotide binding	STING1 MX2 EIF2AK2 IKBKE HK1 OAS2 TBK1 CSK MX1
0.0756748	2	Amoebiasis	TLR2 IFNG
0.0759715	1	Antigen processing and presentation of peptide antigen via MHC class II	PYCARD
0.0759715	3	Peptidyl-serine phosphorylation	IKBKE IFNG TBK1
0.0759715	1	CD4-positive, alpha-beta T cell lineage commitment	IRF4
0.0759715	1	CD8-positive, alpha-beta T cell differentiation	IRF1
0.0759715	1	Positive regulation of membrane protein ectodomain proteolysis	IFNG
0.0759715	1	Reticulophagy	STING1
0.0759715	1	Regulation of protein deubiquitination	TRIM21
0.0759715	1	Negative regulation of oxidative stress-induced intrinsic apoptotic signaling pathway	VNN1
0.0759715	1	Interleukin-1 receptor binding	MYD88
0.0759715	9	Purine nucleotide binding	STING1 MX2 EIF2AK2 IKBKE HK1 OAS2 TBK1 CSK MX1
0.0759715	6	Protein dimerization activity	STING1 IRF3 TRIM68 TRIM21 PYCARD TRIM8
0.0759715	1	BMP receptor binding	PYCARD
0.0781324	9	Regulation of developmental process	TLR3 EIF2AK2 IFNG CLEC7A ISG15 VNN1 DBNL FADD IRF1
0.0783012	2	Carbon metabolism	HK1 GAPDH
0.0783138	3	Leukocyte migration	MYD88 FADD PYCARD
0.0792663	4	Endopeptidase activity	HP C1R PYCARD CFD
0.0792663	2	Growth factor receptor binding	MYD88 PYCARD
0.0793414	3	Regulation of apoptotic signaling pathway	VNN1 FADD PYCARD
0.0793414	3	Ubiquitin protein ligase activity	TRIM35 TRIM68 TRIM21
0.0794206	9	Protein localization	TLR2 TRIM68 HK1 IFNG TRIM21 RSAD2 TRIM8 CSK FCN1
0.0799576	1	Neutrophil activation involved in immune response	MYD88
0.0799576	1	Negative regulation of interleukin-17 production	IFNG
0.0799576	1	Toll-like receptor 2 signaling pathway	TLR2
0.0799576	1	TRAIL-activated apoptotic signaling pathway	FADD
0.0799576	1	Negative regulation of necroptotic process	FADD
0.0799576	1	Cellular response to exogenous dsRNA	STING1
0.0799576	1	Monocyte chemotactic protein-1 production	CLEC7A
0.0799576	1	Regulation of monocyte chemotactic protein-1 production	CLEC7A
0.0799576	1	Regulation of superoxide metabolic process	CLEC7A
0.0799576	1	Cell junction disassembly	C1QB
0.0799576	1	Negative regulation of cytokine production involved in inflammatory response	PYCARD
0.0799576	1	Positive regulation of amyloid-beta formation	IFNG
0.0799576	1	Endoplasmic reticulum-Golgi intermediate compartment membrane	STING1
0.0799576	1	Tropomyosin binding	PYCARD
0.0806447	6	Response to oxygen-containing compound	MYD88 IRF5 IRF3 TLR2 IRF8 PYCARD
0.0813242	2	Regulation of mRNA stability	MYD88 IKBKE
0.0813242	2	Regulation of extrinsic apoptotic signaling pathway	FADD PYCARD
0.0825623	2	Negative regulation of immune response	TRIM21 ISG15
0.0831974	3	Peptidyl-tyrosine phosphorylation	IFNG CLEC7A CSK
0.0831974	5	Regulation of cell motility	MYD88 IFNG CLEC7A FADD PYCARD
0.0831974	3	Ubiquitin-like protein ligase activity	TRIM35 TRIM68 TRIM21
0.0840893	1	Alpha-beta T cell lineage commitment	IRF4
0.0840893	1	Regulation of antigen processing and presentation	PYCARD
0.0840893	1	Maintenance of gastrointestinal epithelium	TLR9
0.0840893	1	CD4-positive, alpha-beta T cell cytokine production	RSAD2
0.0840893	1	Negative regulation of programmed necrotic cell death	FADD
0.0840893	1	Podosome assembly	DBNL
0.0840893	1	Phagocytic vesicle membrane	TLR2
0.0841461	3	Peptidyl-tyrosine modification	IFNG CLEC7A CSK
0.0860215	2	Negative regulation of translation	EIF2AK2 GAPDH
0.0867987	3	Peptidyl-serine modification	IKBKE IFNG TBK1
0.0879311	1	Positive regulation of interleukin-4 production	IRF4
0.0879311	1	Smooth muscle cell apoptotic process	IFNG
0.0879311	1	Regulation of smooth muscle cell apoptotic process	IFNG
0.0879311	1	CD4-positive or CD8-positive, alpha-beta T cell lineage commitment	IRF4
0.0879311	1	Regulation of translation in response to stress	EIF2AK2
0.0879311	1	Regulation of macrophage differentiation	FADD
0.0879311	1	Negative regulation of type I interferon-mediated signaling pathway	ISG15
0.0879311	1	Lipopeptide binding	TLR2
0.0879311	2	TNF signaling pathway	FADD IRF1
0.0883132	2	Regulation of mRNA catabolic process	MYD88 IKBKE
0.0893133	7	Cytoplasmic vesicle	STING1 TLR2 MX2 TRIM21 DBNL TLR9 TLR7
0.0894586	2	Negative regulation of DNA-binding transcription factor activity	TRIM21 PYCARD
0.0901105	7	Intracellular vesicle	STING1 TLR2 MX2 TRIM21 DBNL TLR9 TLR7
0.0906068	2	Regulation of lymphocyte mediated immunity	RSAD2 FADD
0.0915336	2	Regulation of adaptive immune response based on somatic recombination of immune receptors built from immunoglobulin superfamily domains	RSAD2 FADD
0.0915336	2	Cell recognition	CLEC7A FCN1
0.0915336	1	Negative regulation of type I interferon production	PYCARD
0.0915336	1	Positive regulation of interleukin-17 production	MYD88
0.0915336	1	Regulation of toll-like receptor 4 signaling pathway	IFI35
0.0915336	5	Regulation of locomotion	MYD88 IFNG CLEC7A FADD PYCARD
0.0915336	2	Regulation of RNA stability	MYD88 IKBKE
0.0915336	1	Lymph node development	FADD
0.0915336	1	Positive regulation of dendrite morphogenesis	DBNL
0.0915336	1	Regulation of membrane protein ectodomain proteolysis	IFNG
0.0915336	1	Negative regulation of necrotic cell death	FADD
0.0915336	1	Negative regulation of T cell apoptotic process	FADD
0.0915336	1	Neurotransmitter receptor internalization	MX2
0.0915336	1	Positive regulation of amyloid precursor protein catabolic process	IFNG
0.0915336	6	Bounding membrane of organelle	STING1 TLR2 HK1 RSAD2 DBNL PYCARD
0.0921348	3	Nuclear envelope	MX2 GAPDH MX1
0.0935625	4	Positive regulation of hydrolase activity	IFNG CLEC7A FADD PYCARD
0.0937494	5	Cellular response to oxygen-containing compound	MYD88 IRF3 TLR2 IRF8 PYCARD
0.0953678	1	Response to muramyl dipeptide	IRF5
0.0953678	5	Regulation of cellular component movement	MYD88 IFNG CLEC7A FADD PYCARD
0.0953678	1	Response to lipoprotein particle	MYD88
0.0953678	1	Cellular response to dsRNA	STING1
0.0953678	1	Regulation of oxidative stress-induced intrinsic apoptotic signaling pathway	VNN1
0.0953678	1	Negative regulation of protein localization to plasma membrane	CSK
0.0953678	2	Regulation of intrinsic apoptotic signaling pathway	VNN1 PYCARD
0.0953678	1	Protein tag	ISG15
0.095986	3	Regulation of cellular amide metabolic process	EIF2AK2 IFNG GAPDH
0.0977086	2	Notch signaling pathway	HP CFD
0.0977086	2	Positive regulation of peptidyl-tyrosine phosphorylation	IFNG CLEC7A
0.0988584	2	Negative regulation of cellular amide metabolic process	EIF2AK2 GAPDH
0.0995039	1	Positive regulation of T cell cytokine production	RSAD2
0.0995039	1	Myeloid dendritic cell differentiation	IRF4
0.0995039	1	Positive regulation of steroid metabolic process	IFNG
0.0995039	1	Regulation of necroptotic process	FADD
0.0995039	1	Cellular response to lipoprotein particle stimulus	MYD88
0.0995039	1	Positive regulation of release of cytochrome c from mitochondria	PYCARD
0.103308	1	Mature B cell differentiation involved in immune response	IRF8
0.103308	1	Interleukin-4 production	IRF4
0.103308	1	Regulation of interleukin-4 production	IRF4
0.103308	1	CD8-positive, alpha-beta T cell activation	IRF1
0.103308	1	Positive regulation of CD4-positive, alpha-beta T cell differentiation	IFNG
0.103308	1	Positive regulation of osteoclast differentiation	IFNG
0.103308	1	Positive regulation of axon extension	DBNL
0.103308	1	Regulation of dendritic spine morphogenesis	DBNL
0.103308	1	T-helper 17 cell differentiation	IRF4
0.103308	1	Negative regulation of NIK/NF-kappaB signaling	IFI35
0.103308	1	Negative regulation of protein localization to cell periphery	CSK
0.103308	1	Sialic acid binding	FCN1
0.103308	1	Transmembrane receptor protein serine/threonine kinase binding	PYCARD
0.104744	4	Positive regulation of transport	TLR2 IFNG CLEC7A PYCARD
0.105229	4	Endoplasmic reticulum membrane	STING1 RSAD2 TLR9 TLR7
0.105672	2	Plasma membrane signaling receptor complex	IFNLR1 TLR2
0.10596	1	Microglial cell activation	IFNG
0.10596	1	T cell lineage commitment	IRF4
0.10596	1	Pinocytosis	PYCARD
0.10596	1	Vitamin biosynthetic process	IFNG
0.10596	1	Epithelial structure maintenance	TLR9
0.10596	1	Positive regulation of phosphatase activity	IFNG
0.10596	2	Negative regulation of defense response	TRIM21 ISG15

## Sheet: Cluster 2 Enrichment
Enrichment FDR	nGenes	Pathway	Genes
2.68243e-17	53	MRNA metabolic process	CSDE1 SRRT HNRNPA1 SYF2 SAFB2 SF3B2 SART1 DNAJB11 VIRMA CASC3 DHX16 SF3A3 LSM3 PRPF31 SAFB RBM8A ROCK1 CRNKL1 SUPT6H POLR2G RNF20 SLTM PRPF6 RIDA YJU2 DHX38 HNRNPD METTL14 SRSF1 DDX41 PDE12 NCL SFPQ MFAP1 CSTF2T PQBP1 C11H9orf78 PAF1 FIP1L1 HNRNPM HNRNPK IWS1 DDX23 U2AF1L4 THRAP3 PNRC2 SART3 PUF60 PABPC1 PRPF38B SUPT4H1
3.34484e-17	44	MRNA processing	SRRT HNRNPA1 SYF2 SAFB2 SF3B2 SART1 VIRMA CASC3 DHX16 SF3A3 LSM3 PRPF31 SAFB RBM8A CRNKL1 SUPT6H RNF20 SLTM PRPF6 YJU2 DHX38 METTL14 SRSF1 DDX41 NCL SFPQ MFAP1 CSTF2T PQBP1 C11H9orf78 PAF1 FIP1L1 HNRNPM HNRNPK IWS1 DDX23 U2AF1L4 THRAP3 SART3 PUF60 PRPF38B SUPT4H1
9.40244e-15	35	Parkinson disease	NDUFA1 PSMD4 ATP5PB NDUFA13 SLC39A7 UQCRH SLC39A1 KLC4 VDAC1 ATP5F1B PSMD6 SDHC COX4I1 DAXX PSMD7 PSMD11 NDUFB9 CYCS CALM ND6 CYTB COX2 ND1 ND4L COX3 COX1 ND5 ATP8 ND3 ND2 ND4 ATP6 SEM1 COX6B1
9.40244e-15	37	Huntington disease	CLTA POLR2F DCTN1 NDUFA1 PSMD4 ATP5PB NDUFA13 POLR2G UQCRH CREB3 KLC4 VDAC1 ATP5F1B PSMD6 SDHC COX4I1 PSMD7 PSMD11 AP2M1 NDUFB9 CYCS ND6 CYTB COX2 ND1 ND4L COX3 COX1 ND5 ATP8 ND3 ND2 ND4 ATP6 SEM1 COX6B1
1.02891e-14	29	Spliceosomal complex	HNRNPA1 SYF2 SF3B2 SART1 CASC3 DHX16 SF3A3 LSM3 CTNNBL1 PRPF31 RBM8A CRNKL1 CCDC12 PRPF6 YJU2 DHX38 SRSF1 DDX41 NCL MFAP1 C11H9orf78 ZNF830 HNRNPM HNRNPK DDX23 PABPC1 PRPF38B
3.58196e-14	34	Prion disease	NDUFA1 PSMD4 ATP5PB NDUFA13 UQCRH CREB3 KLC4 VDAC1 ATP5F1B PSMD6 SDHC COX4I1 PSMD7 PSMD11 NDUFB9 CYCS ND6 CYTB COX2 ND1 ND4L COX3 COX1 ND5 ATP8 ND3 ND2 ND4 ATP6 CYBA SEM1 RAC1 COX6B1
9.23469e-14	25	Oxidative phosphorylation	ATP6V1H NDUFA1 ATP5PB ATP6V1F NDUFA13 UQCRH ATP5F1B SDHC COX4I1 NDUFB9 CYCS ND6 CYTB COX2 ND1 ND4L COX3 COX1 ND5 ATP8 ND3 ND2 ND4 ATP6
9.7354e-14	74	Catalytic complex	ANAPC16 GTF2B PPP1R15A SYF2 DLD NSMCE1 SF3B2 KAT6B WDR82 SART1 VIRMA FBH1 POLR2F DCTN1 ARIH2 P4HB PSMD4 CASC3 IKBKG SF3A3 LSM3 SMARCA2 PRPF31 NDUFA13 RNF8 CRNKL1 PRKAR1A BRD8 ATG3 POLR2G RNF20 CDKN2D SEC11A PRPF6 YJU2 DHX38 ENO1 GTF2A1 METTL14 SMARCC2 SRSF1 PSMD6 DDX41 SDHC ANP32E ATG12 MAX PPP2R2A PSMD7 EPC2 PSMD11 CHRAC1 NDUFB9 PAF1 HNRNPM HNRNPK DCAF11 PSME1 DCAF13 DDX23 EZH1 UBE2V2 SMARCC1 MB…
9.7354e-14	38	Amyotrophic lateral sclerosis	HNRNPA1 DCTN1 NDUFA1 PSMD4 ATP5PB NDUFA13 UQCRH KLC4 VDAC1 ATP5F1B PSMD6 SQSTM1 SDHC COX4I1 DAXX VAPB PSMD7 PSMD11 NDUFB9 HNRNPA3 CYCS ND6 CYTB COX2 ND1 ND4L COX3 COX1 ND5 ATP8 ND3 ND2 ND4 ATP6 SEM1 RAC1 COX6B1
1.17151e-13	39	Alzheimer disease	NCSTN NDUFA1 PSMD4 IKBKG ATP5PB IKBKB NDUFA13 SLC39A7 UQCRH SLC39A1 PSEN1 KLC4 VDAC1 ATP5F1B PSMD6 SDHC COX4I1 AKT1 PSMD7 PSMD11 NDUFB9 CYCS CALM ND6 CYTB COX2 ND1 ND4L COX3 COX1 ND5 ATP8 ND3 ND2 ND4 ATP6 SEM1 COX6B1
4.86481e-13	30	Chemical carcinogenesis	NDUFA1 IKBKG ATP5PB IKBKB NDUFA13 UQCRH VDAC1 ATP5F1B SDHC COX4I1 NFKBIA AKT1 NDUFB9 ND6 CYTB COX2 ND1 ND4L COX3 COX1 ND5 ATP8 ND3 ND2 ND4 ATP6 CYBA RAC1 COX6B1
5.11127e-13	30	Thermogenesis	COX14 ACSL1 NDUFA1 ATP5PB SMARCA2 NDUFA13 UQCRH CREB3 ATP5F1B SMARCC2 SDHC COX4I1 NDUFB9 CPT1A SMARCC1 ND6 CYTB COX2 ND1 ND4L COX3 COX1 ND5 ATP8 ND3 ND2 ND4 ATP6 COX6B1
1.2444e-12	28	Diabetic cardiomyopathy	NDUFA1 ATP5PB NDUFA13 UQCRH VDAC1 ATP5F1B SDHC COX4I1 AKT1 TGFBR2 NDUFB9 ND6 CYTB COX2 ND1 ND4L COX3 COX1 ND5 ATP8 ND3 ND2 ND4 ATP6 CYBA RAC1 COX6B1
4.21646e-12	22	Spliceosome	HNRNPA1 SYF2 SF3B2 SART1 DHX16 SF3A3 LSM3 CTNNBL1 PRPF31 CRNKL1 CCDC12 PRPF6 DHX38 SRSF1 PQBP1 HNRNPM HNRNPK HNRNPA3 DDX23 U2AF1L4 PUF60 PRPF38B
6.06915e-12	34	RNA splicing	HNRNPA1 SYF2 SF3B2 SART1 VIRMA CASC3 DHX16 SF3A3 LSM3 PRPF31 RBM8A CRNKL1 PRPF6 YJU2 DHX38 METTL14 HNRNPH3 SRSF1 DDX41 NCL SFPQ MFAP1 PQBP1 C11H9orf78 HNRNPM HNRNPK DDX23 U2AF1L4 THRAP3 SART3 PUF60 PRPF38B
7.11585e-12	53	RNA processing	SRRT HNRNPA1 SYF2 SAFB2 SF3B2 SART1 VIRMA SHQ1 CASC3 DHX16 SF3A3 LSM3 PRPF31 SAFB RBM8A CRNKL1 SUPT6H RNF20 RRP15 SLTM PRPF6 YJU2 DHX38 UTP14A METTL14 HNRNPH3 SRSF1 WDR55 DDX41 TSR2 NCL SFPQ BUD23 MFAP1 CSTF2T PQBP1 CDK5RAP1 C11H9orf78 PAF1 FIP1L1 HNRNPM HNRNPK IWS1 DCAF13 DDX23 U2AF1L4 THRAP3 SART3 PUF60 PRPF38B SUPT4H1
9.43944e-12	30	RNA splicing, via transesterification reactions	SYF2 SF3B2 SART1 CASC3 DHX16 SF3A3 LSM3 PRPF31 CRNKL1 PRPF6 YJU2 DHX38 METTL14 SRSF1 DDX41 NCL SFPQ MFAP1 PQBP1 C11H9orf78 HNRNPM HNRNPK DDX23 U2AF1L4 THRAP3 SART3 PUF60 PRPF38B
9.43944e-12	30	RNA splicing, via transesterification reactions with bulged adenosine as nucleophile	SYF2 SF3B2 SART1 CASC3 DHX16 SF3A3 LSM3 PRPF31 CRNKL1 PRPF6 YJU2 DHX38 METTL14 SRSF1 DDX41 NCL SFPQ MFAP1 PQBP1 C11H9orf78 HNRNPM HNRNPK DDX23 U2AF1L4 THRAP3 SART3 PUF60 PRPF38B
9.43944e-12	30	MRNA splicing, via spliceosome	SYF2 SF3B2 SART1 CASC3 DHX16 SF3A3 LSM3 PRPF31 CRNKL1 PRPF6 YJU2 DHX38 METTL14 SRSF1 DDX41 NCL SFPQ MFAP1 PQBP1 C11H9orf78 HNRNPM HNRNPK DDX23 U2AF1L4 THRAP3 SART3 PUF60 PRPF38B
3.15572e-11	63	RNA binding	STAU1 CSDE1 HNRNPA1 SAFB2 EIF3A MSN GSPT1 HBP1 HEXIM1 CASC3 EIF3CL EIF4B TAF15 DHX16 SF3A3 LSM3 PRPF31 SAFB PRKCSH MRPS5 RBM8A CRNKL1 GPBP1L1 POLR2G RNF20 DARS1 KHNYN SLTM EIF2B5 PRPF6 EEF1G RIDA SRP19 HNRNPD METTL14 HNRNPH3 NGRN SRSF1 CALR DDX41 NPM1 NCL SFPQ SEC63 RPLP0 CCT5 CSTF2T FIP1L1 PCBP2 HNRNPM HNRNPK HNRNPA3 DDX23 U2AF1L4 SART3 MBD2 PUF60 PABPC1
4.02155e-11	39	Pathways of neurodegeneration	DCTN1 ATXN3 NDUFA1 PSMD4 ATP5PB NDUFA13 UQCRH PSEN1 KLC4 VDAC1 ATP5F1B PSMD6 SQSTM1 SDHC COX4I1 DAXX VAPB PSMD7 PSMD11 NDUFB9 CYCS CALM ND6 CYTB COX2 ND1 ND4L COX3 COX1 ND5 ATP8 ND3 ND2 ND4 ATP6 SEM1 RAC1 COX6B1
1.03395e-10	61	Nuclear protein-containing complex	ANAPC16 SSRP1 GTF2B HNRNPA1 SYF2 SENP2 SF3B2 KAT6B WDR82 SART1 POLR2F EPB41L2 HEXIM1 CASC3 DHX16 SF3A3 LSM3 SMARCA2 CTNNBL1 PRPF31 RBM8A CRNKL1 BRD8 POLR2G FLOT1 CCDC12 PRPF6 YJU2 DHX38 GTF2A1 SMARCC2 SRSF1 DDX41 CD2BP2 NCL SFPQ ANP32E MFAP1 MAX CSTF2T EPC2 CHRAC1 C11H9orf78 ZNF830 SUPT16H PAF1 FIP1L1 HNRNPM HNRNPK DDX23 EZH1 U2AF1L4 THRAP3 SMARCC1 SART3 MBD2 PABPC1 PRPF38B SUPT4H1
2.07887e-09	48	Ribonucleoprotein complex	SRRT HNRNPA1 SYF2 RPLP2 EIF3A SF3B2 SART1 HEXIM1 CASC3 DHX16 SF3A3 LSM3 CTNNBL1 PRPF31 MRPS5 RBM8A CRNKL1 RPSA RRP15 CCDC12 PRPF6 SRP19 YJU2 DHX38 UTP14A HNRNPD HNRNPH3 SRSF1 CALR DDX41 NPM1 CD2BP2 NCL MFAP1 RPLP0 C11H9orf78 ZNF830 HNRNPM HNRNPK DCAF13 DDX23 SART3 PABPC1 PRPF38B
4.57797e-09	69	Protein-containing complex subunit organization	TMEM39A GTF2B COX14 HCLS1 CLTA SPTY2D1 EIF3A KAT6B ACTR3 MSN GSPT1 MAPRE1 RHOA UBTF SHQ1 EPS15 MICU1 PSMD4 ST13 IKBKG EIF4B SF3A3 PRPF31 NDUFA13 RNF8 RBM8A CRNKL1 KCNS1 BIN2 RPSA BOLA-DRA PRPF6 NDEL1 YJU2 CHMP3 SRSF1 CALR ANP32E DAXX RPLP0 TSPYL2 PSMD11 LETM1 NDUFB9 SUPT16H PAF1 SET PSTPIP1 ANP32B VAMP8 PDCL UQCC1 SMARCC1 SART3 MBD2 ND6 COX3 ND5 ND2 ND4 EHD1 CYBA SEM1 GPX4 RAC1
1.53339e-08	15	Catalytic step 2 spliceosome	SYF2 SF3B2 SART1 SF3A3 LSM3 CRNKL1 PRPF6 DHX38 SRSF1 DDX41 HNRNPM HNRNPK DDX23 PABPC1
1.53339e-08	17	Electron transfer activity	NDUFA13 UQCRH SDHC COX4I1 CYCS ND6 CYTB COX2 ND1 COX3 COX1 ND5 ND3 ND2 ND4 CYBA
5.1691e-08	15	U2-type spliceosomal complex	SYF2 SF3B2 SART1 CASC3 DHX16 SF3A3 LSM3 PRPF31 CRNKL1 CCDC12 PRPF6 YJU2 MFAP1
8.71477e-08	21	Histone binding	SSRP1 SPTY2D1 KAT6B BAZ1B SMARCA2 RNF8 SUPT6H RNF20 PHF2 SMARCC2 NPM1 ANP32E DAXX TSPYL2 SET ANP32B IPO7 SMARCC1 SART3 PRMT6
2.5958e-07	49	Cellular protein-containing complex assembly	GTF2B COX14 HCLS1 CLTA SPTY2D1 EIF3A KAT6B ACTR3 MAPRE1 UBTF SHQ1 EPS15 PSMD4 EIF4B SF3A3 PRPF31 NDUFA13 CRNKL1 RPSA BOLA-DRA PRPF6 NDEL1 YJU2 CHMP3 SRSF1 CALR DAXX RPLP0 TSPYL2 PSMD11 NDUFB9 SET PSTPIP1 ANP32B UQCC1 SART3 MBD2 ND6 COX3 ND5 ND2 ND4 CYBA SEM1 GPX4 RAC1
2.5958e-07	60	Protein-containing complex assembly	GTF2B COX14 HCLS1 CLTA SPTY2D1 EIF3A KAT6B ACTR3 MSN MAPRE1 RHOA UBTF SHQ1 EPS15 MICU1 PSMD4 ST13 IKBKG EIF4B SF3A3 PRPF31 NDUFA13 CRNKL1 KCNS1 BIN2 RPSA BOLA-DRA PRPF6 NDEL1 YJU2 CHMP3 SRSF1 CALR DAXX RPLP0 TSPYL2 PSMD11 LETM1 NDUFB9 SET PSTPIP1 ANP32B PDCL UQCC1 SART3 MBD2 ND6 COX3 ND5 ND2 ND4 EHD1 CYBA SEM1 GPX4 RAC1
2.90493e-07	14	Oxidoreduction-driven active transmembrane transporter activity	NDUFA13 UQCRH COX4I1 ND6 CYTB COX2 ND1 COX3 COX1 ND5 ND3 ND2 ND4
6.75175e-07	15	Oxidative phosphorylation	DLD RHOA UQCRH ATP5F1B PDE12 NDUFB9 ND6 ND4L COX3 COX1 ND5 ATP8 ND3 ND2 ND4
1.08066e-06	21	Regulation of mRNA metabolic process	SAFB2 VIRMA SAFB ROCK1 SUPT6H POLR2G RNF20 SLTM RIDA HNRNPD METTL14 PDE12 NCL C11H9orf78 PAF1 HNRNPM HNRNPK IWS1 THRAP3 PUF60 PABPC1
1.19373e-06	66	Establishment of localization in cell	YWHAZ HCLS1 CLTA TMED9 VTI1B SEC24C ACTR3 MSN VPS33A NUDC DCTN1 EPS15 IKBKG KPNB1 OS9 VPS41 GRIPAP1 NDUFA13 FIS1 ROCK1 TMEM87A RAP1B SUPT6H AFTPH SRI STK11 PSEN1 NDEL1 CHMP5 SRP19 PLAA ATP5F1B HTATIP2 CHMP3 CALR NPM1 OAZ2 AKTIP SFPQ SEC63 NFKBIA AKT1 M6PR SNF8 LYN AP2M1 LETM1 STX6 SARNP IWS1 ANP32B RAB35 PTPRC VAMP8 SNX2 IPO7 TBC1D10B BLOC1S5 ATP8 CD81 CANX ARL6IP1 EHD1 CYBA SEM1 RAN
1.52863e-06	21	ATP metabolic process	DLD RHOA ATP5PB FIS1 UQCRH PSEN1 PGAM1 ATP5F1B ENO1 PDE12 NDUFB9 ND6 ND4L COX3 COX1 ND5 ATP8 ND3 ND2 ND4 ATP6
2.02815e-06	15	Respirasome	NDUFA13 UQCRH SDHC COX4I1 NDUFB9 ND6 CYTB COX2 COX3 COX1 ND5 ND3 ND2 ND4 COX6B1
2.93632e-06	16	Aerobic respiration	DLD RHOA UQCRH ATP5F1B PDE12 SDHC NDUFB9 ND6 ND4L COX3 COX1 ND5 ATP8 ND3 ND2 ND4
3.78952e-06	52	Intracellular transport	YWHAZ HCLS1 CLTA VTI1B SEC24C MSN VPS33A DCTN1 EPS15 KPNB1 OS9 VPS41 GRIPAP1 NDUFA13 FIS1 TMEM87A SUPT6H AFTPH STK11 PSEN1 NDEL1 CHMP5 SRP19 ATP5F1B HTATIP2 CHMP3 CALR NPM1 OAZ2 AKTIP SFPQ SEC63 NFKBIA AKT1 M6PR SNF8 AP2M1 STX6 SARNP IWS1 ANP32B RAB35 SNX2 IPO7 TBC1D10B BLOC1S5 ATP8 CD81 ARL6IP1 EHD1 SEM1 RAN
6.1777e-06	12	Small nuclear ribonucleoprotein complex	SF3B2 SART1 HEXIM1 SF3A3 LSM3 PRPF31 PRPF6 CD2BP2 DDX23 SART3
6.37801e-06	15	Electron transport chain	DLD UQCRH SDHC NDUFB9 ND6 CYTB COX2 ND1 ND4L COX3 COX1 ND5 ND3 ND2 ND4
6.37801e-06	49	Membrane protein complex	CLTA ATP1A1 SEC24C ATP6V1H NCSTN EPS15 MICU1 ATP5PB VPS41 EMC7 ATP6V1F NDUFA13 KCNS1 AFTPH FLOT1 UBXN1 BOLA-DRA SEC11A PSEN1 VDAC1 ATP5F1B CCDC51 CHMP3 LAMTOR4 CALR SDHC COX4I1 AKTIP SEC63 RRAGD SNF8 AP2M1 NDUFB9 STX6 VAMP8 SNX2 CYTB COX2 COX3 COX1 ND5 ATP8 ND3 ND2 ND4 ATP6 ARL6IP1 CYBA COX6B1
8.49992e-06	71	Regulation of cellular protein metabolic process	HCLS1 PPP1R15A SENP2 THBS1 MSN GSPT1 FBH1 RHOA NCSTN ACSL1 ARIH2 HEXIM1 CASC3 ERP29 IKBKB NDUFA13 FIS1 ROCK1 PRKAR1A SUPT6H JDP2 POLR2G RNF20 FLOT1 PDCL3 UBXN1 CDKN2D STK11 PSEN1 TAOK3 RIDA TNIP1 PLAA MAP4K4 ENO1 DDRGK1 HNRNPD METTL14 NGRN CALR PDE12 SQSTM1 APLP2 AKTIP NFKBIA DAXX DDA1 AKT1 TSPYL2 PPP2R2A CDK5RAP1 CTSZ TGFBR2 IST1 LYN PAF1 IWS1 ANP32B PSME1 PTPRC SUMO2 SMARCC1 SART3 DCUN1D3 WDR70…
9.8078e-06	17	Cellular respiration	DLD RHOA UQCRH ATP5F1B PDE12 SDHC NDUFB9 ND6 CYTB ND4L COX3 COX1 ND5 ATP8 ND3 ND2 ND4
1.13676e-05	74	Regulation of protein metabolic process	HCLS1 PPP1R15A SENP2 THBS1 MSN GSPT1 FBH1 RHOA NCSTN ACSL1 ARIH2 HEXIM1 CASC3 ERP29 IKBKB NDUFA13 FIS1 ROCK1 PRKAR1A SUPT6H JDP2 POLR2G RNF20 FLOT1 PDCL3 UBXN1 CDKN2D STK11 PSEN1 TAOK3 RIDA TNIP1 PLAA MAP4K4 ENO1 DDRGK1 HNRNPD METTL14 NGRN CALR PDE12 SQSTM1 OAZ2 APLP2 AKTIP NFKBIA DAXX DDA1 AKT1 TSPYL2 PPP2R2A CDK5RAP1 CTSZ SNF8 TGFBR2 IST1 LYN PAF1 IWS1 ANP32B PSME1 AATF PTPRC SUMO2 SMARCC1 SART…
1.13676e-05	13	Respiratory chain complex	NDUFA13 SDHC COX4I1 NDUFB9 CYTB COX2 COX3 COX1 ND5 ND3 ND2 ND4 COX6B1
1.1911e-05	19	Primary active transmembrane transporter activity	ATP1A1 ATP6V1H ABCF1 ATP6V1F NDUFA13 UQCRH ATP5F1B COX4I1 ND6 CYTB COX2 ND1 COX3 COX1 ND5 ND3 ND2 ND4
1.74402e-05	11	Spliceosomal snRNP complex	SF3B2 SART1 SF3A3 LSM3 PRPF31 PRPF6 CD2BP2 DDX23 SART3
2.14477e-05	16	Non-alcoholic fatty liver disease	NDUFA1 IKBKB NDUFA13 UQCRH SDHC COX4I1 AKT1 NDUFB9 CYCS CYTB COX2 COX3 COX1 RAC1 COX6B1
2.37642e-05	12	Sm-like protein family complex	SF3B2 SART1 HEXIM1 SF3A3 LSM3 PRPF31 PRPF6 CD2BP2 DDX23 SART3
3.01251e-05	34	Nuclear body	GTF2B SYF2 SAFB2 SF3B2 SART1 LRCH4 VIRMA FOXO4 BAZ1B HBP1 CASC3 ZC3H13 SF3A3 PRPF31 YLPM1 RBM8A SLTM PRPF6 SDE2 NGRN SRSF1 CD2BP2 SQSTM1 SFPQ DAXX PQBP1 PACSIN2 ZNF830 HNRNPM THRAP3 SUMO2 SART3 SUMO1
3.39862e-05	11	Respiratory electron transport chain	DLD UQCRH NDUFB9 ND6 CYTB ND4L COX3 ND5 ND3 ND2 ND4
3.84383e-05	10	Precatalytic spliceosome	SF3B2 SART1 DHX16 SF3A3 LSM3 PRPF31 PRPF6 MFAP1 PRPF38B
4.16395e-05	9	Aerobic electron transport chain	DLD UQCRH NDUFB9 ND6 COX3 ND5 ND3 ND2 ND4
4.16395e-05	22	Nuclear speck	SYF2 SF3B2 SART1 VIRMA FOXO4 HBP1 CASC3 ZC3H13 SF3A3 PRPF31 YLPM1 RBM8A PRPF6 SDE2 SRSF1 CD2BP2 SFPQ PQBP1 PACSIN2 ZNF830 THRAP3
4.63885e-05	13	Regulation of mRNA processing	SAFB2 VIRMA SAFB SUPT6H RNF20 SLTM NCL C11H9orf78 PAF1 HNRNPK IWS1 THRAP3 PUF60
5.03403e-05	7	Mitochondrial electron transport, NADH to ubiquinone	DLD NDUFB9 ND6 ND5 ND3 ND2 ND4
6.17067e-05	47	Positive regulation of protein metabolic process	HCLS1 PPP1R15A SENP2 THBS1 MSN FBH1 RHOA NCSTN ACSL1 ARIH2 ERP29 NDUFA13 FIS1 JDP2 POLR2G RNF20 FLOT1 STK11 PSEN1 TAOK3 TNIP1 MAP4K4 ENO1 DDRGK1 HNRNPD METTL14 NGRN OAZ2 AKTIP NFKBIA DAXX AKT1 CDK5RAP1 SNF8 TGFBR2 IST1 LYN PAF1 ANP32B PSME1 PTPRC SUMO2 SART3 DCUN1D3 MTCH1 CD81 RAC1
6.37582e-05	25	Chromatin organization	SSRP1 SPTY2D1 KAT6B BAZ1B SMARCA2 TOP1 RNF8 PHF2 CHD4 NPM1 ANP32E DAXX TSPYL2 SUPT16H PAF1 SET ANP32B EZH1 SMARCC1 SART3 FAM50A MBD2 SUPT4H1 GPX4
6.53867e-05	45	Positive regulation of cellular protein metabolic process	HCLS1 PPP1R15A SENP2 THBS1 MSN FBH1 RHOA NCSTN ACSL1 ARIH2 ERP29 NDUFA13 FIS1 JDP2 POLR2G RNF20 FLOT1 STK11 PSEN1 TAOK3 TNIP1 MAP4K4 ENO1 DDRGK1 HNRNPD METTL14 NGRN AKTIP NFKBIA DAXX AKT1 CDK5RAP1 TGFBR2 IST1 LYN PAF1 ANP32B PSME1 PTPRC SUMO2 SART3 DCUN1D3 MTCH1 CD81 RAC1
8.91908e-05	37	Chromosome organization	SSRP1 SPTY2D1 KAT6B FBH1 NUDC CCT4 TOP2B BAZ1B KPNB1 SMARCA2 TOP1 YLPM1 RNF8 WAPL CHMP5 PHF2 HNRNPD CHD4 NPM1 SFPQ ANP32E DAXX TSPYL2 CCT5 ZNF830 SUPT16H PAF1 SET ANP32B EZH1 SMARCC1 SART3 FAM50A MBD2 SUPT4H1 GPX4
9.28346e-05	41	Cellular macromolecule catabolic process	CSDE1 MSN FBH1 UBXN8 ARIH2 PSMD4 CASC3 OS9 LSM3 RNF8 RBM8A ROCK1 POLR2G RNF20 PDCL3 UBXN1 NHLRC3 PSEN1 RIDA PLAA DDRGK1 HNRNPD METTL14 PSMD6 UBXN4 PDE12 DDA1 AKT1 PSMD11 HNRNPM DCAF11 PSME1 THRAP3 UBD SUMO2 PNRC2 SMARCC1 C24H18orf25 RNF146 PABPC1 CD81
9.37967e-05	8	U2-type precatalytic spliceosome	SF3B2 SART1 DHX16 SF3A3 LSM3 PRPF31 PRPF6 MFAP1
0.000127892	23	Generation of precursor metabolites and energy	DLD RHOA UQCRH PSEN1 PGAM1 ATP5F1B ENO1 PDE12 SDHC AKT1 NDUFB9 ND6 CYTB COX2 ND1 ND4L COX3 COX1 ND5 ATP8 ND3 ND2 ND4
0.000129665	59	Enzyme binding	LRPAP1 GTF2B HCLS1 PPP1R15A MSN TSPAN14 MAPRE1 RHOA NCSTN TOP2B FOXO4 ARIH2 EXOC8 CASC3 IKBKG KPNB1 IKBKB CTNNBL1 RNF8 ROCK1 RCC2 PRKAR1A ATG3 RNF20 FLOT1 SRI UBXN1 CDKN2D RAB11FIP1 PSEN1 TNIP1 PGAM1 VDAC1 ENO1 CHMP3 DDRGK1 SRSF1 CALR SQSTM1 SFPQ NFKBIA PPIB DAXX AKT1 USF1 RRAGD PAF1 ANP32B PTPRC IPO7 SUMO2 SART3 WDR70 SUMO1 SUPT4H1 PPP1R9B EHD1 RAC1
0.000140428	47	Regulation of cell death	LRPAP1 YWHAZ BCL2A1 HCLS1 THBS1 PTMA FBH1 RHOA SHQ1 P4HB ERP29 CTNNBL1 NDUFA13 FIS1 ROCK1 CDKN2D CDK11B CREB3 PSEN1 MAP4K4 VDAC1 CTLA4 ENO1 HTATIP2 TNFAIP8 PDE12 SFPQ ZNF622 PTRH2 ANP32E DAXX HYPK AKT1 IL27 CTSZ LYN ZNF830 SET HNRNPK AATF PTPRC UBD DCUN1D3 MTCH1 ARL6IP1 RASSF3 GPX4
0.000161539	9	ATP synthesis coupled electron transport	DLD UQCRH NDUFB9 ND6 ND4L ND5 ND3 ND2 ND4
0.00021011	18	Energy derivation by oxidation of organic compounds	DLD RHOA UQCRH ATP5F1B PDE12 SDHC AKT1 NDUFB9 ND6 CYTB ND4L COX3 COX1 ND5 ATP8 ND3 ND2 ND4
0.000244044	22	Mitochondrial inner membrane	ACADVL MICU1 ATP5PB NDUFA13 UQCRH ATP5F1B CCDC51 COX4I1 LETM1 NDUFB9 UQCC1 CYTB COX2 ND1 COX3 COX1 ND5 ATP8 ND3 ND2 ND4
0.000269883	52	Cellular macromolecule localization	CD68 YWHAZ HCLS1 CLTA PPP1R15A VTI1B SEC24C MSN TSPAN14 MAPRE1 VPS33A CCT4 EPB41L2 CASC3 KPNB1 OS9 VPS41 EMC7 IKBKB GRIPAP1 NDUFA13 FIS1 ROCK1 RCC2 FLOT1 STK11 PSEN1 NDEL1 WAPL SRP19 DDRGK1 CALR SQSTM1 OAZ2 SEC63 NFKBIA AKT1 CCT5 M6PR PACSIN2 AP2M1 PAF1 STX6 ANP32B RAB35 VAMP8 SNX2 IPO7 TBC1D10B CD81 ARL6IP1 EHD1
0.000307769	7	NADH dehydrogenase (ubiquinone) activity	NDUFA13 ND6 ND1 ND5 ND3 ND2 ND4
0.000307769	7	NADH dehydrogenase (quinone) activity	NDUFA13 ND6 ND1 ND5 ND3 ND2 ND4
0.000315194	6	Proteasome accessory complex	PSMD4 PSMD6 PSMD7 PSMD11 PSME1 SEM1
0.000336652	44	Macromolecule catabolic process	CSDE1 MSN FBH1 UBXN8 ARIH2 PSMD4 CASC3 OS9 LSM3 NDUFA13 RNF8 RBM8A ROCK1 POLR2G RNF20 PDCL3 UBXN1 NHLRC3 PSEN1 RIDA PLAA DDRGK1 HNRNPD METTL14 PSMD6 UBXN4 PDE12 OAZ2 DDA1 AKT1 SNF8 PSMD11 HNRNPM DCAF11 PSME1 THRAP3 UBD SUMO2 PNRC2 SMARCC1 C24H18orf25 RNF146 PABPC1 CD81
0.000347862	14	Proton transmembrane transporter activity	ATP6V1H ATP5PB ATP6V1F UQCRH ATP5F1B COX4I1 LETM1 CYTB COX2 COX3 COX1 ATP8 ATP6
0.000399602	18	Endosome membrane	CD68 VTI1B VPS33A VPS41 GRIPAP1 RCC2 BOLA-DRA PSEN1 CHMP3 LAMTOR4 RRAGD SNF8 PACSIN2 RAB35 VAMP8 SNX2 EHD1 RAC1
0.00041295	15	Cytoplasmic ribonucleoprotein granule	STAU1 KPNB1 LSM3 TOP1 ROCK1 POLR2G KHNYN SQSTM1 RPLP0 PQBP1 HNRNPK PNRC2 PABPC1 RAC1
0.000417893	12	Oxidoreductase complex	DLD P4HB NDUFA13 SDHC NDUFB9 CYTB COX1 ND5 ND3 ND2 ND4 CYBA
0.000448017	43	Regulation of programmed cell death	BCL2A1 HCLS1 THBS1 PTMA FBH1 RHOA SHQ1 P4HB ERP29 CTNNBL1 NDUFA13 FIS1 ROCK1 CDKN2D CDK11B CREB3 PSEN1 MAP4K4 VDAC1 CTLA4 ENO1 HTATIP2 TNFAIP8 SFPQ ZNF622 PTRH2 ANP32E DAXX HYPK AKT1 IL27 LYN ZNF830 SET HNRNPK AATF PTPRC UBD DCUN1D3 MTCH1 ARL6IP1 RASSF3 GPX4
0.000453762	51	Cellular protein localization	CD68 YWHAZ HCLS1 CLTA PPP1R15A VTI1B SEC24C MSN TSPAN14 MAPRE1 VPS33A CCT4 EPB41L2 KPNB1 OS9 VPS41 EMC7 IKBKB GRIPAP1 NDUFA13 FIS1 ROCK1 RCC2 FLOT1 STK11 PSEN1 NDEL1 WAPL SRP19 DDRGK1 CALR SQSTM1 OAZ2 SEC63 NFKBIA AKT1 CCT5 M6PR PACSIN2 AP2M1 PAF1 STX6 ANP32B RAB35 VAMP8 SNX2 IPO7 TBC1D10B CD81 ARL6IP1 EHD1
0.000469331	18	Viral process	TMEM39A STAU1 GTF2B CSDE1 EIF3A TOP2B EPS15 P4HB HEXIM1 CHMP5 CHMP3 PDE12 PPIB USF1 SNF8 IST1 VAMP8 PABPC1
0.00047608	12	RNA localization	HNRNPA1 CCT4 CASC3 RBM8A SUPT6H FLOT1 PRPF6 NPM1 TGFBR2 SARNP IWS1 SEM1
0.000481441	27	Mitochondrial membrane	ACADVL MICU1 ATP5PB NDUFA13 FIS1 UQCRH VDAC1 ATP5F1B CCDC51 NGRN COX4I1 LETM1 NDUFB9 CPT1A UQCC1 ND6 CYTB COX2 ND1 COX3 COX1 ND5 ATP8 ND3 ND2 ND4
0.000497499	7	NAD(P)H dehydrogenase (quinone) activity	NDUFA13 ND6 ND1 ND5 ND3 ND2 ND4
0.000506679	28	Regulation of cellular localization	HCLS1 VTI1B MSN CCT4 EPB41L2 OS9 GRIPAP1 FIS1 SUPT6H SRI STK11 PSEN1 NDEL1 WAPL CHMP3 DDRGK1 SQSTM1 OAZ2 AKT1 CCT5 LYN STX6 IWS1 ANP32B VAMP8 CD81 EHD1 CYBA
0.000564547	33	Protein modification by small protein conjugation	ANAPC16 SENP2 NSMCE1 FBH1 ARIH2 FBXO25 OS9 UBE2Q1 RNF8 ATG3 RNF20 UBXN1 NHLRC3 PSEN1 SDE2 PLAA DDRGK1 SQSTM1 AKTIP DAXX AKT1 PAF1 DCAF11 DCAF13 UBE2V2 UBD SUMO2 DCUN1D3 C24H18orf25 WDR70 RNF146 SUMO1
0.000623557	14	Protein processing in endoplasmic reticulum	PPP1R15A SEC24C DNAJB11 UBXN8 P4HB ERP29 OS9 PRKCSH UBXN1 PLAA CALR UBXN4 SEC63 CANX
0.000658425	8	Mitochondrial ATP synthesis coupled electron transport	DLD UQCRH NDUFB9 ND6 ND5 ND3 ND2 ND4
0.000689339	7	NADH dehydrogenase activity	NDUFA13 ND6 ND1 ND5 ND3 ND2 ND4
0.00069972	17	Endocytosis	CLTA ARAP1 ACTR3 RHOA EPS15 RAB11FIP1 CHMP5 CHMP3 SNF8 FAM21A TGFBR2 IST1 AP2M1 SMAP2 RAB35 SNX2 EHD1
0.000716638	15	Late endosome	CD68 VTI1B VPS33A EXOC8 VPS41 PRKAR1A BOLA-DRA CHMP5 CHMP3 LAMTOR4 SDF4 M6PR RRAGD SNF8 VAMP8
0.000716638	15	Ribonucleoprotein granule	STAU1 KPNB1 LSM3 TOP1 ROCK1 POLR2G KHNYN SQSTM1 RPLP0 PQBP1 HNRNPK PNRC2 PABPC1 RAC1
0.000754888	23	Ribonucleoprotein complex biogenesis	EIF3A SART1 SHQ1 EIF4B SF3A3 PRPF31 CRNKL1 RPSA RRP15 PRPF6 YJU2 UTP14A SRSF1 WDR55 NPM1 TSR2 BUD23 RPLP0 DCAF13 AATF SART3
0.000853707	14	MRNA catabolic process	CSDE1 CASC3 LSM3 RBM8A ROCK1 POLR2G RIDA HNRNPD METTL14 PDE12 HNRNPM THRAP3 PNRC2 PABPC1
0.000868681	36	Protein modification by small protein conjugation or removal	ANAPC16 SENP2 NSMCE1 FBH1 ARIH2 ATXN3 FBXO25 OS9 UBE2Q1 RNF8 ATG3 RNF20 UBXN1 NHLRC3 PSEN1 TNIP1 SDE2 PLAA DDRGK1 SQSTM1 AKTIP DAXX AKT1 PAF1 DCAF11 DCAF13 UBE2V2 UBD SUMO2 SART3 DCUN1D3 C24H18orf25 WDR70 RNF146 SUMO1
0.000892804	7	Oxidoreductase activity, acting on NAD(P)H, quinone or similar compound as acceptor	NDUFA13 ND6 ND1 ND5 ND3 ND2 ND4
0.00091585	22	Organelle inner membrane	ACADVL MICU1 ATP5PB NDUFA13 UQCRH ATP5F1B CCDC51 COX4I1 LETM1 NDUFB9 UQCC1 CYTB COX2 ND1 COX3 COX1 ND5 ATP8 ND3 ND2 ND4
0.000968655	41	Regulation of apoptotic process	BCL2A1 HCLS1 THBS1 PTMA FBH1 RHOA SHQ1 P4HB ERP29 CTNNBL1 NDUFA13 FIS1 ROCK1 CDKN2D CDK11B CREB3 PSEN1 MAP4K4 VDAC1 CTLA4 ENO1 TNFAIP8 SFPQ ZNF622 PTRH2 ANP32E DAXX HYPK AKT1 IL27 LYN ZNF830 SET HNRNPK AATF PTPRC UBD DCUN1D3 MTCH1 ARL6IP1 RASSF3
0.00106022	30	Intracellular protein transport	YWHAZ HCLS1 CLTA VTI1B SEC24C VPS33A KPNB1 OS9 VPS41 GRIPAP1 NDUFA13 FIS1 PSEN1 NDEL1 SRP19 CALR OAZ2 SEC63 NFKBIA AKT1 M6PR AP2M1 STX6 ANP32B SNX2 IPO7 TBC1D10B CD81 ARL6IP1 EHD1
0.00106914	41	Chromosome	ANAPC16 SSRP1 GTF2B NSMCE1 KAT6B WDR82 FBH1 TOP2B DCTN1 BAZ1B SMARCA2 TOP1 RNF8 RCC2 BRD8 RNF20 PSEN1 NDEL1 WAPL PHF2 SMARCC2 SFPQ ANP32E DAXX TSPYL2 USF1 MAX IST1 CHRAC1 ZNF830 SUPT16H SET HNRNPK DDX23 H2AJ SMARCC1 WDR70 MBD2 H3C1
0.00108253	51	Cell death	LRPAP1 YWHAZ BCL2A1 HCLS1 THBS1 PTMA FBH1 RHOA NCSTN SHQ1 P4HB ERP29 CTNNBL1 NDUFA13 FIS1 ROCK1 ATG3 CDKN2D CDK11B CREB3 STK11 PSEN1 MAP4K4 VDAC1 CTLA4 ENO1 HTATIP2 TNFAIP8 PDE12 SFPQ ZNF622 PTRH2 ANP32E DAXX HYPK AKT1 IL27 CTSZ TGFBR2 LYN ZNF830 SET HNRNPK AATF PTPRC UBD DCUN1D3 MTCH1 ARL6IP1 RASSF3 GPX4
0.00122335	15	Regulation of intracellular transport	HCLS1 MSN OS9 GRIPAP1 FIS1 SUPT6H STK11 PSEN1 NDEL1 CHMP3 OAZ2 IWS1 ANP32B CD81 EHD1
0.00122335	36	Organelle envelope	SENP2 ACADVL MICU1 CASC3 ATP5PB KPNB1 NDUFA13 FIS1 UQCRH PSEN1 VDAC1 ATP5F1B CCDC51 HTATIP2 NGRN CALR COX4I1 IST1 LETM1 NDUFB9 CPT1A IPO7 UQCC1 ND6 CYTB COX2 ND1 COX3 COX1 ND5 ATP8 ND3 ND2 ND4 GPX4
0.00122335	36	Envelope	SENP2 ACADVL MICU1 CASC3 ATP5PB KPNB1 NDUFA13 FIS1 UQCRH PSEN1 VDAC1 ATP5F1B CCDC51 HTATIP2 NGRN CALR COX4I1 IST1 LETM1 NDUFB9 CPT1A IPO7 UQCC1 ND6 CYTB COX2 ND1 COX3 COX1 ND5 ATP8 ND3 ND2 ND4 GPX4
0.00122335	9	Oxidoreductase activity, acting on NAD(P)H	NDUFA13 ND6 ND1 ND4L ND5 ND3 ND2 ND4 CYBA
0.00123024	27	Mitochondrial envelope	ACADVL MICU1 ATP5PB NDUFA13 FIS1 UQCRH VDAC1 ATP5F1B CCDC51 NGRN COX4I1 LETM1 NDUFB9 CPT1A UQCC1 ND6 CYTB COX2 ND1 COX3 COX1 ND5 ATP8 ND3 ND2 ND4
0.00129696	29	Endosome	LRPAP1 CD68 VTI1B VPS33A RHOA EXOC8 VPS41 GRIPAP1 RCC2 PRKAR1A FLOT1 BOLA-DRA RAB11FIP1 PSEN1 CHMP5 CHMP3 LAMTOR4 SDF4 M6PR RRAGD SNF8 PACSIN2 STX6 RAB35 VAMP8 SNX2 EHD1 CYBA RAC1
0.00129696	5	Proteasome regulatory particle	PSMD4 PSMD6 PSMD7 PSMD11 SEM1
0.00142952	17	Chromatin remodeling	SPTY2D1 KAT6B BAZ1B SMARCA2 TOP1 RNF8 NPM1 ANP32E DAXX TSPYL2 SUPT16H PAF1 SET ANP32B SMARCC1 SART3
0.00144933	58	Regulation of cellular component organization	LRPAP1 TMEM39A SSRP1 HCLS1 PPP1R15A TMED9 SPTY2D1 ARAP1 ACTR3 MSN GSPT1 MAPRE1 RHOA CCT4 BIN3 SMARCA2 IKBKB GRIPAP1 NDUFA13 FIS1 PRKCSH YLPM1 ROCK1 RCC2 ATG3 FLOT1 CDKN2D CDK11B STK11 PSEN1 NDEL1 WAPL CHMP5 PHF2 PLAA VDAC1 ENO1 CHMP3 HNRNPD CALR NPM1 SFPQ RUFY3 AKT1 TSPYL2 CCT5 PQBP1 PACSIN2 IST1 LYN HNRNPK ARHGDIA DCUN1D3 PRMT6 ARL6IP1 PPP1R9B EHD1 RAC1
0.00154361	21	Regulation of cellular protein localization	HCLS1 VTI1B MSN CCT4 EPB41L2 OS9 GRIPAP1 FIS1 STK11 PSEN1 NDEL1 WAPL DDRGK1 SQSTM1 OAZ2 AKT1 CCT5 STX6 ANP32B VAMP8 CD81
0.00160529	14	Ribonucleoprotein complex assembly	EIF3A SHQ1 EIF4B SF3A3 PRPF31 CRNKL1 RPSA PRPF6 YJU2 SRSF1 RPLP0 SART3
0.00168552	30	Protein localization to organelle	CD68 HCLS1 PPP1R15A MSN MAPRE1 CCT4 KPNB1 OS9 VPS41 EMC7 NDUFA13 FIS1 RCC2 STK11 PSEN1 WAPL SRP19 DDRGK1 CALR SEC63 NFKBIA AKT1 CCT5 M6PR PACSIN2 PAF1 RAB35 IPO7 CD81 EHD1
0.00168552	57	Cellular catabolic process	TMEM39A CSDE1 ACADVL MSN FBH1 UBXN8 ARIH2 PAFAH1B2 PSMD4 CASC3 OS9 VPS41 LSM3 FIS1 RNF8 RBM8A ROCK1 ATG3 POLR2G RNF20 PDCL3 UBXN1 NHLRC3 STK11 PSEN1 RIDA PGAM1 PLAA VDAC1 DDRGK1 HNRNPD METTL14 PSMD6 UBXN4 PDE12 SQSTM1 DDA1 ACBD5 ATG12 AKT1 ACAA1 RRAGD PSMD11 HNRNPM DCAF11 PSME1 CPT1A VAMP8 THRAP3 UBD SUMO2 PNRC2 SMARCC1 C24H18orf25 RNF146 PABPC1 CD81
0.00168552	9	Late endosome membrane	CD68 VTI1B VPS33A VPS41 BOLA-DRA LAMTOR4 RRAGD SNF8 VAMP8
0.00171714	45	Vesicle-mediated transport	LRPAP1 CLTA TMED9 VTI1B THBS1 SEC24C MSN VPS33A BIN3 EPS15 EXOC8 VPS41 GRIPAP1 ROCK1 TMEM87A BIN2 RAP1B ATG3 FLOT1 RAB11FIP1 PSEN1 CHMP5 PLAA CHMP3 CALR SDF4 AKTIP SNF8 PACSIN2 SCARF2 LYN AP2M1 STX6 HNRNPK RAB35 PTPRC ARHGAP25 VAMP8 SNX2 TBC1D10B BLOC1S5 CD81 CANX EHD1 CYBA
0.00171714	16	MRNA binding	EIF3A RBM8A RNF20 KHNYN RIDA METTL14 SRSF1 CALR CCT5 CSTF2T PCBP2 HNRNPM MBD2 PABPC1
0.00179354	50	Vesicle	LRPAP1 CD68 CLTA TMED9 DLD VTI1B THBS1 ARAP1 SEC24C VPS33A RHOA NCSTN P4HB EXOC8 VPS41 GRIPAP1 RCC2 PRKAR1A AFTPH FLOT1 SRI BOLA-DRA RAB11FIP1 PSEN1 NDEL1 CHMP5 PLAA CTLA4 CHMP3 LAMTOR4 SQSTM1 SDF4 CALU ANP32E AKT1 M6PR RRAGD CTSZ SNF8 PACSIN2 STX6 RAB35 VAMP8 SNX2 UQCC1 BLOC1S5 CD81 EHD1 CYBA RAC1
0.0018671	47	Cytoplasmic vesicle	LRPAP1 CD68 CLTA TMED9 DLD VTI1B THBS1 ARAP1 SEC24C VPS33A RHOA NCSTN P4HB EXOC8 VPS41 GRIPAP1 RCC2 PRKAR1A AFTPH FLOT1 SRI BOLA-DRA RAB11FIP1 PSEN1 NDEL1 CHMP5 CTLA4 CHMP3 LAMTOR4 SQSTM1 SDF4 CALU ANP32E M6PR RRAGD CTSZ SNF8 PACSIN2 STX6 RAB35 VAMP8 SNX2 UQCC1 BLOC1S5 EHD1 CYBA RAC1
0.00192362	64	Catabolic process	TMEM39A CSDE1 FUCA2 ACADVL MSN FBH1 UBXN8 ARIH2 PAFAH1B2 PSMD4 CASC3 OS9 VPS41 LSM3 NDUFA13 FIS1 RNF8 RBM8A ROCK1 ATG3 POLR2G RNF20 PDCL3 UBXN1 NHLRC3 STK11 PSEN1 RIDA PGAM1 PLAA VDAC1 ENO1 DDRGK1 HNRNPD METTL14 PSMD6 UBXN4 PDE12 SQSTM1 OAZ2 DDA1 ACBD5 SAT1 ATG12 AKT1 ACAA1 RRAGD SNF8 PSMD11 NUDT3 HNRNPM DCAF11 PSME1 CPT1A VAMP8 THRAP3 UBD SUMO2 PNRC2 SMARCC1 C24H18orf25 RNF146 PABPC1 CD81
0.00192362	27	Regulation of cellular catabolic process	TMEM39A MSN ARIH2 PAFAH1B2 ROCK1 POLR2G PDCL3 UBXN1 STK11 PSEN1 RIDA PGAM1 VDAC1 DDRGK1 HNRNPD METTL14 PDE12 DDA1 AKT1 RRAGD HNRNPM PSME1 THRAP3 SUMO2 SMARCC1 PABPC1 CD81
0.00192362	47	Intracellular vesicle	LRPAP1 CD68 CLTA TMED9 DLD VTI1B THBS1 ARAP1 SEC24C VPS33A RHOA NCSTN P4HB EXOC8 VPS41 GRIPAP1 RCC2 PRKAR1A AFTPH FLOT1 SRI BOLA-DRA RAB11FIP1 PSEN1 NDEL1 CHMP5 CTLA4 CHMP3 LAMTOR4 SQSTM1 SDF4 CALU ANP32E M6PR RRAGD CTSZ SNF8 PACSIN2 STX6 RAB35 VAMP8 SNX2 UQCC1 BLOC1S5 EHD1 CYBA RAC1
0.00196345	10	Nucleic acid transport	HNRNPA1 CASC3 RBM8A SUPT6H FLOT1 NPM1 TGFBR2 SARNP IWS1 SEM1
0.00196345	10	RNA transport	HNRNPA1 CASC3 RBM8A SUPT6H FLOT1 NPM1 TGFBR2 SARNP IWS1 SEM1
0.00200819	14	Ribonucleoprotein complex subunit organization	EIF3A SHQ1 EIF4B SF3A3 PRPF31 CRNKL1 RPSA PRPF6 YJU2 SRSF1 RPLP0 SART3
0.00223471	32	Nucleolus	SPTY2D1 LLPH EIF3A WDR82 ACADVL UBXN8 TOP2B POLR2F UBTF PAFAH1B2 TOP1 RNF20 GOLGA3 KRI1 SRP19 PHF2 DDRGK1 TXNRD1 WDR55 NPM1 CD2BP2 NCL ZNF622 DAXX BUD23 TSPYL2 ANP32B DCAF13 DDX23 AATF PRMT6 FAM32A
0.00224393	60	Protein localization	CD68 YWHAZ HCLS1 CLTA PPP1R15A VTI1B SEC24C MSN TSPAN14 MAPRE1 VPS33A CCT4 BIN3 EPB41L2 KPNB1 ERP29 OS9 VPS41 EMC7 UBE2Q1 IKBKB GRIPAP1 NDUFA13 FIS1 ROCK1 RCC2 FLOT1 SRI STK11 RAB11FIP1 PSEN1 NDEL1 WAPL SRP19 DDRGK1 CALR SQSTM1 OAZ2 AKTIP SEC63 NFKBIA AKT1 CCT5 M6PR SNF8 PACSIN2 IST1 AP2M1 PAF1 STX6 ANP32B RAB35 VAMP8 SNX2 IPO7 ARHGDIA TBC1D10B CD81 ARL6IP1 EHD1
0.00224393	10	Establishment of RNA localization	HNRNPA1 CASC3 RBM8A SUPT6H FLOT1 NPM1 TGFBR2 SARNP IWS1 SEM1
0.00224393	4	Transferrin receptor binding	IKBKG IKBKB SNX2 CD81
0.00227434	12	Inner mitochondrial membrane protein complex	MICU1 ATP5PB NDUFA13 ATP5F1B COX4I1 NDUFB9 COX1 ND5 ATP8 ND3 ND2 ND4
0.0023235	47	Programmed cell death	BCL2A1 HCLS1 THBS1 PTMA FBH1 RHOA NCSTN SHQ1 P4HB ERP29 CTNNBL1 NDUFA13 FIS1 ROCK1 ATG3 CDKN2D CDK11B CREB3 STK11 PSEN1 MAP4K4 VDAC1 CTLA4 ENO1 HTATIP2 TNFAIP8 SFPQ ZNF622 PTRH2 ANP32E DAXX HYPK AKT1 IL27 TGFBR2 LYN ZNF830 SET HNRNPK AATF PTPRC UBD DCUN1D3 MTCH1 ARL6IP1 RASSF3 GPX4
0.00251901	6	Cytochrome complex	COX4I1 CYTB COX2 COX3 COX1 COX6B1
0.00262489	30	Negative regulation of gene expression	CSDE1 SRRT THBS1 SHQ1 CASC3 ERP29 LSM3 RBM8A ROCK1 POLR2G PSEN1 RIDA PHF2 DDRGK1 HNRNPD METTL14 GPATCH3 CALR PDE12 PTRH2 AKT1 CTSZ HNRNPM HNRNPK PTPRC THRAP3 PNRC2 MBD2 PABPC1 RAC1
0.0027354	29	Protein ubiquitination	ANAPC16 SENP2 NSMCE1 FBH1 ARIH2 FBXO25 OS9 UBE2Q1 RNF8 ATG3 RNF20 UBXN1 NHLRC3 PSEN1 SDE2 PLAA SQSTM1 AKTIP DAXX AKT1 PAF1 DCAF11 DCAF13 UBE2V2 UBD C24H18orf25 WDR70 RNF146
0.00276736	27	Chromatin	SSRP1 KAT6B WDR82 FBH1 TOP2B BAZ1B SMARCA2 BRD8 RNF20 WAPL SMARCC2 SFPQ ANP32E TSPYL2 USF1 MAX IST1 CHRAC1 SUPT16H SET HNRNPK DDX23 H2AJ SMARCC1 MBD2 H3C1
0.00277113	30	Regulation of catabolic process	TMEM39A MSN ARIH2 PAFAH1B2 NDUFA13 ROCK1 POLR2G PDCL3 UBXN1 STK11 PSEN1 RIDA PGAM1 VDAC1 DDRGK1 HNRNPD METTL14 PDE12 OAZ2 DDA1 AKT1 RRAGD SNF8 HNRNPM PSME1 THRAP3 SUMO2 SMARCC1 PABPC1 CD81
0.00277113	11	Regulation of intrinsic apoptotic signaling pathway	FBH1 P4HB ERP29 NDUFA13 FIS1 CDKN2D CREB3 ENO1 SFPQ AKT1 HNRNPK
0.00296894	12	Protein folding	TBCC DNAJB11 CCT4 P4HB ST13 PDCL3 GRPEL1 FKBP2 CALR PPIB CCT5 CANX
0.00305572	4	Histone H2B ubiquitination	RNF8 RNF20 PAF1 WDR70
0.00305572	4	Post-mRNA release spliceosomal complex	SYF2 CRNKL1 CCDC12 HNRNPM
0.00307455	16	Positive regulation of proteolysis	NCSTN ARIH2 NDUFA13 FIS1 PSEN1 TNIP1 ENO1 DDRGK1 AKT1 IST1 LYN ANP32B PSME1 SUMO2 SART3 MTCH1
0.00326751	44	Regulation of protein modification process	HCLS1 PPP1R15A SENP2 FBH1 RHOA ACSL1 HEXIM1 ERP29 IKBKB ROCK1 PRKAR1A SUPT6H JDP2 RNF20 FLOT1 PDCL3 UBXN1 CDKN2D STK11 PSEN1 TAOK3 TNIP1 PLAA MAP4K4 DDRGK1 SQSTM1 AKTIP DAXX AKT1 TSPYL2 PPP2R2A CDK5RAP1 TGFBR2 LYN PAF1 IWS1 PTPRC SART3 DCUN1D3 WDR70 PRMT6 CD81 PPP1R9B RAC1
0.00328948	3	Negative regulation of fatty acid transport	THBS1 FIS1 AKT1
0.00344967	5	Positive regulation of viral genome replication	TMEM39A STAU1 TOP2B PDE12 PABPC1
0.00347818	45	Apoptotic process	BCL2A1 HCLS1 THBS1 PTMA FBH1 RHOA NCSTN SHQ1 P4HB ERP29 CTNNBL1 NDUFA13 FIS1 ROCK1 ATG3 CDKN2D CDK11B CREB3 STK11 PSEN1 MAP4K4 VDAC1 CTLA4 ENO1 TNFAIP8 SFPQ ZNF622 PTRH2 ANP32E DAXX HYPK AKT1 IL27 TGFBR2 LYN ZNF830 SET HNRNPK AATF PTPRC UBD DCUN1D3 MTCH1 ARL6IP1 RASSF3
0.00370804	53	Positive regulation of nucleobase-containing compound metabolic process	HCLS1 KAT6B ACTR3 CCT4 FOXO4 IKBKG SMARCA2 IKBKB RNF8 ROCK1 BRD8 GPBP1L1 SUPT6H TTC5 POLR2G RNF20 CREB3 PRPF6 PSEN1 RIDA TNIP1 ENO1 HTATIP2 DDRGK1 HNRNPD METTL14 SMARCC2 GPATCH3 NPM1 PDE12 NCL SFPQ NFKBIA DAXX BUD23 AKT1 USF1 CCT5 MAX SUPT16H PAF1 PCBP2 PSMC3IP HNRNPK AATF PTPRC THRAP3 BATF SUMO2 SMARCC1 CD81 SUPT4H1
0.00380831	7	Positive regulation of viral process	TMEM39A STAU1 TOP2B P4HB CHMP3 PDE12 PABPC1
0.00385248	14	RNA catabolic process	CSDE1 CASC3 LSM3 RBM8A ROCK1 POLR2G RIDA HNRNPD METTL14 PDE12 HNRNPM THRAP3 PNRC2 PABPC1
0.00386089	23	Cytoplasmic vesicle membrane	CD68 CLTA VTI1B SEC24C VPS33A VPS41 GRIPAP1 RCC2 AFTPH SRI BOLA-DRA PSEN1 CHMP3 LAMTOR4 RRAGD SNF8 PACSIN2 STX6 RAB35 VAMP8 SNX2 EHD1 RAC1
0.00417466	8	B cell receptor signaling pathway	IKBKG IKBKB CD72 NFKBIA AKT1 LYN CD81 RAC1
0.00432793	41	Establishment of protein localization	CD68 YWHAZ HCLS1 CLTA VTI1B SEC24C VPS33A CCT4 KPNB1 ERP29 OS9 VPS41 EMC7 UBE2Q1 GRIPAP1 NDUFA13 FIS1 RCC2 SRI RAB11FIP1 PSEN1 NDEL1 SRP19 CALR OAZ2 SEC63 NFKBIA AKT1 CCT5 M6PR SNF8 IST1 AP2M1 STX6 ANP32B SNX2 IPO7 TBC1D10B CD81 ARL6IP1 EHD1
0.00451531	26	Regulation of proteolysis	THBS1 NCSTN ARIH2 NDUFA13 FIS1 ROCK1 PDCL3 UBXN1 CDKN2D PSEN1 TNIP1 ENO1 DDRGK1 APLP2 DDA1 AKT1 CTSZ IST1 LYN ANP32B PSME1 SUMO2 SMARCC1 SART3 MTCH1 ARL6IP1
0.0049328	9	Nuclear-transcribed mRNA catabolic process	CSDE1 CASC3 LSM3 RBM8A POLR2G PDE12 THRAP3 PNRC2 PABPC1
0.0049328	5	Respiratory chain complex IV	COX4I1 COX2 COX3 COX1 COX6B1
0.00519718	14	Epstein-Barr virus infection	PSMD4 IKBKG IKBKB BOLA-DRA PSMD6 CALR NFKBIA AKT1 PSMD7 PSMD11 LYN CYCS SEM1 RAC1
0.0054652	15	Nucleocytoplasmic transport	HCLS1 KPNB1 SUPT6H PSEN1 HTATIP2 CALR NPM1 NFKBIA AKT1 SARNP IWS1 ANP32B IPO7 SEM1 RAN
0.0054652	15	Nuclear transport	HCLS1 KPNB1 SUPT6H PSEN1 HTATIP2 CALR NPM1 NFKBIA AKT1 SARNP IWS1 ANP32B IPO7 SEM1 RAN
0.00555817	16	Regulation of apoptotic signaling pathway	THBS1 FBH1 P4HB ERP29 NDUFA13 FIS1 CDKN2D CDK11B CREB3 PSEN1 ENO1 SFPQ AKT1 HNRNPK AATF PTPRC
0.00570042	10	Neurotrophin signaling pathway	RHOA IKBKB MAP3K3 RAP1B PSEN1 NFKBIA AKT1 ARHGDIA CALM RAC1
0.00572514	8	Mitochondrial respiratory chain complex assembly	COX14 NDUFA13 NDUFB9 UQCC1 ND6 ND5 ND2 ND4
0.00582798	23	Vesicle membrane	CD68 CLTA VTI1B SEC24C VPS33A VPS41 GRIPAP1 RCC2 AFTPH SRI BOLA-DRA PSEN1 CHMP3 LAMTOR4 RRAGD SNF8 PACSIN2 STX6 RAB35 VAMP8 SNX2 EHD1 RAC1
0.00609746	6	Spliceosomal tri-snRNP complex	SART1 LSM3 PRPF31 PRPF6 DDX23
0.00621704	29	Transferase complex	ANAPC16 GTF2B DLD NSMCE1 KAT6B WDR82 VIRMA FBH1 POLR2F ARIH2 IKBKG PRPF31 RNF8 PRKAR1A BRD8 ATG3 POLR2G RNF20 CDKN2D GTF2A1 METTL14 ATG12 MAX EPC2 PAF1 DCAF11 DCAF13 EZH1 UBE2V2
0.00633238	13	Nucleosome organization	SPTY2D1 KAT6B RNF8 ANP32E DAXX TSPYL2 SUPT16H PAF1 SET ANP32B SMARCC1 SART3
0.00638469	47	Mitochondrion	COX14 PPP1R15A DLD ACADVL ACSL1 MICU1 LRRC59 ATP5PB NDUFA13 FIS1 MRPS5 BRD8 UQCRH ALDH7A1 GRPEL1 STK11 PSEN1 RIDA VDAC1 ATP5F1B CCDC51 NGRN PDE12 COX4I1 PTRH2 FUNDC2 AKT1 CDK5RAP1 LETM1 NDUFB9 CPT1A UQCC1 MTCH1 ND6 CYTB COX2 ND1 COX3 COX1 ND5 ATP8 ND3 ND2 ND4 GPX4 COX6B1
0.00658786	63	Negative regulation of cellular metabolic process	LRPAP1 TMEM39A HCLS1 ATP1A1 PPP1R15A SENP2 THBS1 KAT6B ACADVL FBH1 RHOA PBXIP1 SHQ1 HEXIM1 SMARCA2 IKBKB NDUFA13 RNF8 ROCK1 PRKAR1A SUPT6H JDP2 POLR2G RNF20 PDCL3 UBXN1 CDKN2D PSEN1 WAPL RIDA PLAA VDAC1 ENO1 DDRGK1 METTL14 SMARCC2 CALR CD2BP2 PDE12 SQSTM1 APLP2 SFPQ DAXX AKT1 TSPYL2 MAX CDK5RAP1 CTSZ LYN ZNF830 PAF1 SARNP SET HNRNPK AATF PTPRC THRAP3 SMARCC1 DCUN1D3 MBD2 PRMT6 PABPC1 ARL6IP1
0.00730097	15	Salmonella infection	ACTR3 VPS33A RHOA DCTN1 IKBKG VPS41 IKBKB KLC4 ACBD3 NFKBIA AKT1 M6PR CYCS PTPRC RAC1
0.00772557	18	Autophagy	TMEM39A PAFAH1B2 VPS41 FIS1 RBM8A ROCK1 ATG3 STK11 PSEN1 PLAA VDAC1 DDRGK1 SQSTM1 ACBD5 ATG12 AKT1 RRAGD VAMP8
0.00772557	5	Regulation of organic acid transport	THBS1 FIS1 PSEN1 AKT1 ARL6IP1
0.00772557	18	Process utilizing autophagic mechanism	TMEM39A PAFAH1B2 VPS41 FIS1 RBM8A ROCK1 ATG3 STK11 PSEN1 PLAA VDAC1 DDRGK1 SQSTM1 ACBD5 ATG12 AKT1 RRAGD VAMP8
0.00772557	16	DNA conformation change	SPTY2D1 KAT6B FBH1 TOP2B TOP1 RNF8 WAPL PHF2 CHD4 DAXX TSPYL2 PAF1 SET ANP32B SART3
0.00772963	13	Viral life cycle	TMEM39A STAU1 TOP2B EPS15 P4HB CHMP5 CHMP3 PDE12 PPIB SNF8 IST1 VAMP8 PABPC1
0.00832828	13	Chromatin assembly or disassembly	SPTY2D1 KAT6B BAZ1B PHF2 DAXX TSPYL2 SUPT16H PAF1 SET ANP32B SMARCC1 SART3
0.00832828	6	NADH dehydrogenase complex assembly	NDUFA13 NDUFB9 ND6 ND5 ND2 ND4
0.00832828	6	Mitochondrial respiratory chain complex I assembly	NDUFA13 NDUFB9 ND6 ND5 ND2 ND4
0.00886373	47	Cellular response to stress	SSRP1 PPP1R15A SYF2 NSMCE1 FBH1 UBXN8 FOXO4 BAZ1B MICU1 P4HB IKBKG ERP29 OS9 VPS41 MAP3K3 RNF8 FLOT1 UBXN1 CDKN2D EIF2B5 CREB3 STK11 PSEN1 TAOK3 MAP4K4 CTLA4 ENO1 DDRGK1 CALR UBXN4 SQSTM1 SFPQ ZNF622 DAXX AKT1 RRAGD LYN LETM1 ZNF830 SUPT16H HNRNPM HNRNPK AATF UBE2V2 BATF WDR70 CANX
0.00887171	22	Localization within membrane	VTI1B TSPAN14 EMC7 IKBKB GRIPAP1 NDUFA13 FIS1 ROCK1 FLOT1 SRP19 SQSTM1 SEC63 AKT1 SNF8 STX6 RAB35 PTPRC VAMP8 CD81 ARL6IP1 EHD1 RAC1
0.00901068	53	Organic substance catabolic process	CSDE1 FUCA2 ACADVL MSN FBH1 UBXN8 ARIH2 PAFAH1B2 PSMD4 CASC3 OS9 LSM3 NDUFA13 RNF8 RBM8A ROCK1 POLR2G RNF20 PDCL3 UBXN1 NHLRC3 PSEN1 RIDA PGAM1 PLAA ENO1 DDRGK1 HNRNPD METTL14 PSMD6 UBXN4 PDE12 OAZ2 DDA1 SAT1 AKT1 ACAA1 SNF8 PSMD11 NUDT3 HNRNPM DCAF11 PSME1 CPT1A THRAP3 UBD SUMO2 PNRC2 SMARCC1 C24H18orf25 RNF146 PABPC1 CD81
0.00901104	20	Active transmembrane transporter activity	ATP1A1 ATP6V1H ABCF1 ATP6V1F NDUFA13 UQCRH ATP5F1B COX4I1 LETM1 ND6 CYTB COX2 ND1 COX3 COX1 ND5 ND3 ND2 ND4
0.00909029	47	Nitrogen compound transport	YWHAZ HCLS1 CLTA HNRNPA1 VTI1B SEC24C VPS33A CASC3 KPNB1 ERP29 OS9 VPS41 UBE2Q1 GRIPAP1 NDUFA13 FIS1 RBM8A SUPT6H FLOT1 SRI RAB11FIP1 PSEN1 NDEL1 SRP19 CALR NPM1 OAZ2 SEC63 NFKBIA AKT1 M6PR SNF8 TGFBR2 IST1 AP2M1 STX6 SARNP IWS1 ANP32B VAMP8 SNX2 IPO7 TBC1D10B CD81 ARL6IP1 EHD1 SEM1
0.00965648	28	Intracellular protein-containing complex	ANAPC16 GTF2B KAT6B FBH1 POLR2F ARIH2 PSMD4 IKBKG RNF8 PRKAR1A BRD8 ATG3 POLR2G RNF20 GTF2A1 LAMTOR4 PSMD6 PPP2R2A PSMD7 RRAGD EPC2 PSMD11 PAF1 DCAF11 PSME1 DCAF13 UBE2V2 SEM1
0.0108672	12	Regulation of cellular protein catabolic process	MSN ARIH2 PDCL3 UBXN1 PSEN1 DDRGK1 DDA1 AKT1 PSME1 SUMO2 SMARCC1 CD81
0.0108785	15	Protein-DNA complex subunit organization	GTF2B SPTY2D1 KAT6B UBTF RNF8 ANP32E DAXX TSPYL2 SUPT16H PAF1 SET ANP32B SMARCC1 SART3
0.0108785	9	Endoplasmic reticulum protein-containing complex	P4HB EMC7 PRKCSH UBXN1 SEC11A CALR SEC63 PPIB ARL6IP1
0.0109111	16	Cell growth	LLPH BIN3 ARIH2 SMARCA2 NDUFA13 CDKN2D STK11 NDEL1 PLAA ENO1 AKT1 TSPYL2 TGFBR2 IST1 DCUN1D3 PPP1R9B
0.0114357	25	Regulation of protein localization	HCLS1 VTI1B MSN CCT4 EPB41L2 ERP29 OS9 GRIPAP1 FIS1 SRI STK11 RAB11FIP1 PSEN1 NDEL1 WAPL DDRGK1 SQSTM1 OAZ2 AKT1 CCT5 STX6 ANP32B VAMP8 ARHGDIA CD81
0.0114357	8	Positive regulation of mRNA metabolic process	ROCK1 POLR2G RIDA METTL14 PDE12 NCL PAF1 THRAP3
0.0118012	7	Cytoskeleton-dependent cytokinesis	ACTR3 RHOA ROCK1 CHMP5 CHMP3 IST1 RAB35
0.012162	12	Positive regulation of cellular protein localization	HCLS1 MSN CCT4 EPB41L2 FIS1 STK11 PSEN1 DDRGK1 SQSTM1 AKT1 CCT5 CD81
0.0122758	13	Response to endoplasmic reticulum stress	PPP1R15A UBXN8 P4HB ERP29 OS9 FLOT1 UBXN1 EIF2B5 CREB3 DDRGK1 CALR UBXN4 CANX
0.0125119	23	Ubiquitin-dependent protein catabolic process	UBXN8 ARIH2 PSMD4 OS9 RNF8 RNF20 PDCL3 UBXN1 NHLRC3 PSEN1 PLAA DDRGK1 PSMD6 UBXN4 DDA1 AKT1 PSMD11 DCAF11 UBD SUMO2 SMARCC1 C24H18orf25 RNF146
0.0126022	12	Regulation of protein modification by small protein conjugation or removal	SENP2 RNF20 UBXN1 PSEN1 TNIP1 PLAA SQSTM1 DAXX AKT1 SART3 DCUN1D3 WDR70
0.0128017	3	Spliceosomal tri-snRNP complex assembly	PRPF31 PRPF6 SART3
0.0128017	3	Regulation of plasminogen activation	THBS1 ENO1 CTSZ
0.0128841	12	Macroautophagy	TMEM39A PAFAH1B2 VPS41 RBM8A ATG3 PSEN1 PLAA VDAC1 DDRGK1 SQSTM1 ATG12 VAMP8
0.0132736	30	Negative regulation of cellular protein metabolic process	PPP1R15A SENP2 THBS1 HEXIM1 IKBKB ROCK1 PRKAR1A SUPT6H POLR2G PDCL3 UBXN1 CDKN2D PSEN1 RIDA PLAA DDRGK1 METTL14 CALR PDE12 SQSTM1 APLP2 AKT1 CDK5RAP1 CTSZ LYN PTPRC SMARCC1 DCUN1D3 PRMT6 ARL6IP1
0.0133011	6	Polyubiquitin modification-dependent protein binding	EPS15 PSMD4 IKBKG UBXN1 TNIP1 SQSTM1
0.0133285	7	Adipocytokine signaling pathway	ACSL1 IKBKG IKBKB STK11 NFKBIA AKT1 CPT1A
0.0136158	47	Positive regulation of RNA metabolic process	HCLS1 KAT6B ACTR3 FOXO4 IKBKG SMARCA2 IKBKB ROCK1 BRD8 GPBP1L1 SUPT6H TTC5 POLR2G RNF20 CREB3 PRPF6 PSEN1 RIDA TNIP1 HTATIP2 DDRGK1 METTL14 SMARCC2 GPATCH3 NPM1 PDE12 NCL SFPQ NFKBIA DAXX BUD23 AKT1 USF1 MAX SUPT16H PAF1 PCBP2 PSMC3IP HNRNPK AATF THRAP3 BATF SUMO2 SMARCC1 CD81 SUPT4H1
0.0137345	18	Positive regulation of catabolic process	MSN ARIH2 PAFAH1B2 NDUFA13 ROCK1 POLR2G STK11 PSEN1 RIDA VDAC1 DDRGK1 METTL14 PDE12 OAZ2 AKT1 SNF8 SUMO2 CD81
0.0143164	5	U4/U6 x U5 tri-snRNP complex	SART1 LSM3 PRPF31 PRPF6 DDX23
0.0143164	8	Cardiac muscle contraction	ATP1A1 UQCRH COX4I1 CYTB COX2 COX3 COX1
0.0150868	31	Negative regulation of protein metabolic process	PPP1R15A SENP2 THBS1 HEXIM1 IKBKB ROCK1 PRKAR1A SUPT6H POLR2G PDCL3 UBXN1 CDKN2D PSEN1 RIDA PLAA DDRGK1 METTL14 CALR PDE12 SQSTM1 APLP2 AKT1 CDK5RAP1 CTSZ LYN AATF PTPRC SMARCC1 DCUN1D3 PRMT6 ARL6IP1
0.0151553	61	Regulation of localization	LRPAP1 HCLS1 VTI1B THBS1 ARAP1 MSN RHOA CCT4 EPB41L2 CCDC25 ERP29 OS9 GRIPAP1 FIS1 MAP3K3 ROCK1 RCC2 KCNS1 RAP1B SUPT6H ATG3 RNF20 FLOT1 SRI CREB3 STK11 RAB11FIP1 PSEN1 NDEL1 WAPL PLAA MAP4K4 VDAC1 ATP5F1B CHMP3 DDRGK1 CALR SQSTM1 OAZ2 NFKBIA RUFY3 STK10 AKT1 CCT5 SNF8 PACSIN2 TGFBR2 LYN LETM1 STX6 HNRNPK IWS1 ANP32B PTPRC VAMP8 ARHGDIA CD81 ARL6IP1 EHD1 CYBA RAC1
0.0152288	23	Modification-dependent protein catabolic process	UBXN8 ARIH2 PSMD4 OS9 RNF8 RNF20 PDCL3 UBXN1 NHLRC3 PSEN1 PLAA DDRGK1 PSMD6 UBXN4 DDA1 AKT1 PSMD11 DCAF11 UBD SUMO2 SMARCC1 C24H18orf25 RNF146
0.0152288	9	Positive regulation of intracellular transport	HCLS1 MSN FIS1 STK11 PSEN1 OAZ2 ANP32B CD81 EHD1
0.0152288	7	MRNA transport	HNRNPA1 CASC3 RBM8A SUPT6H SARNP IWS1 SEM1
0.0152288	7	Negative regulation of protein modification by small protein conjugation or removal	SENP2 UBXN1 PSEN1 PLAA SQSTM1 AKT1 DCUN1D3
0.0152288	10	Fluid shear stress and atherosclerosis	RHOA IKBKG IKBKB SQSTM1 AKT1 SUMO2 CALM SUMO1 CYBA RAC1
0.016461	48	Positive regulation of macromolecule biosynthetic process	HCLS1 THBS1 KAT6B ACTR3 NCSTN CCT4 FOXO4 IKBKG SMARCA2 IKBKB BRD8 GPBP1L1 SUPT6H TTC5 POLR2G RNF20 CREB3 PRPF6 PSEN1 TNIP1 HTATIP2 DDRGK1 HNRNPD METTL14 NGRN SMARCC2 GPATCH3 NPM1 SFPQ NFKBIA DAXX AKT1 USF1 CCT5 MAX CDK5RAP1 SUPT16H PCBP2 PSMC3IP HNRNPK AATF THRAP3 BATF SUMO2 SMARCC1 CD81 SUPT4H1
0.0168401	50	Positive regulation of biosynthetic process	HCLS1 THBS1 KAT6B ACTR3 NCSTN CCT4 FOXO4 IKBKG SMARCA2 IKBKB BRD8 GPBP1L1 SUPT6H TTC5 POLR2G RNF20 CREB3 PRPF6 PSEN1 TNIP1 ENO1 HTATIP2 DDRGK1 HNRNPD METTL14 NGRN SMARCC2 GPATCH3 NPM1 SFPQ NFKBIA DAXX AKT1 USF1 CCT5 MAX CDK5RAP1 SUPT16H PCBP2 PSMC3IP HNRNPK AATF THRAP3 BATF SUMO2 SMARCC1 CD81 SUPT4H1 CYBA
0.0168401	23	Modification-dependent macromolecule catabolic process	UBXN8 ARIH2 PSMD4 OS9 RNF8 RNF20 PDCL3 UBXN1 NHLRC3 PSEN1 PLAA DDRGK1 PSMD6 UBXN4 DDA1 AKT1 PSMD11 DCAF11 UBD SUMO2 SMARCC1 C24H18orf25 RNF146
0.0168401	21	Chromatin binding	SSRP1 GTF2B WDR82 TOP2B UBTF TOP1 RNF8 TTC5 JDP2 RNF20 SMARCC2 NPM1 SFPQ TSPYL2 SUPT16H PAF1 SARNP SET SMARCC1 MBD2
0.017168	32	Protein-containing complex binding	SSRP1 HCLS1 SRRT THBS1 ACTR3 EPB41L2 P4HB HEXIM1 EIF4B PRPF31 RPSA UBXN1 BOLA-DRA PRPF6 SRP19 CALR CD2BP2 USF1 M6PR PQBP1 TGFBR2 IST1 LYN LETM1 SUPT16H PSTPIP1 PTPRC SNX2 UBD CD81 PPP1R9B RAC1
0.0172109	10	Autophagy	ATG3 MTMR14 STK11 SQSTM1 ATG12 AKT1 HMGB1 RRAGD VAMP8
0.017413	36	Protein transport	YWHAZ HCLS1 CLTA VTI1B SEC24C VPS33A KPNB1 ERP29 OS9 VPS41 UBE2Q1 GRIPAP1 NDUFA13 FIS1 SRI RAB11FIP1 PSEN1 NDEL1 SRP19 CALR OAZ2 SEC63 NFKBIA AKT1 M6PR SNF8 IST1 AP2M1 STX6 ANP32B SNX2 IPO7 TBC1D10B CD81 ARL6IP1 EHD1
0.0178701	13	Intrinsic apoptotic signaling pathway	FBH1 P4HB ERP29 NDUFA13 FIS1 CDKN2D CREB3 STK11 ENO1 SFPQ ZNF622 AKT1 HNRNPK
0.0178996	10	Spinocerebellar ataxia	GTF2B PSMD4 VDAC1 PSMD6 AKT1 PSMD7 PSMD11 CYCS SEM1
0.0182437	9	Cytosolic transport	MSN EPS15 TMEM87A CHMP3 AKTIP SNF8 STX6 SNX2 TBC1D10B
0.0182437	9	Regulation of ubiquitin-dependent protein catabolic process	ARIH2 PDCL3 UBXN1 PSEN1 DDRGK1 DDA1 AKT1 SUMO2 SMARCC1
0.0182437	6	Endoplasmic reticulum lumen	LRPAP1 P4HB ERP29 OS9 CALR CALU
0.0189014	13	Human T-cell leukemia virus 1 infection	ANAPC16 IKBKG IKBKB MAP3K3 BOLA-DRA CREB3 VDAC1 CALR NFKBIA AKT1 TGFBR2 CANX RAN
0.0190887	27	Translation	RPS17 PPP1R15A RPLP2 THBS1 EIF3A GSPT1 CASC3 EIF3CL EIF4B MRPS5 ROCK1 POLR2G RPSA DARS1 EIF2B5 EEF1G RIDA HNRNPD METTL14 NGRN CALR PDE12 RPLP0 CDK5RAP1 NARS1
0.0195099	20	Protein domain specific binding	YWHAZ HCLS1 EPB41L2 IKBKG KPNB1 TOP1 RCC2 PRKAR1A STK11 PSEN1 SQSTM1 LRRFIP2 M6PR IST1 LYN HNRNPM HNRNPK AATF MBD2 CYBA
0.0201281	9	Regulation of mRNA catabolic process	ROCK1 POLR2G RIDA HNRNPD METTL14 PDE12 HNRNPM THRAP3 PABPC1
0.0213697	49	Positive regulation of cellular biosynthetic process	HCLS1 THBS1 KAT6B ACTR3 NCSTN CCT4 FOXO4 IKBKG SMARCA2 IKBKB BRD8 GPBP1L1 SUPT6H TTC5 POLR2G RNF20 CREB3 PRPF6 PSEN1 TNIP1 ENO1 HTATIP2 DDRGK1 HNRNPD METTL14 NGRN SMARCC2 GPATCH3 NPM1 SFPQ NFKBIA DAXX AKT1 USF1 CCT5 MAX CDK5RAP1 SUPT16H PCBP2 PSMC3IP HNRNPK AATF THRAP3 BATF SUMO2 SMARCC1 CD81 SUPT4H1
0.02165	5	Clathrin coat	CLTA EPS15 VPS41 AFTPH AP2M1
0.021719	3	Negative regulation of organic acid transport	THBS1 FIS1 AKT1
0.021719	15	Regulation of protein catabolic process	MSN ARIH2 NDUFA13 PDCL3 UBXN1 PSEN1 DDRGK1 OAZ2 DDA1 AKT1 SNF8 PSME1 SUMO2 SMARCC1 CD81
0.021719	26	Cellular protein catabolic process	MSN UBXN8 ARIH2 PSMD4 OS9 RNF8 RNF20 PDCL3 UBXN1 NHLRC3 PSEN1 PLAA DDRGK1 PSMD6 UBXN4 DDA1 AKT1 PSMD11 DCAF11 PSME1 UBD SUMO2 SMARCC1 C24H18orf25 RNF146 CD81
0.021719	3	LRR domain binding	STK11 LRRFIP2 AATF
0.021719	12	Viral carcinogenesis	YWHAZ GTF2B YWHAQ RHOA IKBKG CREB3 GTF2A1 CHD4 NFKBIA LYN HNRNPK RAC1
0.0223966	18	Positive regulation of cell death	THBS1 FBH1 SHQ1 CTNNBL1 FIS1 PSEN1 CTLA4 HTATIP2 TNFAIP8 SFPQ ZNF622 PTRH2 DAXX LYN PTPRC UBD DCUN1D3 MTCH1
0.022669	17	Positive regulation of programmed cell death	THBS1 FBH1 SHQ1 CTNNBL1 FIS1 PSEN1 CTLA4 HTATIP2 TNFAIP8 SFPQ ZNF622 PTRH2 LYN PTPRC UBD DCUN1D3 MTCH1
0.0226797	10	Retrograde endocannabinoid signaling	NDUFA1 NDUFA13 NDUFB9 ND6 ND1 ND4L ND5 ND3 ND2 ND4
0.0227923	8	Mitochondrial respirasome	NDUFA13 COX4I1 NDUFB9 COX1 ND5 ND3 ND2 ND4
0.0233711	14	Negative regulation of transport	LRPAP1 THBS1 ERP29 OS9 FIS1 RAP1B ATG3 SRI RAB11FIP1 VDAC1 OAZ2 AKT1 PACSIN2 VAMP8
0.0233815	5	Negative regulation of ubiquitin-dependent protein catabolic process	PDCL3 UBXN1 PSEN1 DDRGK1 SMARCC1
0.0245547	12	DNA packaging	SPTY2D1 KAT6B RNF8 WAPL PHF2 DAXX TSPYL2 PAF1 SET ANP32B SART3
0.0249299	27	Peptide biosynthetic process	RPS17 PPP1R15A RPLP2 THBS1 EIF3A GSPT1 CASC3 EIF3CL EIF4B MRPS5 ROCK1 POLR2G RPSA DARS1 EIF2B5 EEF1G RIDA HNRNPD METTL14 NGRN CALR PDE12 RPLP0 CDK5RAP1 NARS1
0.0249299	17	Regulation of vesicle-mediated transport	LRPAP1 MSN GRIPAP1 ROCK1 RAP1B ATG3 FLOT1 CHMP3 CALR SNF8 PACSIN2 LYN HNRNPK PTPRC VAMP8 EHD1 CYBA
0.0253345	8	Regulation of proteasomal ubiquitin-dependent protein catabolic process	ARIH2 UBXN1 PSEN1 DDRGK1 DDA1 AKT1 SUMO2 SMARCC1
0.0263124	15	Establishment of protein localization to organelle	CD68 HCLS1 CCT4 KPNB1 VPS41 NDUFA13 FIS1 PSEN1 SRP19 SEC63 NFKBIA AKT1 CCT5 M6PR IPO7
0.0263746	6	Proteasome complex	PSMD4 PSMD6 PSMD7 PSMD11 PSME1 SEM1
0.0268115	2	Positive regulation of L-glutamate import across plasma membrane	PSEN1 ARL6IP1
0.0268115	2	Negative regulation of cell adhesion involved in substrate-bound cell migration	ATP5F1B PTPRC
0.0268115	2	Negative regulation of plasminogen activation	THBS1 CTSZ
0.0268115	11	Endosomal transport	EPS15 GRIPAP1 TMEM87A CHMP5 CHMP3 SNF8 STX6 RAB35 SNX2 TBC1D10B EHD1
0.0268115	2	Membrane to membrane docking	MSN ROCK1
0.0268115	16	Proteasome-mediated ubiquitin-dependent protein catabolic process	UBXN8 ARIH2 PSMD4 OS9 UBXN1 NHLRC3 PSEN1 PLAA DDRGK1 PSMD6 UBXN4 DDA1 AKT1 DCAF11 SUMO2 SMARCC1
0.0268115	3	Positive regulation of alpha-beta T cell proliferation	TGFBR2 PTPRC CD81
0.0268115	3	Regulation of synaptic vesicle recycling	GRIPAP1 ROCK1 PLAA
0.0268115	2	FACT complex	SSRP1 SUPT16H
0.0268394	29	Protein catabolic process	MSN UBXN8 ARIH2 PSMD4 OS9 NDUFA13 RNF8 RNF20 PDCL3 UBXN1 NHLRC3 PSEN1 PLAA DDRGK1 PSMD6 UBXN4 OAZ2 DDA1 AKT1 SNF8 PSMD11 DCAF11 PSME1 UBD SUMO2 SMARCC1 C24H18orf25 RNF146 CD81
0.0268394	14	Mitochondrial protein-containing complex	MICU1 ATP5PB NDUFA13 MRPS5 VDAC1 ATP5F1B COX4I1 NDUFB9 COX1 ND5 ATP8 ND3 ND2 ND4
0.0273339	5	Positive regulation of alpha-beta T cell activation	RHOA BOLA-DRA TGFBR2 PTPRC CD81
0.0273339	6	Endoplasmic reticulum-Golgi intermediate compartment	LRPAP1 TMED9 NUCB1 P4HB TMED1 IST1
0.0278614	10	Nucleobase-containing compound transport	HNRNPA1 CASC3 RBM8A SUPT6H FLOT1 NPM1 TGFBR2 SARNP IWS1 SEM1
0.028135	4	Regulation of transcription elongation from RNA polymerase II promoter	RNF8 SUPT6H SUPT16H SUPT4H1
0.028865	30	Peptide metabolic process	RPS17 PPP1R15A RPLP2 THBS1 EIF3A GSPT1 NCSTN CASC3 EIF3CL EIF4B MRPS5 ROCK1 POLR2G RPSA DARS1 SEC11A EIF2B5 PSEN1 EEF1G RIDA HNRNPD METTL14 NGRN CALR PDE12 RPLP0 CDK5RAP1 NARS1
0.0288799	15	Nucleobase-containing compound catabolic process	CSDE1 FBH1 CASC3 LSM3 RBM8A ROCK1 POLR2G RIDA HNRNPD METTL14 PDE12 HNRNPM THRAP3 PNRC2 PABPC1
0.0291848	6	Mitochondrial respiratory chain complex I	NDUFA13 NDUFB9 ND5 ND3 ND2 ND4
0.0291848	6	NADH dehydrogenase complex	NDUFA13 NDUFB9 ND5 ND3 ND2 ND4
0.0291848	6	Respiratory chain complex I	NDUFA13 NDUFB9 ND5 ND3 ND2 ND4
0.0296142	5	Cytochrome-c oxidase activity	COX4I1 COX2 COX3 COX1
0.0296142	5	Oxidoreductase activity, acting on a heme group of donors	COX4I1 COX2 COX3 COX1
0.0296142	5	Fatty acid degradation	ACADVL ACSL1 ALDH7A1 ACAA1 CPT1A
0.030573	14	Cell leading edge	ACTR3 RHOA PLEKHO1 DCTN1 P4HB ROCK1 MTMR14 FLOT1 NDEL1 PACSIN2 SNX2 PABPC1 PPP1R9B RAC1
0.0311258	8	Ribonucleoprotein complex binding	EIF4B PRPF31 RPSA PRPF6 SRP19 CD2BP2 PQBP1 LETM1
0.0316182	4	Regulation of fibroblast migration	THBS1 RCC2 AKT1 RAC1
0.0316182	4	U5 snRNP	PRPF6 CD2BP2 DDX23
0.0318647	29	Amide biosynthetic process	RPS17 PPP1R15A RPLP2 DLD THBS1 EIF3A GSPT1 ACSL1 CASC3 EIF3CL EIF4B MRPS5 ROCK1 POLR2G RPSA DARS1 EIF2B5 EEF1G RIDA HNRNPD METTL14 NGRN CALR PDE12 RPLP0 CDK5RAP1 NARS1
0.0321821	38	Regulation of transport	LRPAP1 HCLS1 THBS1 MSN ERP29 OS9 GRIPAP1 FIS1 ROCK1 KCNS1 RAP1B SUPT6H ATG3 FLOT1 SRI STK11 RAB11FIP1 PSEN1 NDEL1 PLAA VDAC1 CHMP3 CALR OAZ2 NFKBIA AKT1 SNF8 PACSIN2 LYN HNRNPK IWS1 ANP32B PTPRC VAMP8 CD81 ARL6IP1 EHD1 CYBA
0.0321821	13	Ubiquitin-like protein ligase binding	CASC3 IKBKG RNF8 PRKAR1A RNF20 UBXN1 DDRGK1 CALR SQSTM1 NFKBIA DAXX SUMO2 SUMO1
0.032309	9	Regulation of viral process	TMEM39A STAU1 TOP2B P4HB HEXIM1 CHMP3 PDE12 SNF8 PABPC1
0.032309	3	Regulation of protein deubiquitination	UBXN1 TNIP1 SART3
0.032309	3	Prp19 complex	SYF2 CTNNBL1 CRNKL1
0.0328155	6	Negative regulation of protein ubiquitination	SENP2 UBXN1 PSEN1 PLAA SQSTM1 AKT1
0.0328155	10	Regulation of proteolysis involved in cellular protein catabolic process	ARIH2 PDCL3 UBXN1 PSEN1 DDRGK1 DDA1 AKT1 PSME1 SUMO2 SMARCC1
0.0333024	16	Aromatic compound catabolic process	CSDE1 FBH1 CASC3 LSM3 RBM8A ROCK1 POLR2G RIDA HNRNPD METTL14 PDE12 ACAA1 HNRNPM THRAP3 PNRC2 PABPC1
0.0333024	16	Positive regulation of apoptotic process	THBS1 FBH1 SHQ1 CTNNBL1 FIS1 PSEN1 CTLA4 TNFAIP8 SFPQ ZNF622 PTRH2 LYN PTPRC UBD DCUN1D3 MTCH1
0.0336099	15	Positive regulation of cellular catabolic process	MSN ARIH2 PAFAH1B2 ROCK1 POLR2G STK11 PSEN1 RIDA VDAC1 DDRGK1 METTL14 PDE12 AKT1 SUMO2 CD81
0.0339697	39	Positive regulation of molecular function	GTF2B SIPA1L2 HCLS1 PPP1R15A ARAP1 MAPRE1 RHOA NCSTN ACSL1 CCT4 IKBKG IKBKB NDUFA13 FIS1 RCC2 FLOT1 STK11 PSEN1 NDEL1 TAOK3 PLAA MAP4K4 DDRGK1 HNRNPD AKTIP ZNF622 DAXX AKT1 ARHGAP30 TGFBR2 LYN HNRNPK ANP32B PSME1 PTPRC ARHGAP25 TBC1D10B MTCH1 CD81
0.0347252	9	Regulation of intracellular protein transport	HCLS1 OS9 GRIPAP1 FIS1 PSEN1 NDEL1 OAZ2 ANP32B CD81
0.0349135	6	Alternative mRNA splicing, via spliceosome	SRSF1 SFPQ PQBP1 HNRNPM THRAP3 PUF60
0.0369462	38	Endoplasmic reticulum	LRPAP1 TMEM39A STAU1 PPP1R15A TMED9 SEC24C UBXN8 NCSTN ACSL1 P4HB LRRC59 KPNB1 ERP29 OS9 EMC7 SLC39A7 PRKCSH PDCL3 SRI UBXN1 TMED1 SEC11A CREB3 PSEN1 EEF1G DDRGK1 CALR UBXN4 SDF4 CALU SEC63 PPIB RPLP0 VAPB CTSZ SET CANX ARL6IP1
0.0369462	7	Peptidase complex	PSMD4 SEC11A PSMD6 PSMD7 PSMD11 PSME1 SEM1
0.0374509	6	Endopeptidase complex	PSMD4 PSMD6 PSMD7 PSMD11 PSME1 SEM1
0.0376861	18	Histone modification	GTF2B KAT6B WDR82 BAZ1B RNF8 BRD8 SUPT6H JDP2 RNF20 PHF2 SFPQ EPC2 PAF1 IWS1 EZH1 SART3 WDR70 PRMT6
0.0380536	10	Positive regulation of protein catabolic process	MSN ARIH2 NDUFA13 PSEN1 DDRGK1 OAZ2 AKT1 SNF8 SUMO2 CD81
0.0387661	3	Sphingosine-1-phosphate receptor signaling pathway	S1PR5 AKT1 RAC1
0.0387661	3	Myoblast migration	PLEKHO1 BIN3 ROCK1
0.0387661	24	Proteolysis involved in cellular protein catabolic process	UBXN8 ARIH2 PSMD4 OS9 RNF8 RNF20 PDCL3 UBXN1 NHLRC3 PSEN1 PLAA DDRGK1 PSMD6 UBXN4 DDA1 AKT1 PSMD11 DCAF11 PSME1 UBD SUMO2 SMARCC1 C24H18orf25 RNF146
0.0387661	14	Establishment of organelle localization	TMED9 ACTR3 NUDC DCTN1 IKBKG KPNB1 STK11 PSEN1 NDEL1 CHMP5 NPM1 LYN VAMP8 BLOC1S5
0.0387661	7	Regulation of mononuclear cell migration	MSN RHOA CREB3 CALR STK10 AKT1 LYN
0.0387661	9	Modification-dependent protein binding	EPS15 PSMD4 IKBKG UBXN1 TNIP1 PHF2 SQSTM1 DAXX LYN
0.0392883	6	SWI/SNF superfamily-type complex	SMARCA2 BRD8 SMARCC2 ANP32E CHRAC1 SMARCC1
0.039881	8	Regulation of mRNA stability	ROCK1 POLR2G RIDA HNRNPD METTL14 PDE12 HNRNPM THRAP3
0.0399275	26	Negative regulation of cell death	LRPAP1 BCL2A1 HCLS1 THBS1 PTMA RHOA NDUFA13 ROCK1 CDKN2D CDK11B CREB3 PSEN1 MAP4K4 VDAC1 ENO1 PDE12 PTRH2 HYPK AKT1 IL27 ZNF830 SET HNRNPK AATF ARL6IP1 GPX4
0.0400022	28	Cell morphogenesis	TBCC LLPH ARAP1 MSN VPS33A RHOA TOP2B PLEKHO1 BIN3 P4HB ROCK1 RCC2 FLOT1 STK11 PSEN1 NDEL1 TAOK3 PLAA MAP4K4 CALR RUFY3 PQBP1 PACSIN2 IST1 SNX2 SART3 RAC1
0.0400022	11	I-kappaB kinase/NF-kappaB signaling	RHOA IKBKG IKBKB MAP3K3 ROCK1 TNIP1 DDRGK1 SQSTM1 NFKBIA AKT1 UBD
0.0400022	7	Nuclear receptor binding	GTF2B BRD8 PRPF6 CALR DAXX DCAF13 THRAP3
0.0400022	7	MRNA surveillance pathway	WDR82 GSPT1 CASC3 PPP2R2A CSTF2T FIP1L1 PABPC1
0.0407975	27	Positive regulation of protein modification process	HCLS1 PPP1R15A SENP2 FBH1 RHOA ACSL1 ERP29 JDP2 RNF20 FLOT1 STK11 PSEN1 TAOK3 TNIP1 MAP4K4 DDRGK1 AKTIP DAXX AKT1 TGFBR2 LYN PAF1 PTPRC SART3 DCUN1D3 CD81 RAC1
0.0408945	2	Regulation of L-glutamate import across plasma membrane	PSEN1 ARL6IP1
0.0408945	2	Peptide antigen assembly with MHC protein complex	BOLA-DRA CALR
0.0408945	5	Transcription elongation from RNA polymerase II promoter	RNF8 SUPT6H SUPT16H PAF1 SUPT4H1
0.0408945	2	Negative regulation of long-chain fatty acid import across plasma membrane	THBS1 AKT1
0.0408945	2	Regulation of chromatin assembly	SPTY2D1 PHF2
0.0408945	2	Forebrain radial glial cell differentiation	RHOA METTL14
0.0408945	2	Negative regulation of myosin-light-chain-phosphatase activity	IKBKB ROCK1
0.0408945	13	Regulation of binding	LRPAP1 GTF2B MAPRE1 PBXIP1 ROCK1 FLOT1 SRI PSEN1 WAPL DDRGK1 AKTIP AKT1 CTSZ
0.0408945	2	Chromosome movement towards spindle pole	ACTR3 KPNB1
0.0408945	9	Regulation of proteasomal protein catabolic process	ARIH2 UBXN1 PSEN1 DDRGK1 DDA1 AKT1 PSME1 SUMO2 SMARCC1
0.0408945	2	Cellular hyperosmotic salinity response	MICU1 LETM1
0.0408945	2	Lymphocyte aggregation	MSN STK10
0.0408945	2	Negative regulation of long-chain fatty acid import into cell	THBS1 AKT1
0.0408945	2	Regulation of cellular hyperosmotic salinity response	MICU1 LETM1
0.0408945	2	Regulation of response to salt stress	MICU1 LETM1
0.0408945	2	Negative regulation of bicellular tight junction assembly	IKBKB ROCK1
0.0408945	6	Regulation of ATP metabolic process	RHOA FIS1 PSEN1 PGAM1 ENO1 PDE12
0.0408945	2	Regulation of I-kappaB phosphorylation	DDRGK1 AKT1
0.0408945	2	Positive regulation of I-kappaB phosphorylation	DDRGK1 AKT1
0.0408945	2	Clathrin complex	CLTA VPS41
0.0408945	6	ATPase complex	SMARCA2 BRD8 SMARCC2 ANP32E CHRAC1 SMARCC1
0.0408945	28	Oxidoreductase activity	DLD YWHAQ ACADVL PRDX6 P4HB NDUFA13 UQCRH ALDH7A1 TXNRD1 SDHC COX4I1 ACAA1 CYCS PHGDH ND6 CYTB COX2 ND1 ND4L COX3 COX1 ND5 ND3 ND2 ND4 CYBA GPX4
0.0408945	5	Proteasome	PSMD4 PSMD6 PSMD7 PSMD11 PSME1
0.0409418	17	Proteasomal protein catabolic process	UBXN8 ARIH2 PSMD4 OS9 UBXN1 NHLRC3 PSEN1 PLAA DDRGK1 PSMD6 UBXN4 DDA1 AKT1 DCAF11 PSME1 SUMO2 SMARCC1
0.0428919	15	Cellular response to lipid	ATP1A1 SAFB2 MSN RHOA NDUFA13 SAFB CHMP5 PLAA DDRGK1 CALR NFKBIA DAXX AKT1 LYN PAF1
0.043137	3	Proteasome assembly	PSMD4 PSMD11 SEM1
0.043137	52	Organic substance transport	YWHAZ APOL3 HCLS1 CLTA HNRNPA1 VTI1B THBS1 SEC24C VPS33A ACSL1 CASC3 KPNB1 ERP29 OS9 VPS41 UBE2Q1 GRIPAP1 NDUFA13 FIS1 RBM8A SUPT6H FLOT1 SRI PITPNA RAB11FIP1 PSEN1 NDEL1 SRP19 CALR NPM1 OAZ2 SEC63 NFKBIA AKT1 M6PR SNF8 TGFBR2 IST1 AP2M1 STX6 SARNP IWS1 ANP32B VAMP8 SNX2 IPO7 TBC1D10B CD81 ARL6IP1 EHD1 SEM1
0.043137	3	Podosome assembly	MSN RHOA BIN2
0.043137	3	Exon-exon junction complex	CASC3 SRSF1 THRAP3
0.0438383	6	Regulation of alpha-beta T cell activation	RHOA BOLA-DRA IL27 TGFBR2 PTPRC CD81
0.0445859	15	Heterocycle catabolic process	CSDE1 FBH1 CASC3 LSM3 RBM8A ROCK1 POLR2G RIDA HNRNPD METTL14 PDE12 HNRNPM THRAP3 PNRC2 PABPC1
0.0446355	4	Mitotic G2/M transition checkpoint	SYF2 FOXO4 TAOK3 ZNF830
0.0446355	4	Negative regulation of lipid localization	THBS1 FIS1 NFKBIA AKT1
0.0451785	16	Protein heterodimerization activity	TOP2B MICU1 P4HB IKBKG IKBKB SRI GTF2A1 BUD23 USF1 MAX RRAGD CHRAC1 SNX2 H2AJ CYBA H3C1
0.0454107	38	Regulation of intracellular signal transduction	SIPA1L2 HCLS1 THBS1 FBH1 RHOA P4HB HEXIM1 IKBKG ERP29 IKBKB NDUFA13 FIS1 MAP3K3 ROCK1 RAP1B FLOT1 CDKN2D CREB3 STK11 PSEN1 TAOK3 TNIP1 MAP4K4 ENO1 GPATCH3 LAMTOR4 CALR SQSTM1 SFPQ ZNF622 AKT1 RRAGD LYN HNRNPK PTPRC ARHGAP25 UBD ARHGDIA
0.0461007	16	Organic cyclic compound catabolic process	CSDE1 FBH1 CASC3 LSM3 RBM8A ROCK1 POLR2G RIDA HNRNPD METTL14 PDE12 ACAA1 HNRNPM THRAP3 PNRC2 PABPC1
0.0464525	15	Cellular nitrogen compound catabolic process	CSDE1 FBH1 CASC3 LSM3 RBM8A ROCK1 POLR2G RIDA HNRNPD METTL14 PDE12 HNRNPM THRAP3 PNRC2 PABPC1
0.0465895	5	ATP biosynthetic process	ATP5PB ATP5F1B ENO1 ATP8 ATP6
0.0465895	5	Negative regulation of proteolysis involved in cellular protein catabolic process	PDCL3 UBXN1 PSEN1 DDRGK1 SMARCC1
0.0465895	5	RNA polymerase binding	GTF2B PPIB PAF1 ANP32B SUPT4H1
0.0473838	13	Leukocyte cell-cell adhesion	SART1 MSN RHOA ROCK1 PRKAR1A BOLA-DRA TNIP1 CTLA4 STK10 AKT1 TGFBR2 PTPRC CD81
0.048691	19	Regulation of cellular response to stress	NSMCE1 FBH1 MICU1 P4HB ERP29 MAP3K3 RNF8 UBXN1 CDKN2D CREB3 TAOK3 MAP4K4 ENO1 DDRGK1 SFPQ ZNF622 LYN LETM1 HNRNPK
0.0487178	13	Regulation of translation	PPP1R15A THBS1 GSPT1 CASC3 ROCK1 POLR2G RIDA HNRNPD METTL14 NGRN CALR PDE12 CDK5RAP1
0.0487763	31	Positive regulation of catalytic activity	SIPA1L2 PPP1R15A ARAP1 RHOA NCSTN ACSL1 CCT4 NDUFA13 FIS1 RCC2 STK11 PSEN1 NDEL1 TAOK3 PLAA MAP4K4 DDRGK1 HNRNPD ZNF622 DAXX AKT1 ARHGAP30 TGFBR2 LYN ANP32B PSME1 PTPRC ARHGAP25 TBC1D10B MTCH1 CD81
0.0487801	6	Early endosome membrane	VTI1B GRIPAP1 RCC2 PSEN1 SNX2 EHD1
0.0488436	4	Myoblast fusion	PLEKHO1 FLOT1 CD81 EHD1
0.0488436	4	SnRNA binding	HEXIM1 LSM3 PRPF31 SART3
0.0493068	8	Regulation of histone modification	SUPT6H JDP2 RNF20 PAF1 IWS1 SART3 WDR70 PRMT6
0.0493068	24	Negative regulation of programmed cell death	BCL2A1 HCLS1 THBS1 PTMA RHOA NDUFA13 ROCK1 CDKN2D CDK11B CREB3 PSEN1 MAP4K4 VDAC1 ENO1 PTRH2 HYPK AKT1 IL27 ZNF830 SET HNRNPK AATF ARL6IP1 GPX4
0.0494737	17	Mitochondrion organization	COX14 NDUFA13 FIS1 ATG3 VDAC1 SQSTM1 ATG12 AKT1 LETM1 NDUFB9 UQCC1 PRMT6 ND6 ND5 ND2 ND4
0.0494737	17	Negative regulation of protein modification process	PPP1R15A SENP2 HEXIM1 IKBKB ROCK1 PRKAR1A SUPT6H UBXN1 PSEN1 PLAA SQSTM1 AKT1 CDK5RAP1 LYN PTPRC DCUN1D3 PRMT6
0.0541383	4	Early endosome to late endosome transport	MSN CHMP3 AKTIP SNF8
0.0547155	6	Proton-transporting two-sector ATPase complex	ATP6V1H ATP5PB ATP6V1F ATP5F1B ATP8 ATP6
0.0550118	45	Organonitrogen compound biosynthetic process	RPS17 PPP1R15A B4GALT4 RPLP2 DLD THBS1 EIF3A GSPT1 NCSTN ACSL1 CASC3 ATP5PB EIF3CL EIF4B MRPS5 ROCK1 POLR2G RPSA DARS1 EIF2B5 PSEN1 EEF1G RIDA TNIP1 ATP5F1B ENO1 PTDSS1 HNRNPD METTL14 NGRN CALR PDE12 SAT1 RPLP0 ATG12 SMS CDK5RAP1 NARS1 AATF PIGC PHGDH ATP8 ATP6
0.056769	21	Positive regulation of transport	HCLS1 MSN FIS1 FLOT1 SRI STK11 PSEN1 PLAA CALR OAZ2 NFKBIA AKT1 SNF8 HNRNPK ANP32B PTPRC VAMP8 CD81 ARL6IP1 EHD1 CYBA
0.0574191	4	Nuclear-transcribed mRNA catabolic process, nonsense-mediated decay	CASC3 RBM8A PNRC2 PABPC1
0.0574191	2	MHC protein complex assembly	BOLA-DRA CALR
0.0574191	3	Cotranslational protein targeting to membrane	SRP19 SEC63 ARL6IP1
0.0574191	16	Posttranscriptional regulation of gene expression	SRRT PPP1R15A THBS1 GSPT1 CASC3 ROCK1 POLR2G RIDA HNRNPD METTL14 NGRN CALR PDE12 CDK5RAP1 HNRNPM THRAP3
0.0574191	2	Regulation of long-chain fatty acid import across plasma membrane	THBS1 AKT1
0.0574191	2	Regulation of mRNA export from nucleus	SUPT6H IWS1
0.0574191	8	Negative regulation of cell growth	SMARCA2 NDUFA13 CDKN2D STK11 ENO1 TSPYL2 DCUN1D3 PPP1R9B
0.0574191	5	Amyloid precursor protein metabolic process	NCSTN ROCK1 PSEN1 LYN AATF
0.0574191	3	Long-chain fatty acid import into cell	THBS1 ACSL1 AKT1
0.0574191	2	Plasma membrane raft assembly	FLOT1 PACSIN2
0.0574191	3	Viral budding	CHMP5 CHMP3 SNF8
0.0574191	17	Positive regulation of cellular component movement	THBS1 RHOA CCDC25 MAP3K3 CREB3 STK11 PLAA MAP4K4 ATP5F1B DDRGK1 CALR RUFY3 AKT1 TGFBR2 LYN PTPRC RAC1
0.0574191	5	Protein localization to endoplasmic reticulum	PPP1R15A OS9 SRP19 DDRGK1 SEC63
0.0574191	6	Ribonucleoprotein complex localization	PRPF31 SUPT6H NPM1 SARNP IWS1 SEM1
0.0574191	3	Sphingolipid mediated signaling pathway	S1PR5 AKT1 RAC1
0.0574191	3	Lipid import into cell	THBS1 ACSL1 AKT1
0.0574191	2	Response to sodium arsenite	HNRNPA1 DAXX
0.0574191	2	Cellular response to sodium arsenite	HNRNPA1 DAXX
0.0574191	2	Regulation of histone H2B ubiquitination	RNF20 WDR70
0.0574191	5	Ruffle membrane	RHOA PLEKHO1 PACSIN2 PPP1R9B RAC1
0.0574191	2	Paraspeckles	SFPQ HNRNPM
0.0574191	2	U4 snRNA binding	PRPF31 SART3
0.0574191	8	Osteoclast differentiation	IKBKG IKBKB SQSTM1 NFKBIA AKT1 TGFBR2 CYBA RAC1
0.0579606	8	Regulation of RNA stability	ROCK1 POLR2G RIDA HNRNPD METTL14 PDE12 HNRNPM THRAP3
0.0583202	10	Chromatin assembly	SPTY2D1 KAT6B PHF2 DAXX TSPYL2 PAF1 SET ANP32B SART3
0.0583202	18	Apoptotic signaling pathway	THBS1 FBH1 P4HB ERP29 NDUFA13 FIS1 CDKN2D CDK11B CREB3 STK11 PSEN1 ENO1 SFPQ ZNF622 AKT1 HNRNPK AATF PTPRC
0.0589808	11	Cell cortex	HCLS1 MAPRE1 RHOA BIN3 EPB41L2 EXOC8 FLOT1 PSEN1 ENO1 CTSZ PPP1R9B
0.0597079	14	Regulation of cellular amide metabolic process	PPP1R15A THBS1 GSPT1 CASC3 ROCK1 POLR2G RIDA PGAM1 HNRNPD METTL14 NGRN CALR PDE12 CDK5RAP1
0.0604264	36	Regulation of phosphate metabolic process	HCLS1 PPP1R15A THBS1 FBH1 RHOA ACSL1 HEXIM1 ERP29 IKBKB ROCK1 PRKAR1A FLOT1 PDCL3 CDKN2D STK11 PSEN1 TAOK3 PGAM1 MAP4K4 ENO1 DDRGK1 CD2BP2 AKTIP ZNF622 DAXX AKT1 TSPYL2 PPP2R2A CDK5RAP1 TGFBR2 LYN PTPRC CD81 PPP1R9B RAC1
0.0604264	36	Regulation of phosphorus metabolic process	HCLS1 PPP1R15A THBS1 FBH1 RHOA ACSL1 HEXIM1 ERP29 IKBKB ROCK1 PRKAR1A FLOT1 PDCL3 CDKN2D STK11 PSEN1 TAOK3 PGAM1 MAP4K4 ENO1 DDRGK1 CD2BP2 AKTIP ZNF622 DAXX AKT1 TSPYL2 PPP2R2A CDK5RAP1 TGFBR2 LYN PTPRC CD81 PPP1R9B RAC1
0.0608016	9	Proton transmembrane transport	ATP6V1H ATP5PB ATP6V1F ATP5F1B COX2 COX3 COX1 ATP8 ATP6
0.0608016	9	MTOR signaling pathway	ATP6V1H RHOA EIF4B ATP6V1F IKBKB STK11 LAMTOR4 AKT1 RRAGD
0.0612254	4	Cytochrome complex assembly	COX14 UQCC1 COX3 CYBA
0.0612254	20	Positive regulation of hydrolase activity	SIPA1L2 PPP1R15A ARAP1 RHOA NCSTN NDUFA13 FIS1 RCC2 NDEL1 PLAA DDRGK1 AKT1 ARHGAP30 LYN ANP32B PSME1 PTPRC ARHGAP25 TBC1D10B MTCH1
0.0612254	4	Vesicle-mediated transport between endosomal compartments	MSN CHMP3 AKTIP SNF8
0.0615353	8	Lamellipodium	ACTR3 RHOA P4HB ROCK1 FLOT1 SNX2 PPP1R9B RAC1
0.0618174	5	Cortical cytoskeleton organization	RHOA EPB41L2 IKBKB ROCK1 CALR
0.0618174	5	Negative regulation of cellular protein catabolic process	PDCL3 UBXN1 PSEN1 DDRGK1 SMARCC1
0.0623692	9	Regulation of protein ubiquitination	SENP2 RNF20 UBXN1 PSEN1 PLAA SQSTM1 DAXX AKT1 WDR70
0.0626666	3	Mitochondrial calcium ion transmembrane transport	MICU1 VDAC1 LETM1
0.0626666	3	Membrane raft organization	FLOT1 PACSIN2 PTPRC
0.0626666	3	Plasminogen activation	THBS1 ENO1 CTSZ
0.0626666	23	Negative regulation of apoptotic process	BCL2A1 HCLS1 THBS1 PTMA RHOA NDUFA13 ROCK1 CDKN2D CDK11B CREB3 PSEN1 MAP4K4 VDAC1 ENO1 PTRH2 HYPK AKT1 IL27 ZNF830 SET HNRNPK AATF ARL6IP1
0.0626666	3	Cellular response to dsRNA	FLOT1 PDE12 PQBP1
0.0626666	3	Plasma membrane tubulation	BIN3 BIN2 PACSIN2
0.0626666	3	Regulation of fatty acid transport	THBS1 FIS1 AKT1
0.0626666	3	SWI/SNF complex	SMARCA2 SMARCC2 SMARCC1
0.0626666	3	Thyroid hormone receptor binding	GTF2B BRD8 THRAP3
0.0626666	8	FoxO signaling pathway	FOXO4 FBXO25 IKBKB CDKN2D STK11 ATG12 AKT1 TGFBR2
0.0628914	53	Negative regulation of nitrogen compound metabolic process	HCLS1 PPP1R15A SENP2 THBS1 KAT6B FBH1 PBXIP1 SHQ1 HEXIM1 SMARCA2 IKBKB NDUFA13 RNF8 ROCK1 PRKAR1A SUPT6H JDP2 POLR2G RNF20 PDCL3 UBXN1 CDKN2D PSEN1 RIDA PLAA ENO1 DDRGK1 METTL14 SMARCC2 CALR PDE12 SQSTM1 APLP2 SFPQ DAXX AKT1 MAX CDK5RAP1 CTSZ LYN PAF1 SARNP SET HNRNPK AATF PTPRC THRAP3 SMARCC1 DCUN1D3 MBD2 PRMT6 PABPC1 ARL6IP1
0.0633133	9	Hepatitis C	YWHAZ YWHAQ IKBKG IKBKB NFKBIA AKT1 PPP2R2A CYCS CD81
0.0639212	47	Proteolysis	SENP2 DLD THBS1 UBXN8 NCSTN ARIH2 ATXN3 PSMD4 OS9 NDUFA13 FIS1 RNF8 ROCK1 RNF20 PDCL3 UBXN1 CDKN2D NHLRC3 SEC11A PSEN1 TNIP1 SDE2 PLAA ENO1 DDRGK1 PSMD6 UBXN4 APLP2 DDA1 AKT1 PSMD7 CTSZ PSMD11 IST1 LYN ANP32B DCAF11 PSME1 UBD SUMO2 SMARCC1 SART3 C24H18orf25 MTCH1 RNF146 ARL6IP1
0.0639212	8	Positive regulation of peptidase activity	NCSTN NDUFA13 FIS1 DDRGK1 LYN ANP32B PSME1 MTCH1
0.0639212	4	Energy coupled proton transport, down electrochemical gradient	ATP5PB ATP5F1B ATP8 ATP6
0.0639212	4	ATP synthesis coupled proton transport	ATP5PB ATP5F1B ATP8 ATP6
0.0639212	5	Somatic diversification of immunoglobulins	CTNNBL1 RNF8 SUPT6H PTPRC BATF
0.0639212	30	Cell cycle process	SYF2 ACTR3 RHOA NUDC TOP2B FOXO4 DCTN1 KPNB1 ROCK1 RCC2 CDKN2D CDK11B NDEL1 WAPL CHMP5 TAOK3 CHMP3 CALR NPM1 SFPQ AKT1 IST1 ZNF830 PAF1 PSMC3IP PSME1 RAB35 PTPRC DCUN1D3 PHGDH
0.0639212	4	Cortical actin cytoskeleton organization	EPB41L2 IKBKB ROCK1 CALR
0.0639212	5	MRNA 3 -end processing	VIRMA RNF20 CSTF2T PAF1 FIP1L1
0.0639212	33	Cellular amide metabolic process	RPS17 PPP1R15A RPLP2 DLD THBS1 EIF3A GSPT1 NCSTN ACSL1 CASC3 EIF3CL EIF4B MRPS5 ROCK1 POLR2G RPSA DARS1 SEC11A EIF2B5 PSEN1 EEF1G RIDA PGAM1 HNRNPD METTL14 NGRN CALR PDE12 RPLP0 CDK5RAP1 NARS1
0.0639212	4	Dendritic cell differentiation	PSEN1 TGFBR2 LYN BATF
0.0639212	12	Active ion transmembrane transporter activity	ATP1A1 ATP6V1H ATP6V1F UQCRH ATP5F1B COX4I1 LETM1 CYTB COX2 COX3 COX1
0.064123	6	Unfolded protein binding	DNAJB11 CCT4 GRPEL1 CALR CCT5 CANX
0.0645131	7	Positive regulation of cellular protein catabolic process	MSN ARIH2 PSEN1 DDRGK1 AKT1 SUMO2 CD81
0.0645131	7	Nucleocytoplasmic transport	SENP2 CASC3 KPNB1 IPO7 SUMO2 SUMO1 RAN
0.0658315	11	Lipid and atherosclerosis	RHOA IKBKG IKBKB RAP1B NFKBIA AKT1 LYN CYCS CALM CYBA RAC1
0.0659486	9	Regulation of leukocyte migration	MSN RHOA CREB3 CALR STK10 AKT1 LYN CD81 RAC1
0.066643	16	Perinuclear region of cytoplasm	VTI1B MSN KCNS1 MTMR14 CTLA4 CALR PPIB BUD23 M6PR SNF8 LYN STX6 SET VAMP8 DCUN1D3 EHD1
0.0672286	5	Viral gene expression	GTF2B CSDE1 EIF3A HEXIM1 USF1
0.0677755	29	Regulation of response to stress	THBS1 NSMCE1 FBH1 MICU1 P4HB HEXIM1 ERP29 MAP3K3 RNF8 UBXN1 CDKN2D CREB3 TAOK3 TNIP1 MAP4K4 ENO1 DDRGK1 GPATCH3 SFPQ ZNF622 NFKBIA IL27 PQBP1 LYN LETM1 HNRNPK VAMP8 CD81 CYBA
0.0679783	8	RNA polymerase II-specific DNA-binding transcription factor binding	GTF2B BRD8 PRPF6 CALR NFKBIA DAXX DCAF13 THRAP3
0.0688662	4	Spliceosomal complex assembly	SF3A3 CRNKL1 SRSF1
0.0688662	3	Polyamine metabolic process	OAZ2 SAT1 SMS
0.0688662	3	Protein localization to endosome	MSN PACSIN2 RAB35
0.0688662	3	Myeloid dendritic cell differentiation	PSEN1 TGFBR2 BATF
0.0688662	3	Negative regulation of cell junction assembly	IKBKB ROCK1 RCC2
0.0688662	3	Mitotic cytokinetic process	RHOA CHMP5 CHMP3
0.0688662	4	Immunological synapse	PRKAR1A BOLA-DRA ARHGDIA CD81
0.0700164	6	Regulation of reactive oxygen species metabolic process	THBS1 RHOA VDAC1 TGFBR2 AATF CYBA
0.0701653	51	Regulation of catalytic activity	SIPA1L2 PPP1R15A THBS1 ARAP1 RHOA NCSTN ACSL1 CCT4 PBXIP1 HEXIM1 IKBKB NDUFA13 FIS1 ROCK1 RCC2 PRKAR1A GRPEL1 UBXN1 CDKN2D EIF2B5 STK11 PSEN1 NDEL1 TAOK3 PLAA MAP4K4 DDRGK1 HNRNPD PSMD6 CD2BP2 OAZ2 APLP2 ZNF622 ANP32E DAXX AKT1 TSPYL2 ARHGAP30 PPP2R2A CDK5RAP1 TGFBR2 LYN ANP32B PSME1 PTPRC ARHGAP25 ARHGDIA TBC1D10B MTCH1 CD81 ARL6IP1
0.0708808	2	Meiotic cytokinesis	ACTR3 ROCK1
0.0708808	2	Regulation of myosin-light-chain-phosphatase activity	IKBKB ROCK1
0.0708808	2	Hyperosmotic salinity response	MICU1 LETM1
0.0708808	2	Negative regulation of oxidative phosphorylation	RHOA PDE12
0.0708808	2	Regulation of long-chain fatty acid import into cell	THBS1 AKT1
0.0708808	2	Response to salt	HNRNPA1 DAXX
0.0708808	2	Cellular response to salt	HNRNPA1 DAXX
0.0708808	2	Positive regulation of anion transmembrane transport	PSEN1 ARL6IP1
0.0708808	2	Regulation of core promoter binding	GTF2B PSEN1
0.0708808	2	Regulation of ribonucleoprotein complex localization	SUPT6H IWS1
0.0708808	7	Ruffle	RHOA PLEKHO1 ROCK1 MTMR14 PACSIN2 PPP1R9B RAC1
0.0708808	2	Endoplasmic reticulum chaperone complex	P4HB PPIB
0.0708808	2	RNA N6-methyladenosine methyltransferase complex	VIRMA METTL14
0.0708808	2	MRNA editing complex	VIRMA METTL14
0.0708808	2	Gamma-secretase complex	NCSTN PSEN1
0.0708808	2	Transcription preinitiation complex	GTF2B GTF2A1
0.0708808	9	DNA-binding transcription factor binding	GTF2B BRD8 PRPF6 CALR NFKBIA DAXX USF1 DCAF13 THRAP3
0.0708808	9	Phagosome	THBS1 ATP6V1H ATP6V1F BOLA-DRA CALR M6PR CANX CYBA RAC1
0.0708808	7	T cell receptor signaling pathway	RHOA IKBKG IKBKB CTLA4 NFKBIA AKT1 PTPRC
0.0714079	6	Sequestering of calcium ion	SRI PSEN1 LYN LETM1 PTPRC CYBA
0.0721589	4	Fibroblast migration	THBS1 RCC2 AKT1 RAC1
0.0721589	4	Proton-transporting ATP synthase complex	ATP5PB ATP5F1B ATP8 ATP6
0.0727143	5	Purine nucleoside triphosphate biosynthetic process	ATP5PB ATP5F1B ENO1 ATP8 ATP6
0.0727143	5	Purine ribonucleoside triphosphate biosynthetic process	ATP5PB ATP5F1B ENO1 ATP8 ATP6
0.072942	7	Negative regulation of binding	LRPAP1 ROCK1 SRI PSEN1 WAPL AKT1 CTSZ
0.0734864	14	Regulation of establishment of protein localization	HCLS1 CCT4 ERP29 OS9 GRIPAP1 FIS1 SRI RAB11FIP1 PSEN1 NDEL1 OAZ2 CCT5 ANP32B CD81
0.0738939	11	Ubiquitin protein ligase binding	CASC3 IKBKG RNF8 PRKAR1A RNF20 UBXN1 CALR SQSTM1 NFKBIA DAXX SUMO2
0.0740633	9	Hepatitis B	YWHAZ YWHAQ IKBKG IKBKB CREB3 NFKBIA AKT1 TGFBR2 CYCS
0.075208	3	Mitotic G2 DNA damage checkpoint signaling	SYF2 FOXO4 TAOK3
0.075208	3	Negative regulation of lipid transport	THBS1 FIS1 AKT1
0.075208	3	Histone exchange	SPTY2D1 RNF8 ANP32E
0.0753499	7	Regulation of T cell differentiation	SART1 RHOA BOLA-DRA CTLA4 IL27 TGFBR2 PTPRC
0.0753499	15	Regulation of peptidase activity	THBS1 NCSTN NDUFA13 FIS1 ROCK1 UBXN1 CDKN2D DDRGK1 APLP2 AKT1 LYN ANP32B PSME1 MTCH1 ARL6IP1
0.0759287	20	Catalytic activity, acting on a nucleic acid	FBH1 TOP2B POLR2F DHX16 SMARCA2 TOP1 POLR2G DARS1 KHNYN RIDA DHX38 METTL14 CHD4 DDX41 PDE12 PTRH2 BUD23 NARS1 TRMT12 DDX23
0.0763188	5	Cytoplasmic stress granule	KPNB1 ROCK1 PQBP1 HNRNPK PABPC1
0.0768113	4	Negative regulation of G2/M transition of mitotic cell cycle	SYF2 FOXO4 TAOK3 ZNF830
0.0768113	4	Recycling endosome membrane	VTI1B PACSIN2 EHD1 RAC1
0.0768113	11	Chromosomal region	ANAPC16 NSMCE1 WDR82 DCTN1 BAZ1B RNF8 RCC2 PSEN1 NDEL1 PHF2 DAXX
0.0768113	19	Protein kinase binding	HCLS1 PPP1R15A MSN MAPRE1 RHOA TOP2B IKBKB RCC2 PRKAR1A CDKN2D TNIP1 PGAM1 VDAC1 SQSTM1 DAXX AKT1 USF1 PTPRC RAC1
0.0770306	6	Positive regulation of endothelial cell migration	THBS1 MAP3K3 ATP5F1B CALR AKT1 RAC1
0.0777819	16	Organelle localization	TMED9 ACTR3 VPS33A NUDC DCTN1 IKBKG KPNB1 STK11 PSEN1 NDEL1 CHMP5 NPM1 LYN STX6 VAMP8 BLOC1S5
0.0806413	6	Intracellular steroid hormone receptor signaling pathway	SAFB2 RHOA SAFB DDRGK1 CALR DAXX
0.0806413	21	Membrane organization	TMED9 THBS1 SEC24C RHOA BIN3 VPS41 EMC7 NDUFA13 BIN2 FLOT1 PITPNA CHMP5 CHMP3 AKT1 PACSIN2 LETM1 STX6 PTPRC ARHGAP25 ARL6IP1
0.0806413	6	Membrane coat	CLTA SEC24C EPS15 VPS41 AFTPH AP2M1
0.0806413	6	Coated membrane	CLTA SEC24C EPS15 VPS41 AFTPH AP2M1
0.0806413	5	Ubiquitin binding	IKBKG RNF8 UBXN1 PLAA SQSTM1
0.0806413	5	Glycolysis / Gluconeogenesis	DLD ALDH7A1 PGAM1 ENO1 PGM1
0.0827367	17	Response to lipid	ATP1A1 SAFB2 MSN RHOA NDUFA13 SAFB CDKN2D CHMP5 PLAA DDRGK1 CALR NFKBIA DAXX AKT1 TGFBR2 LYN PAF1
0.0827367	31	Regulation of phosphorylation	HCLS1 THBS1 FBH1 RHOA ACSL1 HEXIM1 ERP29 IKBKB ROCK1 PRKAR1A FLOT1 PDCL3 CDKN2D STK11 PSEN1 TAOK3 PGAM1 MAP4K4 DDRGK1 AKTIP ZNF622 DAXX AKT1 TSPYL2 CDK5RAP1 TGFBR2 LYN PTPRC CD81 PPP1R9B RAC1
0.0827367	4	Rough endoplasmic reticulum	LRPAP1 PSEN1 SEC63 ARL6IP1
0.0827367	11	Human cytomegalovirus infection	RHOA IKBKG IKBKB ROCK1 CREB3 CALR NFKBIA AKT1 CYCS CALM RAC1
0.0833186	32	Bounding membrane of organelle	CD68 CLTA VTI1B SEC24C ATP6V1H VPS33A VPS41 GRIPAP1 FIS1 RCC2 AFTPH GOLGA3 SRI BOLA-DRA PSEN1 VDAC1 ACBD3 CHMP3 LAMTOR4 SEC63 ACBD5 RRAGD SNF8 PACSIN2 STX6 CPT1A RAB35 VAMP8 SNX2 ARL6IP1 EHD1 RAC1
0.0835573	3	Positive regulation of DNA-templated transcription, elongation	SUPT6H SUPT16H SUPT4H1
0.083854	7	Establishment of vesicle localization	TMED9 DCTN1 IKBKG STK11 PSEN1 NDEL1 BLOC1S5
0.0840672	6	Methyltransferase complex	WDR82 VIRMA PRPF31 METTL14 MAX EZH1
0.0846904	5	Regulation of G2/M transition of mitotic cell cycle	SYF2 FOXO4 RCC2 TAOK3 ZNF830
0.0854592	2	Tolerance induction to self antigen	TGFBR2 LYN
0.0854592	2	Notch receptor processing	NCSTN PSEN1
0.0854592	2	Regulation of amino acid import across plasma membrane	PSEN1 ARL6IP1
0.0854592	2	Response to isoquinoline alkaloid	PPP2R2A PPP1R9B
0.0854592	4	Regulation of DNA-templated transcription, elongation	RNF8 SUPT6H SUPT16H SUPT4H1
0.0854592	2	Regulation of toll-like receptor 2 signaling pathway	LYN CYBA
0.0854592	2	Embryonic cleavage	TOP1 AATF
0.0854592	2	Amyloid precursor protein biosynthetic process	NCSTN AATF
0.0854592	2	Regulation of amyloid precursor protein biosynthetic process	NCSTN AATF
0.0854592	2	Response to morphine	PPP2R2A PPP1R9B
0.0854592	2	Mitochondrial fragmentation involved in apoptotic process	FIS1 ATG3
0.0854592	2	Plasma membrane raft organization	FLOT1 PACSIN2
0.0854592	4	T cell selection	RHOA STK11 PTPRC BATF
0.0854592	6	Positive regulation of translation	THBS1 POLR2G HNRNPD METTL14 NGRN CDK5RAP1
0.0854592	7	Alpha-beta T cell activation	RHOA BOLA-DRA IL27 TGFBR2 PTPRC BATF CD81
0.0854592	2	Positive regulation of amino acid transport	PSEN1 ARL6IP1
0.0854592	5	MRNA destabilization	ROCK1 POLR2G RIDA METTL14 PDE12
0.0854592	2	Regulation of protein complex stability	SQSTM1 SNF8
0.0854592	8	Cellular response to biotic stimulus	FBH1 RHOA CHMP5 PLAA NFKBIA AKT1 LYN PAF1
0.0854592	2	Cellular hyperosmotic response	MICU1 LETM1
0.0854592	2	Pre-mRNA cleavage required for polyadenylation	CSTF2T FIP1L1
0.0854592	4	Negative regulation of cell cycle G2/M phase transition	SYF2 FOXO4 TAOK3 ZNF830
0.0854592	2	Positive regulation of protein deubiquitination	TNIP1 SART3
0.0854592	2	Regulation of amino acid transmembrane transport	PSEN1 ARL6IP1
0.0854592	2	Regulation of modification of synaptic structure	RHOA GRIPAP1
0.0854592	4	Regulation of transcription regulatory region DNA binding	GTF2B SRI PSEN1 DDRGK1
0.0854592	10	Membrane raft	PRKAR1A FLOT1 PSEN1 VDAC1 LAMTOR4 RRAGD PACSIN2 TGFBR2 LYN PTPRC
0.0854592	10	Membrane microdomain	PRKAR1A FLOT1 PSEN1 VDAC1 LAMTOR4 RRAGD PACSIN2 TGFBR2 LYN PTPRC
0.0854592	2	DNA topoisomerase activity	TOP2B TOP1
0.0854592	2	Ubiquinol-cytochrome-c reductase activity	UQCRH CYTB
0.0854592	2	U6 snRNA binding	LSM3 SART3
0.0854592	7	Chagas disease	IKBKG IKBKB CALR NFKBIA AKT1 PPP2R2A TGFBR2
0.0854938	16	Positive regulation of cell motility	THBS1 RHOA CCDC25 MAP3K3 CREB3 PLAA MAP4K4 ATP5F1B DDRGK1 CALR RUFY3 AKT1 TGFBR2 LYN PTPRC RAC1
0.0864005	8	Apoptosis	BCL2A1 IKBKG IKBKB NFKBIA DAXX AKT1 CTSZ CYCS
0.0878272	6	Clathrin-coated vesicle	CLTA VPS33A VPS41 AFTPH CTLA4 RAB35
0.0878344	27	Positive regulation of gene expression	THBS1 MSN ERP29 ROCK1 POLR2G FLOT1 PDCL3 PSEN1 PHF2 ENO1 DDRGK1 HNRNPD METTL14 NGRN CALR NCL AKT1 IL27 PQBP1 CDK5RAP1 SNF8 PTPRC THRAP3 BATF PABPC1 CD81 CYBA
0.0884561	9	Tight junction	HCLS1 ACTR3 MSN RHOA ROCK1 MYL6 STK11 PPP2R2A RAC1
0.0888461	3	Mitochondrial calcium ion homeostasis	MICU1 FIS1 LETM1
0.0892032	7	Cellular response to lipopolysaccharide	RHOA CHMP5 PLAA NFKBIA AKT1 LYN PAF1
0.0895734	5	Regulation of viral genome replication	TMEM39A STAU1 TOP2B PDE12 PABPC1
0.089893	4	MRNA polyadenylation	VIRMA RNF20 PAF1 FIP1L1
0.089893	4	Endosome organization	EXOC8 SQSTM1 AKTIP STX6
0.089893	23	Positive regulation of phosphorus metabolic process	HCLS1 PPP1R15A THBS1 FBH1 RHOA ACSL1 ERP29 FLOT1 STK11 PSEN1 TAOK3 MAP4K4 ENO1 DDRGK1 AKTIP ZNF622 DAXX AKT1 TGFBR2 LYN PTPRC CD81 RAC1
0.089893	23	Positive regulation of phosphate metabolic process	HCLS1 PPP1R15A THBS1 FBH1 RHOA ACSL1 ERP29 FLOT1 STK11 PSEN1 TAOK3 MAP4K4 ENO1 DDRGK1 AKTIP ZNF622 DAXX AKT1 TGFBR2 LYN PTPRC CD81 RAC1
0.0918963	7	Positive regulation of epithelial cell migration	THBS1 MAP3K3 ATP5F1B CALR AKT1 TGFBR2 RAC1
0.0918963	7	Positive regulation of endopeptidase activity	NCSTN NDUFA13 FIS1 LYN ANP32B PSME1 MTCH1
0.0921656	45	Metabolic pathways	B4GALT4 DLD ACADVL ATP6V1H ACSL1 PRDX6 PAFAH1B2 NDUFA1 ATP5PB ATP6V1F NDUFA13 UQCRH ALDH7A1 MTMR14 PGAM1 ATP5F1B ENO1 PTDSS1 SDHC COX4I1 SAT1 ACAA1 SMS PGM1 NDUFB9 EZH1 CYCS PIGC PHGDH ND6 CYTB COX2 ND1 ND4L COX3 COX1 ND5 ATP8 ND3 ND2 ND4 ATP6 GPX4 COX6B1
0.0935995	5	Somatic diversification of immune receptors	CTNNBL1 RNF8 SUPT6H PTPRC BATF
0.0935995	5	DNA-templated transcription, elongation	RNF8 SUPT6H SUPT16H PAF1 SUPT4H1
0.0935995	5	Ribonucleoside triphosphate biosynthetic process	ATP5PB ATP5F1B ENO1 ATP8 ATP6
0.0935995	5	Positive regulation of proteasomal ubiquitin-dependent protein catabolic process	ARIH2 PSEN1 DDRGK1 AKT1 SUMO2
0.0935995	8	Regulation of protein binding	LRPAP1 MAPRE1 ROCK1 FLOT1 PSEN1 AKTIP AKT1 CTSZ
0.0935995	5	Positive regulation of mRNA catabolic process	ROCK1 POLR2G RIDA METTL14 PDE12
0.0935995	16	Protein localization to membrane	VTI1B TSPAN14 EMC7 IKBKB GRIPAP1 NDUFA13 FIS1 ROCK1 FLOT1 SRP19 SQSTM1 SEC63 AKT1 VAMP8 CD81 ARL6IP1
0.093666	6	Positive regulation of intracellular protein transport	HCLS1 FIS1 PSEN1 OAZ2 ANP32B CD81
0.093666	6	PD-L1 expression and PD-1 checkpoint pathway in cancer	IKBKG IKBKB MAP3K3 NFKBIA AKT1 BATF
0.0944155	7	Import into nucleus	HCLS1 KPNB1 PSEN1 HTATIP2 NFKBIA AKT1 IPO7
0.0946036	32	Regulation of immune system process	HCLS1 THBS1 SART1 MSN RHOA HEXIM1 PRKAR1A SUPT6H FLOT1 BOLA-DRA EIF2B5 CREB3 STK11 PSEN1 TNIP1 CTLA4 GPATCH3 CALR SFPQ NFKBIA STK10 AKT1 IL27 PQBP1 TGFBR2 LYN PAF1 PTPRC VAMP8 CD81 CYBA RAC1
0.0949137	4	Endosome to lysosome transport	VPS41 CHMP5 CHMP3 AKTIP
0.0949137	4	Amyloid precursor protein catabolic process	NCSTN ROCK1 PSEN1 LYN
0.0949137	14	Catalytic activity, acting on RNA	POLR2F DHX16 POLR2G DARS1 KHNYN RIDA METTL14 DDX41 PDE12 PTRH2 BUD23 NARS1 TRMT12 DDX23
0.0955597	3	Myeloid dendritic cell activation	PSEN1 TGFBR2 BATF
0.0955597	3	Activation of innate immune response	HEXIM1 SFPQ PQBP1
0.0955597	3	Plasma lipoprotein particle clearance	LRPAP1 HNRNPK EHD1
0.0955597	3	Positive regulation of muscle contraction	ATP1A1 RHOA ENO1
0.0955597	3	Positive regulation of CD4-positive, alpha-beta T cell activation	BOLA-DRA TGFBR2 CD81
0.0955597	3	Proton-transporting two-sector ATPase complex, catalytic domain	ATP6V1H ATP6V1F ATP5F1B
0.0959051	6	Viral genome replication	TMEM39A STAU1 TOP2B PDE12 PPIB PABPC1
0.0959051	5	Membrane docking	MSN VPS33A ROCK1 STX6 VAMP8
0.0959051	5	Endocytic recycling	GRIPAP1 SNF8 STX6 RAB35 EHD1
0.0959051	5	Positive regulation of T cell differentiation	SART1 RHOA BOLA-DRA TGFBR2 PTPRC
0.0959051	5	RNA destabilization	ROCK1 POLR2G RIDA METTL14 PDE12
0.0959051	5	Lamellipodium organization	ACTR3 PLEKHO1 BIN3 SNX2 RAC1
0.0959051	7	Recycling endosome	VTI1B GRIPAP1 SNF8 PACSIN2 VAMP8 EHD1 RAC1
0.095923	18	Regulation of cell cycle process	SYF2 RHOA FOXO4 RCC2 CDKN2D CDK11B WAPL CHMP5 TAOK3 CHMP3 CALR NPM1 SFPQ AKT1 ZNF830 PAF1 PSME1 DCUN1D3
0.0964865	39	Positive regulation of transcription, DNA-templated	HCLS1 KAT6B ACTR3 FOXO4 IKBKG SMARCA2 IKBKB BRD8 GPBP1L1 SUPT6H TTC5 RNF20 CREB3 PRPF6 PSEN1 TNIP1 HTATIP2 DDRGK1 SMARCC2 GPATCH3 NPM1 SFPQ NFKBIA DAXX AKT1 USF1 MAX SUPT16H PCBP2 PSMC3IP HNRNPK AATF THRAP3 BATF SUMO2 SMARCC1 CD81 SUPT4H1
0.0964865	39	Positive regulation of nucleic acid-templated transcription	HCLS1 KAT6B ACTR3 FOXO4 IKBKG SMARCA2 IKBKB BRD8 GPBP1L1 SUPT6H TTC5 RNF20 CREB3 PRPF6 PSEN1 TNIP1 HTATIP2 DDRGK1 SMARCC2 GPATCH3 NPM1 SFPQ NFKBIA DAXX AKT1 USF1 MAX SUPT16H PCBP2 PSMC3IP HNRNPK AATF THRAP3 BATF SUMO2 SMARCC1 CD81 SUPT4H1
0.0967058	4	Syncytium formation by plasma membrane fusion	PLEKHO1 FLOT1 CD81 EHD1
0.0967058	2	Membrane raft assembly	FLOT1 PACSIN2
0.0967058	2	Immunological synapse formation	MSN CD81
0.0967058	4	Somatic recombination of immunoglobulin genes involved in immune response	RNF8 SUPT6H PTPRC BATF
0.0967058	4	Somatic diversification of immunoglobulins involved in immune response	RNF8 SUPT6H PTPRC BATF
0.0967058	10	Leukocyte activation involved in immune response	RNF8 SUPT6H BOLA-DRA PSEN1 IL27 LYN PTPRC VAMP8 BATF CD81
0.0967058	2	Fc receptor mediated stimulatory signaling pathway	LYN PTPRC
0.0967058	2	DNA topological change	TOP2B TOP1
0.0967058	22	Cellular response to DNA damage stimulus	SSRP1 SYF2 NSMCE1 FBH1 FOXO4 BAZ1B IKBKG RNF8 CDKN2D STK11 PSEN1 TAOK3 CTLA4 SFPQ LYN ZNF830 SUPT16H HNRNPK AATF UBE2V2 BATF WDR70
0.0967058	2	Long-chain fatty acid import across plasma membrane	THBS1 AKT1
0.0967058	5	Cellular response to unfolded protein	CREB3 DDRGK1 CALR DAXX CANX
0.0967058	16	Positive regulation of locomotion	THBS1 RHOA CCDC25 MAP3K3 CREB3 PLAA MAP4K4 ATP5F1B DDRGK1 CALR RUFY3 AKT1 TGFBR2 LYN PTPRC RAC1
0.0967058	2	Cytoplasmic sequestering of transcription factor	SRI NFKBIA
0.0967058	8	Regulation of cysteine-type endopeptidase activity involved in apoptotic process	THBS1 NDUFA13 FIS1 CDKN2D AKT1 ANP32B MTCH1 ARL6IP1
0.0967058	4	Isotype switching	RNF8 SUPT6H PTPRC BATF
0.0967058	4	Spindle localization	ACTR3 DCTN1 KPNB1 NDEL1
0.0967058	2	Cellular response to salt stress	MICU1 LETM1
0.0967058	2	IRES-dependent viral translational initiation	CSDE1 EIF3A
0.0967058	2	Immunological memory process	BOLA-DRA CD81
0.0967058	2	MRNA cleavage involved in mRNA processing	CSTF2T FIP1L1
0.0967058	4	Cell-cell fusion	PLEKHO1 FLOT1 CD81 EHD1
0.0967058	2	Negative regulation of cellular respiration	RHOA PDE12
0.0967058	39	Positive regulation of RNA biosynthetic process	HCLS1 KAT6B ACTR3 FOXO4 IKBKG SMARCA2 IKBKB BRD8 GPBP1L1 SUPT6H TTC5 RNF20 CREB3 PRPF6 PSEN1 TNIP1 HTATIP2 DDRGK1 SMARCC2 GPATCH3 NPM1 SFPQ NFKBIA DAXX AKT1 USF1 MAX SUPT16H PCBP2 PSMC3IP HNRNPK AATF THRAP3 BATF SUMO2 SMARCC1 CD81 SUPT4H1
0.0967058	2	Protein localization to perinuclear region of cytoplasm	SQSTM1 AKTIP
0.0967058	4	Regulation of CD4-positive, alpha-beta T cell activation	BOLA-DRA IL27 TGFBR2 CD81
0.0967058	2	Uropod	MSN FLOT1
0.0967058	4	Nucleoid	ACADVL LRRC59 VDAC1 ATP5F1B
0.0967058	2	Cell trailing edge	MSN FLOT1
0.0967058	2	Ubiquitin conjugating enzyme complex	RNF20 UBE2V2
0.0967058	4	Mitochondrial nucleoid	ACADVL LRRC59 VDAC1 ATP5F1B
0.0967058	2	Tetraspanin-enriched microdomain	TSPAN14 CD81
0.0967058	2	Oxidoreductase activity, acting on diphenols and related substances as donors	UQCRH CYTB
0.0967058	7	Sphingolipid signaling pathway	S1PR5 RHOA ROCK1 NSMAF AKT1 PPP2R2A RAC1
0.0967058	8	Yersinia infection	ACTR3 RHOA IKBKG IKBKB ROCK1 NFKBIA AKT1 RAC1
0.0974599	7	Regulation of viral life cycle	TMEM39A STAU1 TOP2B P4HB CHMP3 PDE12 PABPC1
0.0978839	16	Regulation of plasma membrane bounded cell projection organization	ARAP1 ACTR3 RHOA BIN3 PRKCSH RCC2 ATG3 STK11 PSEN1 NDEL1 RUFY3 AKT1 PQBP1 IST1 LYN RAC1
0.0979205	9	Negative regulation of cellular catabolic process	TMEM39A PDCL3 UBXN1 PSEN1 DDRGK1 AKT1 THRAP3 SMARCC1 PABPC1
0.0979205	8	T cell proliferation	MSN NCSTN PRKAR1A CTLA4 IL27 TGFBR2 PTPRC CD81
0.0980878	6	Translational initiation	PPP1R15A EIF3A EIF3CL EIF4B POLR2G EIF2B5
0.0980878	6	Small cell lung cancer	IKBKG IKBKB NFKBIA AKT1 MAX CYCS
0.0981003	3	Negative regulation of DNA replication	WAPL TSPYL2 ZNF830
0.0981003	3	Regulation of mRNA 3 -end processing	VIRMA RNF20 PAF1
0.0981003	3	Regulation of alpha-beta T cell proliferation	TGFBR2 PTPRC CD81
0.0981003	3	Negative regulation of ATP metabolic process	RHOA FIS1 PDE12
0.0981003	3	Proton-transporting ATP synthase complex, coupling factor F(o)	ATP5PB ATP8 ATP6
0.0981003	3	Protein folding chaperone	CCT4 PDCL3 CCT5
0.0981003	3	Protein export	SEC11A SRP19 SEC63
0.0991169	10	Cell activation involved in immune response	RNF8 SUPT6H BOLA-DRA PSEN1 IL27 LYN PTPRC VAMP8 BATF CD81
0.0991169	4	Syncytium formation	PLEKHO1 FLOT1 CD81 EHD1
0.0991169	5	Purine ribonucleoside triphosphate metabolic process	ATP5PB ATP5F1B ENO1 ATP8 ATP6
0.0991169	4	Muscle cell migration	AAMP PLEKHO1 BIN3 ROCK1
0.0991169	4	Regulation of alpha-beta T cell differentiation	RHOA BOLA-DRA IL27 TGFBR2
0.0991169	30	Regulation of hydrolase activity	SIPA1L2 PPP1R15A THBS1 ARAP1 RHOA NCSTN PBXIP1 IKBKB NDUFA13 FIS1 ROCK1 RCC2 UBXN1 CDKN2D NDEL1 PLAA DDRGK1 CD2BP2 APLP2 AKT1 ARHGAP30 PPP2R2A LYN ANP32B PSME1 PTPRC ARHGAP25 TBC1D10B MTCH1 ARL6IP1
0.0991169	7	Vesicle localization	TMED9 DCTN1 IKBKG STK11 PSEN1 NDEL1 BLOC1S5
0.0991169	7	Cellular response to molecule of bacterial origin	RHOA CHMP5 PLAA NFKBIA AKT1 LYN PAF1
0.0991169	4	Regulation of substrate adhesion-dependent cell spreading	P4HB RCC2 CALR RAC1
0.100611	11	Regulation of cell growth	SMARCA2 NDUFA13 CDKN2D STK11 PLAA ENO1 AKT1 TSPYL2 IST1 DCUN1D3 PPP1R9B
0.100888	10	Protein localization to plasma membrane	VTI1B TSPAN14 IKBKB GRIPAP1 ROCK1 FLOT1 SQSTM1 AKT1 VAMP8 CD81
0.101576	15	Cellular response to hormone stimulus	ATP1A1 SAFB2 RHOA ACSL1 FOXO4 SAFB ROCK1 BRD8 NDEL1 DDRGK1 CALR DAXX AKT1 USF1 SMARCC1
0.102264	8	Chromosome, centromeric region	ANAPC16 DCTN1 BAZ1B RCC2 PSEN1 NDEL1 PHF2 DAXX
0.10229	7	Regulation of RNA splicing	HNRNPH3 NCL PQBP1 C11H9orf78 HNRNPK THRAP3 PUF60
0.102733	12	Negative regulation of proteolysis	THBS1 ROCK1 PDCL3 UBXN1 CDKN2D PSEN1 DDRGK1 APLP2 AKT1 CTSZ SMARCC1 ARL6IP1
0.104833	17	Response to hormone	HCLS1 ATP1A1 SAFB2 RHOA ACSL1 FOXO4 SAFB ROCK1 BRD8 NDEL1 DDRGK1 CALR DAXX AKT1 USF1 LYN SMARCC1
0.104833	25	Regulation of cellular component movement	THBS1 ARAP1 MSN RHOA CCDC25 MAP3K3 ROCK1 RCC2 RNF20 SRI CREB3 STK11 PLAA MAP4K4 ATP5F1B DDRGK1 CALR RUFY3 STK10 AKT1 TGFBR2 LYN PTPRC CD81 RAC1
0.105329	4	Immunoglobulin production involved in immunoglobulin-mediated immune response	RNF8 SUPT6H PTPRC BATF
0.105329	4	Positive regulation of blood vessel endothelial cell migration	THBS1 MAP3K3 ATP5F1B AKT1
0.105329	4	Glycine, serine and threonine metabolism	DLD ALDH7A1 PGAM1 PHGDH
0.105329	4	Ferroptosis	ACSL1 SAT1 PCBP2 GPX4
0.105836	3	Respiratory burst	PGAM1 CYBA RAC1
0.105836	3	Positive regulation of mRNA processing	NCL PAF1 THRAP3
0.105836	3	Translation initiation factor binding	EIF3CL POLR2G EIF2B5
0.105836	3	ATPase-coupled ion transmembrane transporter activity	ATP6V1H ATP6V1F ATP5F1B
0.105836	3	ATPase activity, coupled to transmembrane movement of ions, rotational mechanism	ATP6V1H ATP6V1F ATP5F1B
0.105836	3	Proton-transporting ATPase activity, rotational mechanism	ATP6V1H ATP6V1F ATP5F1B
0.105836	3	Androgen receptor binding	PRPF6 CALR DAXX
0.106693	16	Regulation of cell projection organization	ARAP1 ACTR3 RHOA BIN3 PRKCSH RCC2 ATG3 STK11 PSEN1 NDEL1 RUFY3 AKT1 PQBP1 IST1 LYN RAC1
0.107042	8	Reactive oxygen species metabolic process	THBS1 RHOA NDUFA13 VDAC1 TGFBR2 AATF ND2 CYBA
0.107042	5	Regulation of cell cycle G2/M phase transition	SYF2 FOXO4 RCC2 TAOK3 ZNF830
0.107042	5	Protein N-terminus binding	CFAP36 DAXX HYPK SNF8 SMARCC1
0.107186	15	Positive regulation of cell migration	THBS1 RHOA MAP3K3 CREB3 PLAA MAP4K4 ATP5F1B DDRGK1 CALR RUFY3 AKT1 TGFBR2 LYN PTPRC RAC1
0.107747	7	Biological process involved in interaction with host	FUCA2 EPS15 P4HB TNIP1 CHMP3 IST1 VAMP8
0.107747	23	Response to nitrogen compound	UBXN8 NCSTN FOXO4 OS9 ROCK1 FLOT1 UBXN1 PSEN1 NDEL1 CHMP5 LAMTOR4 UBXN4 PDE12 NFKBIA DAXX AKT1 USF1 PPP2R2A RRAGD PQBP1 SMARCC1 CD81 PPP1R9B
0.107998	9	Positive regulation of establishment of protein localization	HCLS1 CCT4 FIS1 SRI PSEN1 OAZ2 CCT5 ANP32B CD81
0.109352	4	Spliceosomal snRNP assembly	PRPF31 PRPF6 SART3
0.109352	2	Regulation of chromatin assembly or disassembly	SPTY2D1 PHF2
0.109352	4	Cell migration involved in sprouting angiogenesis	THBS1 RHOA MAP3K3 AKT1
0.109352	2	Dendritic cell antigen processing and presentation	THBS1 BOLA-DRA
0.109352	4	Histone ubiquitination	RNF8 RNF20 PAF1 WDR70
0.109352	10	Regulation of protein stability	SENP2 CCT4 FLOT1 PDCL3 DDRGK1 CALR PPIB HYPK CCT5 CD81
0.109352	2	Positive regulation of transcription elongation from RNA polymerase II promoter	SUPT6H SUPT16H
0.109352	2	Regulation of histone ubiquitination	RNF20 WDR70
0.109352	2	CD4-positive, alpha-beta T cell proliferation	TGFBR2 CD81
0.109352	4	RNA polyadenylation	VIRMA RNF20 PAF1 FIP1L1
0.109352	2	Negative regulation of fatty acid oxidation	ACADVL AKT1
0.109352	6	T cell receptor signaling pathway	EIF2B5 STK11 PSEN1 CTLA4 PTPRC CD81
0.109352	5	Establishment of chromosome localization	ACTR3 NUDC KPNB1 NDEL1 CHMP5
0.109352	2	Radial glial cell differentiation	RHOA METTL14
0.109352	7	Cytosolic calcium ion transport	MICU1 SRI VDAC1 LYN LETM1 PTPRC CYBA
0.109352	4	Chaperone-mediated protein folding	ST13 PDCL3 FKBP2 PPIB
0.109352	2	Response to interleukin-7	P4HB ATP5F1B
0.109352	2	Cellular response to interleukin-7	P4HB ATP5F1B
0.109352	2	Regulation of cellular response to osmotic stress	MICU1 LETM1
0.109352	2	Regulation of amyloid-beta clearance	LRPAP1 ROCK1
0.109352	2	Positive regulation of establishment of protein localization to telomere	CCT4 CCT5
0.109352	11	Protein localization to cell periphery	VTI1B TSPAN14 EPB41L2 IKBKB GRIPAP1 ROCK1 FLOT1 SQSTM1 AKT1 VAMP8 CD81
0.109352	2	Regulation of CD4-positive, alpha-beta T cell proliferation	TGFBR2 CD81
0.109352	2	Clathrin coat of trans-Golgi network vesicle	CLTA AFTPH
0.109352	2	Eukaryotic translation initiation factor 3 complex, eIF3m	EIF3A EIF3CL
0.109352	2	Oxidoreductase activity, acting on a sulfur group of donors, NAD(P) as acceptor	DLD TXNRD1
0.111231	3	MRNA modification	DNAJB11 VIRMA METTL14
0.111231	7	Histone methylation	WDR82 SUPT6H RNF20 PAF1 IWS1 EZH1 PRMT6
0.111231	7	Cellular response to steroid hormone stimulus	ATP1A1 SAFB2 RHOA SAFB DDRGK1 CALR DAXX
0.111231	3	Dendrite extension	LLPH STK11 PLAA
0.112304	10	Activation of immune response	HEXIM1 EIF2B5 STK11 PSEN1 CTLA4 SFPQ PQBP1 LYN PTPRC CD81
0.112304	21	Positive regulation of immune system process	HCLS1 THBS1 SART1 RHOA HEXIM1 BOLA-DRA EIF2B5 CREB3 STK11 PSEN1 CTLA4 CALR SFPQ PQBP1 TGFBR2 LYN PTPRC VAMP8 CD81 CYBA RAC1
0.112304	5	Purine nucleoside triphosphate metabolic process	ATP5PB ATP5F1B ENO1 ATP8 ATP6
0.112304	5	Regulation of blood vessel endothelial cell migration	THBS1 RHOA MAP3K3 ATP5F1B AKT1
0.112304	5	Chromosome localization	ACTR3 NUDC KPNB1 NDEL1 CHMP5
0.112304	5	Positive regulation of ubiquitin-dependent protein catabolic process	ARIH2 PSEN1 DDRGK1 AKT1 SUMO2
0.112304	5	P-body	LSM3 TOP1 POLR2G SQSTM1 PNRC2
0.112304	29	Supramolecular complex	ANAPC16 STAU1 SPECC1 HCLS1 MAPRE1 CCT4 DCTN1 KPNB1 LSM3 TOP1 ROCK1 POLR2G SRI KHNYN PSEN1 NDEL1 PHF2 SQSTM1 MFAP1 RPLP0 CCT5 PQBP1 HNRNPK PSTPIP1 IFFO1 PNRC2 PABPC1 RAC1
0.112304	4	Basal transcription machinery binding	GTF2B LLPH PAF1 SUPT4H1
0.112304	4	Basal RNA polymerase II transcription machinery binding	GTF2B LLPH PAF1 SUPT4H1
0.112304	4	ATPase-coupled cation transmembrane transporter activity	ATP1A1 ATP6V1H ATP6V1F ATP5F1B
0.11259	19	Nucleoside-triphosphatase activity	TBCC GSPT1 FBH1 EEF2 RHOA CCT4 ABCF1 DHX16 SMARCA2 RAP1B CHD4 DDX41 CCT5 RRAGD RAB35 RAC1 RAB21 RAN
0.112653	21	Positive regulation of phosphorylation	HCLS1 THBS1 FBH1 RHOA ACSL1 ERP29 FLOT1 STK11 PSEN1 TAOK3 MAP4K4 DDRGK1 AKTIP ZNF622 DAXX AKT1 TGFBR2 LYN PTPRC CD81 RAC1
0.113319	7	Cytokinesis	ACTR3 RHOA ROCK1 CHMP5 CHMP3 IST1 RAB35
0.114173	8	Lymphocyte activation involved in immune response	RNF8 SUPT6H BOLA-DRA PSEN1 IL27 PTPRC BATF CD81
0.114173	6	Steroid hormone mediated signaling pathway	SAFB2 RHOA SAFB DDRGK1 CALR DAXX
0.114173	9	Chemokine signaling pathway	RHOA IKBKG IKBKB ROCK1 RAP1B NFKBIA AKT1 LYN RAC1
0.115289	16	Vacuole	CD68 FUCA2 DLD VTI1B ATP6V1H VPS33A NCSTN VPS41 BOLA-DRA LAMTOR4 SQSTM1 ATG12 RRAGD CTSZ VAMP8 SNX2
0.116697	7	Regulation of endothelial cell migration	THBS1 RHOA MAP3K3 ATP5F1B CALR AKT1 RAC1
0.116697	5	Negative regulation of transmembrane transport	THBS1 SRI VDAC1 OAZ2 AKT1
0.116697	5	CD4-positive, alpha-beta T cell activation	BOLA-DRA IL27 TGFBR2 BATF CD81
0.116697	7	Regulation of protein localization to membrane	VTI1B GRIPAP1 FIS1 SQSTM1 AKT1 VAMP8 CD81
0.116921	16	Endocytosis	LRPAP1 THBS1 BIN3 EPS15 ROCK1 BIN2 FLOT1 PACSIN2 SCARF2 AP2M1 HNRNPK ARHGAP25 SNX2 CD81 CANX EHD1
0.117055	11	Regulation of hemopoiesis	HCLS1 SART1 RHOA BOLA-DRA CTLA4 NFKBIA IL27 TGFBR2 LYN PAF1 PTPRC
0.117972	4	Regulation of B cell proliferation	CTLA4 LYN PTPRC CD81
0.117972	4	Mitotic DNA damage checkpoint signaling	SYF2 FOXO4 TAOK3 ZNF830
0.117972	4	Protein K63-linked ubiquitination	ARIH2 RNF8 PLAA UBE2V2
0.117972	4	Clathrin-coated pit	CLTA EPS15 AP2M1 RAB35
0.118503	3	Positive T cell selection	STK11 PTPRC BATF
0.118503	3	Alpha-beta T cell proliferation	TGFBR2 PTPRC CD81
0.118503	3	Multivesicular body sorting pathway	CHMP5 CHMP3 SNF8
0.118503	3	Regulation of chromatin organization	SSRP1 SPTY2D1 PHF2
0.118503	3	Protein serine/threonine kinase inhibitor activity	HEXIM1 PRKAR1A CDKN2D
0.118666	11	Macromolecule methylation	WDR82 GSPT1 VIRMA SUPT6H RNF20 METTL14 BUD23 PAF1 IWS1 EZH1 PRMT6
0.118666	10	Early endosome	VTI1B VPS41 GRIPAP1 RCC2 FLOT1 PSEN1 PACSIN2 STX6 SNX2 EHD1
0.119133	12	Immune response-regulating signaling pathway	FLOT1 EIF2B5 STK11 PSEN1 TNIP1 CTLA4 GPATCH3 NFKBIA LYN PTPRC CD81 CYBA
0.119133	7	Regulation of lymphocyte differentiation	SART1 RHOA BOLA-DRA CTLA4 IL27 TGFBR2 PTPRC
0.119133	12	MAPK signaling pathway	PPM1B IKBKG IKBKB MAP3K3 RAP1B TAOK3 MAP4K4 DAXX AKT1 MAX TGFBR2 RAC1
0.11981	5	RNA export from nucleus	SUPT6H NPM1 SARNP IWS1 SEM1
0.11981	5	Response to unfolded protein	CREB3 DDRGK1 CALR DAXX CANX
0.11981	5	Nucleoside triphosphate biosynthetic process	ATP5PB ATP5F1B ENO1 ATP8 ATP6
0.11981	17	Response to organic cyclic compound	ATP1A1 SAFB2 MSN RHOA NCSTN SAFB FLOT1 CDKN2D DDRGK1 CALR PDE12 NFKBIA DAXX PPP2R2A PQBP1 TGFBR2 PPP1R9B
0.11981	5	Ribonucleoprotein complex export from nucleus	SUPT6H NPM1 SARNP IWS1 SEM1
0.11981	5	PML body	LRCH4 SQSTM1 DAXX SUMO2 SUMO1
0.11981	5	Ubiquitin-like protein binding	IKBKG RNF8 UBXN1 PLAA SQSTM1
0.121355	8	Protein methylation	WDR82 GSPT1 SUPT6H RNF20 PAF1 IWS1 EZH1 PRMT6
0.121355	35	Cell cycle	SYF2 ACTR3 RHOA NUDC TOP2B FOXO4 DCTN1 HEXIM1 KPNB1 RNF8 ROCK1 RCC2 CDKN2D CDK11B NDEL1 WAPL CHMP5 TAOK3 SDE2 CHMP3 CALR NPM1 SFPQ AKT1 CDK5RAP1 IST1 ZNF830 PAF1 PSMC3IP PSME1 AATF RAB35 PTPRC DCUN1D3 PHGDH
0.121355	8	Protein alkylation	WDR82 GSPT1 SUPT6H RNF20 PAF1 IWS1 EZH1 PRMT6
0.121355	5	Ribonucleoside triphosphate metabolic process	ATP5PB ATP5F1B ENO1 ATP8 ATP6
0.121355	2	Positive regulation of fibroblast migration	THBS1 AKT1
0.121355	2	Regulation of lipoprotein particle clearance	LRPAP1 HNRNPK
0.121355	4	Somatic recombination of immunoglobulin gene segments	RNF8 SUPT6H PTPRC BATF
0.121355	5	Glial cell development	NCSTN EIF2B5 PSEN1 AKT1 PHGDH
0.121355	4	Synaptic vesicle recycling	GRIPAP1 ROCK1 PLAA CANX
0.121355	2	Viral budding via host ESCRT complex	CHMP3 SNF8
0.121355	5	Positive regulation of lymphocyte differentiation	SART1 RHOA BOLA-DRA TGFBR2 PTPRC
0.121355	2	Negative regulation of heart contraction	ATP1A1 SRI
0.121355	31	Positive regulation of transcription by RNA polymerase II	HCLS1 KAT6B ACTR3 FOXO4 IKBKG SMARCA2 IKBKB BRD8 SUPT6H TTC5 CREB3 PRPF6 TNIP1 HTATIP2 DDRGK1 NPM1 SFPQ NFKBIA AKT1 USF1 MAX SUPT16H PCBP2 HNRNPK AATF THRAP3 BATF SUMO2 SMARCC1 CD81
0.121355	2	Regulation of RNA export from nucleus	SUPT6H IWS1
0.121355	2	Positive regulation of mitochondrial calcium ion concentration	MICU1 FIS1
0.121355	2	L-glutamate import	PSEN1 ARL6IP1
0.121355	2	Regulation of establishment of protein localization to telomere	CCT4 CCT5
0.121355	2	Regulation of podosome assembly	MSN RHOA
0.121355	2	Positive regulation of podosome assembly	MSN RHOA
0.121355	2	L-glutamate import across plasma membrane	PSEN1 ARL6IP1
0.121355	2	Positive regulation of myoblast fusion	FLOT1 EHD1
0.121355	6	Regulation of protein localization to cell periphery	VTI1B EPB41L2 GRIPAP1 SQSTM1 AKT1 VAMP8
0.121355	2	Swr1 complex	BRD8 ANP32E
0.121355	2	Trans-Golgi network transport vesicle membrane	CLTA AFTPH
0.121355	2	Respiratory chain complex III	CYTB COX1
0.121355	2	U2-type catalytic step 1 spliceosome	CASC3 YJU2
0.121355	2	Catalytic step 1 spliceosome	CASC3 YJU2
0.121355	2	NpBAF complex	SMARCC2 SMARCC1
0.121355	2	Cyclin-dependent protein serine/threonine kinase inhibitor activity	HEXIM1 CDKN2D
0.121355	2	Chloride channel inhibitor activity	VTI1B VAMP8
0.121355	6	C-type lectin receptor signaling pathway	RHOA IKBKG IKBKB NFKBIA AKT1 CALM
0.121499	12	Ribosome biogenesis	SART1 SHQ1 RPSA RRP15 UTP14A WDR55 NPM1 TSR2 BUD23 RPLP0 DCAF13 AATF
0.121957	7	Nuclear export	SUPT6H CALR NPM1 SARNP IWS1 ANP32B SEM1
0.122596	19	Positive regulation of protein phosphorylation	HCLS1 FBH1 RHOA ACSL1 ERP29 FLOT1 STK11 PSEN1 TAOK3 MAP4K4 DDRGK1 AKTIP DAXX AKT1 TGFBR2 LYN PTPRC CD81 RAC1
0.122986	3	Regulation of intrinsic apoptotic signaling pathway in response to DNA damage	FBH1 CDKN2D HNRNPK
0.122986	3	Phosphatidylcholine binding	PITPNA VDAC1 CHMP3
0.124323	8	Regulation of cysteine-type endopeptidase activity	THBS1 NDUFA13 FIS1 CDKN2D AKT1 ANP32B MTCH1 ARL6IP1
0.124368	13	Regulation of endopeptidase activity	THBS1 NCSTN NDUFA13 FIS1 ROCK1 CDKN2D APLP2 AKT1 LYN ANP32B PSME1 MTCH1 ARL6IP1
0.125378	6	Movement in host environment	FUCA2 EPS15 P4HB CHMP3 IST1 VAMP8
0.125592	9	Protein polyubiquitination	ARIH2 UBE2Q1 RNF8 RNF20 NHLRC3 PLAA AKTIP UBE2V2 RNF146
0.125899	20	Inorganic cation transmembrane transporter activity	ATP1A1 ATP6V1H ATP5PB ATP6V1F SLC39A7 KCNS1 UQCRH SLC39A1 PSEN1 ATP5F1B CCDC51 COX4I1 LETM1 CYTB COX2 COX3 COX1 ATP8 ATP6
0.127455	8	Mitochondrial transport	MICU1 NDUFA13 FIS1 PSEN1 VDAC1 ATP5F1B LETM1 ATP8
0.127455	8	Negative regulation of growth	SMARCA2 NDUFA13 CDKN2D STK11 ENO1 TSPYL2 DCUN1D3 PPP1R9B
0.129221	31	Organonitrogen compound catabolic process	MSN UBXN8 ARIH2 PSMD4 OS9 NDUFA13 RNF8 RNF20 PDCL3 UBXN1 NHLRC3 PSEN1 RIDA PLAA DDRGK1 PSMD6 UBXN4 OAZ2 DDA1 SAT1 AKT1 SNF8 PSMD11 DCAF11 PSME1 UBD SUMO2 SMARCC1 C24H18orf25 RNF146 CD81
0.129858	6	Positive regulation of cellular amide metabolic process	THBS1 POLR2G HNRNPD METTL14 NGRN CDK5RAP1
0.130394	17	Cell part morphogenesis	LLPH TOP2B PLEKHO1 FIS1 ROCK1 FLOT1 STK11 PSEN1 NDEL1 TAOK3 PLAA MAP4K4 RUFY3 PQBP1 PACSIN2 IST1 SNX2
0.131199	8	Maintenance of location in cell	OS9 SRI PSEN1 AKT1 LYN LETM1 PTPRC CYBA
0.131512	11	Positive regulation of response to external stimulus	THBS1 HEXIM1 CREB3 CALR SFPQ NFKBIA PQBP1 VAMP8 CD81 CYBA RAC1
0.131598	5	Bacterial invasion of epithelial cells	HCLS1 CLTA ACTR3 RHOA RAC1
0.131598	5	Pancreatic cancer	IKBKG IKBKB AKT1 TGFBR2 RAC1
0.132077	3	Regulation of lamellipodium assembly	ACTR3 BIN3 RAC1
0.132077	4	Mitotic DNA integrity checkpoint signaling	SYF2 FOXO4 TAOK3 ZNF830
0.132077	3	Negative regulation of reactive oxygen species metabolic process	RHOA VDAC1 AATF
0.132077	4	Regulation of lymphocyte migration	MSN RHOA STK10 AKT1
0.132077	4	Transcription elongation factor complex	SSRP1 SUPT16H PAF1 SUPT4H1
0.132077	3	Aggresome	EPS15 PSEN1 SQSTM1
0.132077	3	Pyrophosphate hydrolysis-driven proton transmembrane transporter activity	ATP6V1H ATP6V1F ATP5F1B
0.132087	7	Protein stabilization	CCT4 FLOT1 PDCL3 CALR PPIB HYPK CCT5
0.135082	12	Regulation of protein transport	HCLS1 ERP29 OS9 GRIPAP1 FIS1 SRI RAB11FIP1 PSEN1 NDEL1 OAZ2 ANP32B CD81
0.136515	5	Chronic myeloid leukemia	IKBKG IKBKB NFKBIA AKT1 TGFBR2
0.136518	8	Nucleosome assembly	SPTY2D1 KAT6B DAXX TSPYL2 SET ANP32B SART3
0.136518	2	Hyperosmotic response	MICU1 LETM1
0.136518	2	Negative regulation of B cell proliferation	CTLA4 LYN
0.136518	2	Regulation of nucleobase-containing compound transport	SUPT6H IWS1
0.136518	2	Regulation of response to osmotic stress	MICU1 LETM1
0.136518	2	Positive regulation of amine transport	PSEN1 ARL6IP1
0.136518	2	Regulation of establishment of protein localization to chromosome	CCT4 CCT5
0.136518	2	Mucus secretion	VAMP8 CYBA
0.136518	2	Regulation of myoblast fusion	FLOT1 EHD1
0.136518	2	Negative regulation of blood circulation	ATP1A1 SRI
0.136518	2	Positive regulation of protein localization to chromosome, telomeric region	CCT4 CCT5
0.136518	2	Regulation of early endosome to late endosome transport	MSN CHMP3
0.136518	31	Golgi apparatus	LRPAP1 CSDE1 CLTA PPP1R15A B4GALT4 TMED9 VTI1B ARAP1 NUCB1 SART1 MAPRE1 NCSTN VPS41 TMEM87A AFTPH GOLGA3 TMED1 PSEN1 WAPL SDE2 ACBD3 CTLA4 SDF4 ZNF622 CALU M6PR RABAC1 LYN STX6 PNRC2 RAC1
0.136518	2	Chaperonin-containing T-complex	CCT4 CCT5
0.136518	2	HOPS complex	VPS41 AKTIP
0.136518	2	NBAF complex	SMARCC2 SMARCC1
0.136518	20	Pyrophosphatase activity	TBCC GSPT1 FBH1 EEF2 RHOA CCT4 ABCF1 DHX16 SMARCA2 RAP1B CHD4 DDX41 CCT5 RRAGD NUDT3 RAB35 RAC1 RAB21 RAN
0.136518	19	Kinase binding	HCLS1 PPP1R15A MSN MAPRE1 RHOA TOP2B IKBKB RCC2 PRKAR1A CDKN2D TNIP1 PGAM1 VDAC1 SQSTM1 DAXX AKT1 USF1 PTPRC RAC1
0.136518	41	Identical protein binding	SAFB2 ACADVL MAPRE1 FOXO4 MICU1 HEXIM1 PSMD4 CASC3 IKBKG VPS41 IKBKB PRPF31 GRIPAP1 FIS1 RNF8 RNF20 GRPEL1 NDEL1 TNIP1 VDAC1 ENO1 SQSTM1 APLP2 SFPQ NFKBIA SAT1 STK10 AKT1 USF1 PSMD7 RABAC1 SNF8 PACSIN2 HNRNPK PSTPIP1 SNX2 PUF60 ARL6IP1 EHD1 RASSF3 GPX4
0.138285	9	T cell differentiation	SART1 RHOA BOLA-DRA STK11 CTLA4 IL27 TGFBR2 PTPRC BATF
0.138285	9	Regulation of leukocyte differentiation	HCLS1 SART1 RHOA BOLA-DRA CTLA4 IL27 TGFBR2 LYN PTPRC
0.138285	8	Negative regulation of apoptotic signaling pathway	NDUFA13 CDKN2D CDK11B CREB3 PSEN1 ENO1 AKT1 AATF
0.138764	3	Inner mitochondrial membrane organization	NDUFA13 LETM1
0.138764	3	Intrinsic apoptotic signaling pathway in response to oxidative stress	P4HB SFPQ ZNF622
0.138764	3	Virion assembly	CHMP5 CHMP3 SNF8
0.138764	33	Cell projection organization	LLPH ARAP1 ACTR3 MAPRE1 RHOA TOP2B PLEKHO1 BIN3 PRKCSH ROCK1 RCC2 ATG3 FLOT1 STK11 PSEN1 NDEL1 TAOK3 PLAA MAP4K4 CCDC28B RUFY3 AKT1 PQBP1 PACSIN2 IST1 LYN RAB35 SNX2 PHGDH PPP1R9B EHD1 RAC1
0.138764	3	Negative regulation of proteasomal ubiquitin-dependent protein catabolic process	UBXN1 DDRGK1 SMARCC1
0.138764	5	Regulation of nucleocytoplasmic transport	HCLS1 SUPT6H PSEN1 IWS1 ANP32B
0.138764	5	Release of sequestered calcium ion into cytosol	SRI LYN LETM1 PTPRC CYBA
0.138764	5	Negative regulation of sequestering of calcium ion	SRI LYN LETM1 PTPRC CYBA
0.138764	5	Negative regulation of intrinsic apoptotic signaling pathway	NDUFA13 CDKN2D CREB3 ENO1 AKT1
0.139752	21	Regulation of anatomical structure morphogenesis	THBS1 ARAP1 MSN RHOA PLEKHO1 FOXO4 P4HB FIS1 ROCK1 RCC2 PDCL3 STK11 PSEN1 PLAA HTATIP2 CALR RUFY3 PQBP1 TGFBR2 IST1 RAC1
0.139801	10	Protein-DNA complex assembly	GTF2B SPTY2D1 KAT6B UBTF DAXX TSPYL2 SET ANP32B SART3
0.139801	9	Vacuolar membrane	CD68 VTI1B ATP6V1H VPS33A VPS41 BOLA-DRA LAMTOR4 RRAGD VAMP8
0.139801	9	Kaposi sarcoma-associated herpesvirus infection	IKBKG IKBKB ATG3 NFKBIA AKT1 LYN CYCS CALM RAC1
0.140083	7	Purine ribonucleotide biosynthetic process	DLD ACSL1 ATP5PB ATP5F1B ENO1 ATP8 ATP6
0.142019	4	MRNA export from nucleus	SUPT6H SARNP IWS1 SEM1
0.142019	4	MRNA-containing ribonucleoprotein complex export from nucleus	SUPT6H SARNP IWS1 SEM1
0.142641	26	Regulation of protein phosphorylation	HCLS1 FBH1 RHOA ACSL1 HEXIM1 ERP29 PRKAR1A FLOT1 PDCL3 CDKN2D STK11 PSEN1 TAOK3 MAP4K4 DDRGK1 AKTIP DAXX AKT1 TSPYL2 CDK5RAP1 TGFBR2 LYN PTPRC CD81 PPP1R9B RAC1
0.142641	32	Biological process involved in interspecies interaction between organisms	FUCA2 ACTR3 RHOA EPS15 P4HB HEXIM1 ST13 EEF1G CHMP5 TNIP1 PLAA ENO1 CHMP3 GPATCH3 PDE12 SFPQ NFKBIA PPIB AKT1 CCT5 IL27 PQBP1 IST1 LYN PAF1 PTPRC VAMP8 BATF UBD IPO7 CYBA
0.142928	5	Immunoglobulin production	CTNNBL1 RNF8 SUPT6H PTPRC BATF
0.142928	5	Regulation of sequestering of calcium ion	SRI LYN LETM1 PTPRC CYBA
0.142928	5	Organelle disassembly	FIS1 VDAC1 DDRGK1 SQSTM1 ATG12
0.142928	5	Translation factor activity, RNA binding	EIF3A GSPT1 EIF3CL EIF2B5 EEF1G
0.143727	7	Hormone-mediated signaling pathway	SAFB2 RHOA ACSL1 SAFB DDRGK1 CALR DAXX
0.143727	7	Helicase activity	FBH1 DHX16 SMARCA2 DHX38 CHD4 DDX41 DDX23
0.145336	14	T cell activation	SART1 MSN RHOA NCSTN PRKAR1A BOLA-DRA STK11 PSEN1 CTLA4 IL27 TGFBR2 PTPRC BATF CD81
0.145892	12	Cellular component disassembly	TMEM39A GSPT1 EXOC8 FIS1 RBM8A FLOT1 VDAC1 DDRGK1 SQSTM1 ATG12 VAMP8 SMARCC1

## Sheet: Cluster 3 Enrichment
Enrichment FDR	nGenes	Pathway	Genes
0.0420958	5	Oligosaccharide-lipid intermediate biosynthetic process	ALG2 ALG8 ALG10 ALG6
0.0420958	14	Ubiquitin mediated proteolysis	CDC27 UBE2D4 UBE2D2 UBA6 UBE2B SKP2 HERC4 RPS27A UBA3 CDC16 UBE2D1 UBE2N BIRC6 UBE2E3
0.0607049	35	Intracellular protein-containing complex	TOB1 CDC27 CNOT9 UBE2D2 CNOT10 POLR1F DCAF17 DCLRE1C GTF2A2 REV3L ANKRD9 UBE2B LZTR1 RGP1 TERT RRAGB NAA30 SKP2 AMN1 FBXO9 TAF2 BMI1 ING3 RPAP2 CDC16 RNASEH2B DERL2 UBE2D1 POLR2K ELP4 KLHL20 TAF9 SLC38A9
0.0634273	4	Ubiquitin-like modifier activating enzyme activity	UBA5 UBA6 NAE1 UBA3
0.0665538	5	Porphyrin-containing compound biosynthetic process	ALAD SPTA1 TMEM14C ALAS2 PPOX
0.0858019	5	Tetrapyrrole biosynthetic process	ALAD SPTA1 TMEM14C ALAS2 PPOX
0.0858019	5	Protein K11-linked ubiquitination	CDC27 UBE2D4 UBE2B CDC16 UBE2E3
0.0858019	34	Transferase complex	PIGM CDC27 KDM6A UBE2D2 PDSS1 POLR1F DCAF17 DPY30 GTF2A2 REV3L ANKRD9 UBE2B LZTR1 TERT NAA30 SKP2 AMN1 FBXO9 TAF2 BMI1 ING3 ATG13 RPAP2 CDC16 DERL2 UBE2D1 POLR2K KLHL20 TAF9 CCNJ TEX10 MAGT1
0.0858019	5	Mannosyltransferase activity	PIGM ALG2 TMTC3 DPY19L4 ALG8
0.0898977	9	DNA integrity checkpoint signaling	MSH2 FEM1B NAE1 ETAA1 RAD9A RPS27L HUS1 PIDD1 SOX4
0.0945987	4	Dolichol-linked oligosaccharide biosynthetic process	ALG2 ALG10 ALG6
0.0945987	7	Mitotic DNA integrity checkpoint signaling	MSH2 NAE1 RAD9A RPS27L HUS1 PIDD1 SOX4
0.0945987	6	Ligase activity, forming carbon-sulfur bonds	SLC27A2 UBA5 UBA6 NAE1 UBA3 ACSS3
0.117073	5	Porphyrin-containing compound metabolic process	ALAD SPTA1 TMEM14C ALAS2 PPOX
0.127741	8	DNA damage checkpoint signaling	MSH2 FEM1B ETAA1 RAD9A RPS27L HUS1 PIDD1 SOX4
0.127741	4	Heme biosynthetic process	ALAD TMEM14C ALAS2 PPOX
0.127741	6	Pigment biosynthetic process	ALAD SLC24A5 TMEM14C ALAS2 WNT5A PPOX
0.156936	20	Cell cycle phase transition	CDC27 MSH2 PLRG1 FEM1B NAE1 LSM11 PSMG2 ETAA1 RAD9A RPS27L HUS1 SKP2 PBX1 TAF2 CDK16 PIDD1 CDC16 SPAST CCNJ SOX4
0.157066	53	Mitochondrion	MRPS30 DHTKD1 CREBZF IMMP1L TOMM20 NDUFAF7 MRPL4 SLC25A42 RPS6KA6 RAB29 ACAD9 DARS2 COQ10B NDUFV2 COQ2 TMEM14C DBT TYMS PXMP2 DOK7 HADHB PPP1CC ECHDC3 TERT DEGS1 ALAS2 JTB FANCG NSUN3 FLVCR1 MRPL53 PDK1 ACP6 NDUFC2 TEFM ACSS3 MAIP1 COA8 APOOL PPOX CBR4 TMEM65 HAUS3 CISD2 SPATA7 AIFM3 SOX4 STMP1
0.157066	21	Organelle inner membrane	IMMP1L MRPL4 SLC25A42 NDUFV2 COQ2 TMEM14C HADHB ALAS2 DPY19L4 MRPL53 NDUFC2 APOOL PPOX TMEM65 AIFM3 LEMD3 STMP1
0.157066	4	Glucosyltransferase activity	POGLUT2 ALG8 ALG10 ALG6
0.157211	34	Organelle subcompartment	VPS54 ATP2A2 PIGM SEC61B MSMO1 RAB29 SEC23A SLC27A2 UBA5 REEP1 SLC24A5 C18H16orf70 TMX3 TRIM13 SAMD8 DPY30 SCAMP3 TMEM170A FMO4 HACD4 ALG8 SEC61A2 COG2 DERL2 C19H17orf75 HACD2 KLHL20 BIRC6 ALG6 PIGO MAGT1 TRIQK SPCS1
0.161788	5	Ubiquitin conjugating enzyme activity	UBE2D4 UBE2D2 UBE2B UBE2D1 BIRC6
0.174799	10	Cell cycle checkpoint signaling	MSH2 FEM1B NAE1 PSMG2 ETAA1 RAD9A RPS27L HUS1 PIDD1 SOX4
0.174799	6	Mitotic DNA damage checkpoint signaling	MSH2 RAD9A RPS27L HUS1 PIDD1 SOX4
0.174799	5	Quinone metabolic process	NQO2 COQ10B COQ2 PDSS1 CBR4
0.177409	46	Endoplasmic reticulum	GOLT1B LRRC8C TMEM50A ATP2A2 TMCC2 PIGM ALG2 SEC61B MSMO1 SEC23A SLC27A2 UBA5 REEP1 PHTF2 MINPP1 UTP15 TMX3 ERLEC1 TRIM13 RINT1 SAMD8 POGLUT2 TMTC3 HADHB RDH5 EPHB1 TMEM170A RCN2 FMO4 EMID1 HACD4 ALG8 SEC61A2 DERL2 C24H18orf32 SPAST HACD2 ALG10 ALG6 JMJD8 AIFM3 PIGO MAGT1 TRIQK SPCS1
0.178879	10	Signal transduction in response to DNA damage	RPS6KA6 MSH2 FEM1B MARCHF7 ETAA1 RAD9A RPS27L HUS1 PIDD1 SOX4
0.193497	29	Cellular response to DNA damage stimulus	RPS6KA6 ASF1A MSH2 WDR48 BLK CXCL12 FEM1B MARCHF7 POLI GTF2I DCLRE1C REV3L UBE2B ETAA1 RAD9A RPS27L HUS1 FANCG ENDOV MAPT INIP MLH3 PIDD1 RMI1 ZGRF1 H2AW SOX4
0.193497	5	Tetrapyrrole metabolic process	ALAD SPTA1 TMEM14C ALAS2 PPOX
0.193497	19	Mitochondrial inner membrane	IMMP1L MRPL4 SLC25A42 NDUFV2 COQ2 TMEM14C HADHB ALAS2 MRPL53 NDUFC2 APOOL PPOX TMEM65 AIFM3 STMP1
0.193497	5	Ubiquitin-like protein conjugating enzyme activity	UBE2D4 UBE2D2 UBE2B UBE2D1 BIRC6
0.197317	6	Pigment metabolic process	ALAD SLC24A5 TMEM14C ALAS2 WNT5A PPOX
0.197317	15	Ubiquitin ligase complex	CDC27 UBE2D2 DCAF17 ANKRD9 UBE2B LZTR1 SKP2 AMN1 FBXO9 BMI1 CDC16 DERL2 UBE2D1 KLHL20
0.197317	2	Alpha-1,3-mannosyltransferase activity	ALG2 ALG8
0.197317	2	Centromeric DNA binding	MSH2 MLH3
0.197317	2	Very-long-chain 3-hydroxyacyl-CoA dehydratase activity	HACD4 HACD2
0.197317	2	3-hydroxy-arachidoyl-CoA dehydratase activity	HACD4 HACD2
0.197317	2	3-hydroxy-behenoyl-CoA dehydratase activity	HACD4 HACD2
0.197317	2	3-hydroxy-lignoceroyl-CoA dehydratase activity	HACD4 HACD2
0.198339	14	Mitochondrial matrix	MRPS30 MRPL4 DBT HADHB TERT ALAS2 NSUN3 MRPL53 PDK1 TEFM ACSS3 MAIP1 CBR4
0.198761	8	Mitotic cell cycle checkpoint signaling	MSH2 NAE1 PSMG2 RAD9A RPS27L HUS1 PIDD1 SOX4

## Sheet: Cluster 4 Enrichment
Enrichment FDR	nGenes	Pathway	Genes
0.000179526	12	Inflammatory response	IL1B ALOX15 OSM IL22RA2 MS4A2 ALOX5 C5AR1 CXCR1 PTAFR C5AR2
0.00568413	10	Chemotaxis	PROK2 ALOX5 C5AR1 JAML CXCR1 PTAFR C5AR2 CXCR2
0.00568413	5	Neutrophil chemotaxis	C5AR1 JAML C5AR2
0.00568413	10	Taxis	PROK2 ALOX5 C5AR1 JAML CXCR1 PTAFR C5AR2 CXCR2
0.00568413	8	Leukocyte migration	P2RY12 ALOX5 MMP9 C5AR1 JAML C5AR2
0.00568413	5	Neutrophil migration	C5AR1 JAML C5AR2
0.00616382	5	Granulocyte chemotaxis	C5AR1 JAML C5AR2
0.00688996	6	Myeloid leukocyte migration	P2RY12 C5AR1 JAML C5AR2
0.0094529	14	Defense response	IL1B RNASE6 ALOX15 ISG20 OSM IL22RA2 MS4A2 ALOX5 C5AR1 CXCR1 PTAFR C5AR2
0.0094529	19	Response to external stimulus	IL1B CPB2 RNASE6 ALOX15 GADD45A ISG20 OSM IL22RA2 PROK2 ALOX5 C5AR1 JAML CXCR1 PTAFR C5AR2 CXCR2 RAF1
0.0094529	6	Leukocyte chemotaxis	ALOX5 C5AR1 JAML C5AR2
0.0094529	16	Locomotion	ADAMTS1 IL1B ADGRG3 GADD45A P2RY12 PROK2 ALOX5 MMP9 C5AR1 JAML CXCR1 PTAFR C5AR2 CXCR2
0.0094529	5	Granulocyte migration	C5AR1 JAML C5AR2
0.0094529	2	C-X-C chemokine binding	CXCR1 CXCR2
0.0094529	5	Immune receptor activity	IL22RA2 C5AR1 CXCR1 C5AR2 CXCR2
0.00978057	12	Regulation of protein phosphorylation	TGFA IL1B ZFYVE28 CAMKK1 GADD45A OSM UVRAG IL22RA2 MMP9 C5AR1 RAF1 CCNJL
0.0100689	2	Lipoxin metabolic process	ALOX15 ALOX5
0.0100689	2	Lipoxin biosynthetic process	ALOX15 ALOX5
0.0100689	2	Complement receptor activity	C5AR1 C5AR2
0.0104779	6	Regulation of ERK1 and ERK2 cascade	IL1B ALOX15 C5AR1 C5AR2
0.0115902	4	Chemokine-mediated signaling pathway	CXCR1 CXCR2
0.0118011	2	Complement receptor mediated signaling pathway	C5AR1 C5AR2
0.0118011	6	ERK1 and ERK2 cascade	IL1B ALOX15 C5AR1 C5AR2
0.0118011	5	Positive regulation of ERK1 and ERK2 cascade	ALOX15 C5AR1 C5AR2
0.0118011	2	Ammonia-lyase activity	SDSL SDS
0.0119074	7	Positive regulation of MAPK cascade	ALOX15 GADD45A OSM C5AR1 C5AR2
0.0123993	4	Response to chemokine	CXCR1 CXCR2
0.0123993	4	Cellular response to chemokine	CXCR1 CXCR2
0.0125192	5	Mononuclear cell migration	ALOX5 C5AR1 JAML
0.014713	12	Regulation of phosphorylation	TGFA IL1B ZFYVE28 CAMKK1 GADD45A OSM UVRAG IL22RA2 MMP9 C5AR1 RAF1 CCNJL
0.014713	5	Basal plasma membrane	TGFA SLC16A12 C5AR1 HPGD C5AR2
0.0153748	4	Icosanoid metabolic process	IL1B ALOX15 ALOX5 HPGD
0.0153748	8	Regulation of MAPK cascade	IL1B ALOX15 GADD45A OSM C5AR1 C5AR2
0.0164442	4	Unsaturated fatty acid metabolic process	IL1B ALOX15 ALOX5 HPGD
0.0164442	3	Fatty acid derivative metabolic process	ALOX15 ALOX5 HPGD
0.0164442	2	C-X-C chemokine receptor activity	CXCR1 CXCR2
0.0178658	14	Protein phosphorylation	BMX TGFA IL1B ZFYVE28 CAMKK1 GADD45A OSM UVRAG PEAK3 IL22RA2 MMP9 C5AR1 RAF1 CCNJL
0.0178658	6	Cell chemotaxis	ALOX5 C5AR1 JAML C5AR2
0.0178658	5	Basal part of cell	TGFA SLC16A12 C5AR1 HPGD C5AR2
0.0181322	8	Regulation of protein kinase activity	TGFA IL1B ZFYVE28 CAMKK1 GADD45A UVRAG C5AR1 CCNJL
0.0191642	2	Linoleic acid metabolic process	ALOX15 ALOX5
0.022095	7	Cytokine-mediated signaling pathway	IL1B OSM IL22RA2 CXCR1 CXCR2
0.0230612	4	Prostate cancer	TGFA ERG MMP9 RAF1
0.0288798	2	Lipoxygenase pathway	ALOX15 ALOX5
0.0295505	8	MAPK cascade	IL1B ALOX15 GADD45A OSM C5AR1 C5AR2
0.0333145	5	Transcriptional misregulation in cancer	ERG GADD45A MMP9 HPGD GZMB
0.0334987	5	Regulation of angiogenesis	ADAMTS1 IL1B PROK2 ALOX5 C5AR1
0.0344939	5	Regulation of vasculature development	ADAMTS1 IL1B PROK2 ALOX5 C5AR1
0.0375072	12	Regulation of phosphate metabolic process	TGFA IL1B ZFYVE28 CAMKK1 GADD45A OSM UVRAG IL22RA2 MMP9 C5AR1 RAF1 CCNJL
0.0375072	6	Signal release	IL1B RPH3A MCTP2 OSM ALOX5 RAF1
0.0375072	12	Regulation of phosphorus metabolic process	TGFA IL1B ZFYVE28 CAMKK1 GADD45A OSM UVRAG IL22RA2 MMP9 C5AR1 RAF1 CCNJL
0.0398938	4	Serotonergic synapse	ALOX15 ALOX5 RAF1
0.0413205	12	Cell migration	ADAMTS1 IL1B ADGRG3 GADD45A P2RY12 ALOX5 MMP9 C5AR1 JAML C5AR2
0.0413205	3	Regulation of epidermal growth factor receptor signaling pathway	TGFA ZFYVE28 MMP9
0.0413205	2	Carbon-nitrogen lyase activity	SDSL SDS
0.0428099	8	Regulation of kinase activity	TGFA IL1B ZFYVE28 CAMKK1 GADD45A UVRAG C5AR1 CCNJL
0.0445654	5	Carboxylic acid biosynthetic process	IL1B SDSL ALOX15 ALOX5 SDS
0.0445654	7	Blood vessel morphogenesis	ADAMTS1 TGFA IL1B PROK2 ALOX5 C5AR1 HPGD
0.0445654	5	Regulation of inflammatory response	IL1B ALOX15 OSM IL22RA2 ALOX5
0.0445654	3	Regulation of ERBB signaling pathway	TGFA ZFYVE28 MMP9
0.0448366	5	Organic acid biosynthetic process	IL1B SDSL ALOX15 ALOX5 SDS
0.045749	12	Negative regulation of response to stimulus	IL1B ADGRG3 ZFYVE28 TNS2 CPB2 ALOX15 IL22RA2 ALOX5 MMP9 C5AR2 RAF1
0.0486387	12	Regulation of protein modification process	TGFA IL1B ZFYVE28 CAMKK1 GADD45A OSM UVRAG IL22RA2 MMP9 C5AR1 RAF1 CCNJL
0.0486387	4	Basolateral plasma membrane	TGFA SLC16A12 C5AR1 HPGD
0.0521907	4	Monocarboxylic acid biosynthetic process	IL1B ALOX15 ALOX5 SDS
0.0583973	14	Phosphorylation	BMX TGFA IL1B ZFYVE28 CAMKK1 GADD45A OSM UVRAG PEAK3 IL22RA2 MMP9 C5AR1 RAF1 CCNJL
0.0610514	15	Regulation of catalytic activity	TGFA IL1B ZFYVE28 FGD3 CAMKK1 GADD45A UVRAG MMP9 C5AR1 SERPINB2 RAF1 CCNJL
0.0610514	8	Cellular response to cytokine stimulus	IL1B ALOX15 OSM IL22RA2 CXCR1 CXCR2
0.0610514	2	Fatty acid derivative biosynthetic process	ALOX15 ALOX5
0.0610514	2	Inward rectifier potassium channel activity	KCNJ2 KCNJ16
0.0611064	3	Fc epsilon RI signaling pathway	MS4A2 ALOX5 RAF1
0.0620234	6	Angiogenesis	ADAMTS1 TGFA IL1B PROK2 ALOX5 C5AR1
0.0620234	8	Regulation of response to external stimulus	IL1B CPB2 ALOX15 OSM IL22RA2 ALOX5 C5AR1 C5AR2
0.0631995	4	Phospholipase D signaling pathway	MS4A2 CXCR1 CXCR2 RAF1
0.0634252	2	Purinergic nucleotide receptor activity	P2RY12
0.0634252	2	Nucleotide receptor activity	P2RY12
0.0640404	14	Movement of cell or subcellular component	ADAMTS1 IL1B ADGRG3 KCNJ2 GADD45A P2RY12 ALOX5 MMP9 C5AR1 JAML C5AR2 SCN2B
0.0640404	16	Intracellular signal transduction	BMX IL1B ADGRG3 TNS2 CAMKK1 ALOX15 GADD45A OSM GPAT3 MMP9 C5AR1 PTAFR C5AR2 RAF1
0.0640404	3	Cellular response to interleukin-1	IL1B
0.0650613	3	Non-small cell lung cancer	TGFA GADD45A RAF1
0.0657528	12	Cell motility	ADAMTS1 IL1B ADGRG3 GADD45A P2RY12 ALOX5 MMP9 C5AR1 JAML C5AR2
0.0657528	12	Localization of cell	ADAMTS1 IL1B ADGRG3 GADD45A P2RY12 ALOX5 MMP9 C5AR1 JAML C5AR2
0.0674816	8	Regulation of transferase activity	TGFA IL1B ZFYVE28 CAMKK1 GADD45A UVRAG C5AR1 CCNJL
0.0674816	3	Glioma	TGFA GADD45A RAF1
0.0675943	8	Positive regulation of cell population proliferation	ADAMTS1 TGFA IL1B OSM PROK2 MMP9 C5AR1 C5AR2
0.0695992	2	Positive regulation of vascular associated smooth muscle cell proliferation	ADAMTS1 MMP9
0.0696777	7	Blood vessel development	ADAMTS1 TGFA IL1B PROK2 ALOX5 C5AR1 HPGD
0.0699514	3	Pancreatic cancer	TGFA GADD45A RAF1
0.0717002	4	Tetrapyrrole binding	STEAP4 TCN1
0.0726636	2	Regulation of epidermal growth factor-activated receptor activity	TGFA ZFYVE28
0.0750184	3	Epidermal growth factor receptor signaling pathway	TGFA ZFYVE28 MMP9
0.0750184	2	Positive regulation of vascular endothelial growth factor production	IL1B C5AR1
0.0750184	8	Response to cytokine	IL1B ALOX15 OSM IL22RA2 CXCR1 CXCR2
0.0750184	11	Regulation of cell population proliferation	ADAMTS1 TGFA IL1B TNS2 OSM PROK2 ALOX5 MMP9 C5AR1 C5AR2 RAF1
0.0750184	8	Positive regulation of intracellular signal transduction	IL1B ALOX15 GADD45A OSM C5AR1 C5AR2
0.0787475	2	Regulation of neutrophil chemotaxis	C5AR1 C5AR2
0.0789288	7	Vasculature development	ADAMTS1 TGFA IL1B PROK2 ALOX5 C5AR1 HPGD
0.0789288	8	Regulation of cell migration	ADAMTS1 IL1B ADGRG3 GADD45A P2RY12 MMP9 C5AR1 C5AR2
0.0789288	6	Small molecule biosynthetic process	IL1B SDSL ALOX15 ALOX5 PTAFR SDS
0.0789288	3	Response to interleukin-1	IL1B
0.0789288	3	Complement and coagulation cascades	CPB2 C5AR1 SERPINB2
0.0789915	4	Immune response-regulating cell surface receptor signaling pathway	BMX MS4A2 C5AR1 C5AR2
0.0789915	12	Immune response	BMX IL1B RNASE6 ALOX15 ISG20 OSM MS4A2 ALOX5 C5AR1 C5AR2
0.0789915	2	Regulation of vascular endothelial growth factor production	IL1B C5AR1
0.0789915	5	Peptidyl-tyrosine phosphorylation	BMX TGFA ZFYVE28 OSM IL22RA2
0.0789915	5	Peptidyl-tyrosine modification	BMX TGFA ZFYVE28 OSM IL22RA2
0.0789915	3	ERBB signaling pathway	TGFA ZFYVE28 MMP9
0.0789915	2	Positive regulation of epidermal growth factor receptor signaling pathway	TGFA MMP9
0.0789915	2	Positive regulation of ERBB signaling pathway	TGFA MMP9
0.0789915	11	Regulation of intracellular signal transduction	IL1B ADGRG3 ALOX15 GADD45A OSM GPAT3 MMP9 C5AR1 C5AR2
0.0789915	2	Regulation of macrophage migration	P2RY12 C5AR1
0.0789915	2	G protein-coupled chemoattractant receptor activity	CXCR1 CXCR2
0.0789915	2	Chemokine receptor activity	CXCR1 CXCR2
0.0789915	4	Iron ion binding	ALOX15 ALOX5
0.0789915	2	Oxidoreductase activity, acting on single donors with incorporation of molecular oxygen, incorporation of two atoms of oxygen	ALOX15 ALOX5
0.0799116	3	Colorectal cancer	TGFA GADD45A RAF1
0.0822992	2	Purinergic nucleotide receptor signaling pathway	P2RY12
0.0822992	4	Hormone secretion	IL1B OSM ALOX5 RAF1
0.0822992	2	Oxidoreductase activity, acting on single donors with incorporation of molecular oxygen	ALOX15 ALOX5
0.0822992	5	MAPK signaling pathway	TGFA IL1B GADD45A DUSP2 RAF1
0.0841129	4	Regulation of peptidyl-tyrosine phosphorylation	TGFA ZFYVE28 OSM IL22RA2
0.0841129	5	Cytokine-cytokine receptor interaction	IL1B OSM CXCR1 CXCR2
0.0854608	3	Viral protein interaction with cytokine and cytokine receptor	CXCR1 CXCR2
0.0880226	8	Organic acid metabolic process	IL1B SDSL ALOX15 VNN2 ALOX5 HPGD SDS
0.0880226	4	Hormone transport	IL1B OSM ALOX5 RAF1
0.0880226	2	Vascular endothelial growth factor production	IL1B C5AR1
0.0880226	6	Monocarboxylic acid metabolic process	IL1B ALOX15 VNN2 ALOX5 HPGD SDS
0.0880226	2	Positive regulation of mitotic nuclear division	TGFA IL1B
0.0880226	5	Epithelial cell proliferation	TGFA PROK2 ALOX5 C5AR1 C5AR2
0.0880226	2	Regulation of heart rate by cardiac conduction	KCNJ2 SCN2B
0.0880226	8	Regulation of cell motility	ADAMTS1 IL1B ADGRG3 GADD45A P2RY12 MMP9 C5AR1 C5AR2
0.0880226	14	Extracellular region	ADAMTS1 TGFA IL1B RNASE6 OSM PROK2 TCN1 MMP9 CRISPLD2 SERPINB2 IGFBP1
0.0880226	11	Extracellular space	TGFA IL1B RNASE6 OSM TCN1 MMP9 SERPINB2 IGFBP1
0.0880226	3	Cytokine receptor activity	IL22RA2 CXCR1 CXCR2
0.0880226	2	Chemokine binding	CXCR1 CXCR2
0.0880226	4	Chemokine signaling pathway	CXCR1 CXCR2 RAF1
0.0916972	15	Regulation of localization	ADAMTS1 IL1B ADGRG3 KCNJ2 ALOX15 MCTP2 GADD45A P2RY12 OSM ALOX5 MMP9 C5AR1 KCNJ16 C5AR2 SCN2B
0.0916972	2	Regulation of vascular associated smooth muscle cell proliferation	ADAMTS1 MMP9
0.0916972	2	Vascular associated smooth muscle cell proliferation	ADAMTS1 MMP9
0.0916972	4	Cytokine activity	IL1B OSM
0.0961983	2	Icosanoid biosynthetic process	IL1B ALOX5
0.0961983	2	Regulation of neutrophil migration	C5AR1 C5AR2
0.0985252	10	Positive regulation of signal transduction	TGFA IL1B ALOX15 GADD45A OSM MMP9 C5AR1 C5AR2
0.0991135	2	Arachidonic acid metabolic process	ALOX15 ALOX5
0.0991135	8	Regulation of locomotion	ADAMTS1 IL1B ADGRG3 GADD45A P2RY12 MMP9 C5AR1 C5AR2
0.0991135	2	Cardiac muscle cell action potential involved in contraction	KCNJ2 SCN2B
0.103181	3	Response to mechanical stimulus	IL1B GADD45A RAF1
0.106033	14	Regulation of cellular protein metabolic process	TGFA IL1B ZFYVE28 CAMKK1 GADD45A OSM UVRAG IL22RA2 MMP9 C5AR1 SERPINB2 RAF1 CCNJL
0.106084	8	Regulation of cellular component movement	ADAMTS1 IL1B ADGRG3 GADD45A P2RY12 MMP9 C5AR1 C5AR2
0.106279	8	Plasma membrane region	BMX TGFA SLC16A12 P2RY12 SLC28A3 C5AR1 HPGD C5AR2
0.110508	3	Fatty acid biosynthetic process	IL1B ALOX15 ALOX5
0.110508	3	Heparin binding	ADAMTS1 CRISPLD2
0.11597	2	Endoderm formation	DUSP2 MMP9
0.11597	4	Activation of immune response	BMX IL1B C5AR1 C5AR2
0.11597	2	Unsaturated fatty acid biosynthetic process	IL1B ALOX15
0.11597	1	Parturition	HPGD
0.11597	1	Pantothenate metabolic process	VNN2
0.11597	3	Insulin secretion	IL1B ALOX5 RAF1
0.11597	5	Regulation of defense response	IL1B ALOX15 OSM IL22RA2 ALOX5
0.11597	1	Negative regulation of peptidyl-serine phosphorylation of STAT protein	GADD45A
0.11597	7	Tube morphogenesis	ADAMTS1 TGFA IL1B PROK2 ALOX5 C5AR1 HPGD
0.11597	1	Pyruvate biosynthetic process	SDS
0.11597	1	Positive regulation of complement activation	IL1B
0.11597	2	Positive regulation of smooth muscle cell proliferation	ADAMTS1 MMP9
0.11597	10	Regulation of transport	IL1B KCNJ2 ALOX15 MCTP2 P2RY12 OSM ALOX5 MMP9 KCNJ16 SCN2B
0.11597	1	Maintenance of Golgi location	UVRAG
0.11597	1	Positive regulation of calcidiol 1-monooxygenase activity	IL1B
0.11597	1	Negative regulation of vascular wound healing	ALOX5
0.11597	1	Prostanoid catabolic process	HPGD
0.11597	2	Cellular response to mechanical stimulus	IL1B GADD45A
0.11597	2	Regulation of granulocyte chemotaxis	C5AR1 C5AR2
0.11597	1	Negative regulation of granulocyte chemotaxis	C5AR2
0.11597	2	Cardiac muscle cell action potential	KCNJ2 SCN2B
0.11597	1	Negative regulation of neutrophil chemotaxis	C5AR2
0.11597	1	Relaxation of skeletal muscle	KCNJ2
0.11597	1	Regulation of inflammatory response to wounding	ALOX5
0.11597	1	Icosanoid catabolic process	HPGD
0.11597	1	Negative regulation of neutrophil migration	C5AR2
0.11597	1	Prostaglandin catabolic process	HPGD
0.11597	2	Macrophage migration	P2RY12 C5AR1
0.11597	1	Negative regulation of epithelial cell differentiation involved in kidney development	MMP9
0.11597	1	Lipoxin A4 metabolic process	ALOX15
0.11597	1	Lipoxin A4 biosynthetic process	ALOX15
0.11597	1	G protein-coupled ADP receptor activity	P2RY12
0.11597	1	Angiotensin type II receptor activity	CXCR1
0.11597	1	Purine nucleobase transmembrane transporter activity	SLC28A3
0.11597	1	Pyrimidine nucleobase transmembrane transporter activity	SLC28A3
0.11597	1	Nucleoside:sodium symporter activity	SLC28A3
0.11597	2	Chemokine activity
0.11597	1	Cupric reductase activity	STEAP4
0.11597	1	Nucleobase transmembrane transporter activity	SLC28A3
0.11597	1	Pantetheine hydrolase activity	VNN2
0.11597	3	Cytokine binding	IL22RA2 CXCR1 CXCR2
0.11597	1	U2 snRNA binding	ISG20
0.11597	1	Insulin-like growth factor II binding	IGFBP1
0.11597	9	Transition metal ion binding	ADAMTS1 CPB2 ALOX15 VAT1L GATA2 ALOX5 MMP9
0.11597	1	Ferric-chelate reductase (NADPH) activity	STEAP4
0.11597	2	Linoleic acid metabolism	ALOX15
0.11597	4	Human cytomegalovirus infection	IL1B CXCR2 RAF1
0.11597	2	Bladder cancer	MMP9 RAF1
0.11597	4	Lipid and atherosclerosis	IL1B MMP9
0.117747	2	Positive regulation of nuclear division	TGFA IL1B
0.117747	2	Face development	CRISPLD2 RAF1
0.120001	2	Monocyte chemotaxis
0.120001	3	Regulation of peptidyl-serine phosphorylation	GADD45A OSM RAF1
0.120001	2	Lymphocyte chemotaxis
0.120001	2	Potassium ion import across plasma membrane	KCNJ2 KCNJ16
0.120001	2	Glycine, serine and threonine metabolism	SDSL SDS
0.123239	2	Prostanoid metabolic process	IL1B HPGD
0.123239	2	Prostaglandin metabolic process	IL1B HPGD
0.123239	2	Cardiac muscle cell contraction	KCNJ2 SCN2B
0.123606	9	Regulation of immune system process	BMX IL1B ALOX15 P2RY12 CD101 MS4A2 C5AR1 C5AR2 TARM1
0.123606	1	Threonine catabolic process	SDSL
0.123606	1	Purine nucleobase transport	SLC28A3
0.123606	1	Substrate-dependent cell migration, cell extension	P2RY12
0.123606	13	G protein-coupled receptor signaling pathway	ADGRG3 P2RY12 C5AR1 HPGD CXCR1 PTAFR C5AR2 CXCR2
0.123606	3	Receptor signaling pathway via JAK-STAT	GADD45A OSM IL22RA2
0.123606	11	Cell population proliferation	ADAMTS1 TGFA IL1B TNS2 OSM PROK2 ALOX5 MMP9 C5AR1 C5AR2 RAF1
0.123606	10	Positive regulation of cell communication	TGFA IL1B ALOX15 GADD45A OSM MMP9 C5AR1 C5AR2
0.123606	1	Nucleobase transport	SLC28A3
0.123606	1	Pyrimidine nucleobase transport	SLC28A3
0.123606	1	Purine nucleoside transmembrane transport	SLC28A3
0.123606	1	Cobalamin transport	TCN1
0.123606	7	Carboxylic acid metabolic process	IL1B SDSL ALOX15 VNN2 ALOX5 HPGD SDS
0.123606	10	Positive regulation of signaling	TGFA IL1B ALOX15 GADD45A OSM MMP9 C5AR1 C5AR2
0.123606	1	Negative regulation of CREB transcription factor activity	ADGRG3
0.123606	6	Secretion by cell	IL1B RPH3A MCTP2 OSM ALOX5 RAF1
0.123606	1	Positive regulation of immature T cell proliferation in thymus	IL1B
0.123606	1	Monocyte extravasation	JAML
0.123606	1	Fc-epsilon receptor signaling pathway	MS4A2
0.123606	4	Wound healing	CPB2 ALOX15 P2RY12 ALOX5
0.123606	8	Anatomical structure formation involved in morphogenesis	ADAMTS1 TGFA IL1B PROK2 ALOX5 DUSP2 MMP9 C5AR1
0.123606	3	Positive regulation of epithelial cell proliferation	TGFA C5AR1 C5AR2
0.123606	14	Regulation of protein metabolic process	TGFA IL1B ZFYVE28 CAMKK1 GADD45A OSM UVRAG IL22RA2 MMP9 C5AR1 SERPINB2 RAF1 CCNJL
0.123606	2	Negative regulation of wound healing	CPB2 ALOX5
0.123606	4	Regulation of protein serine/threonine kinase activity	IL1B GADD45A UVRAG CCNJL
0.123606	1	Regulation of tau-protein kinase activity	C5AR1
0.123606	1	Microglial cell migration	P2RY12
0.123606	1	Regulation of microglial cell migration	P2RY12
0.123606	1	Regulation of leukocyte adhesion to arterial endothelial cell	ALOX5
0.123606	1	Angiotensin receptor activity	CXCR1
0.123606	1	Lipopolysaccharide immune receptor activity	PTAFR
0.123606	1	Arachidonate 12(S)-lipoxygenase activity	ALOX15
0.123606	1	Glycerol-3-phosphate O-acyltransferase activity	GPAT3
0.123606	1	Alpha-1,4-glucosidase activity	MGAM
0.123606	1	Single-stranded DNA 3 -5 exodeoxyribonuclease activity	ISG20
0.123606	1	Linoleate 13S-lipoxygenase activity	ALOX15
0.123606	1	Arachidonate 15-lipoxygenase activity	ALOX15
0.123606	3	Phosphatidylinositol phosphate binding	ZFYVE28 KCNJ2 ALOX15
0.123606	2	Cysteine and methionine metabolism	SDSL SDS
0.123606	1	Valine, leucine and isoleucine biosynthesis	SDS
0.123606	3	Estrogen signaling pathway	TGFA MMP9 RAF1
0.123763	4	Regulation of epithelial cell proliferation	TGFA ALOX5 C5AR1 C5AR2
0.12563	7	Oxoacid metabolic process	IL1B SDSL ALOX15 VNN2 ALOX5 HPGD SDS
0.12563	3	Regulation of hormone secretion	IL1B OSM ALOX5
0.12563	3	Receptor signaling pathway via STAT	GADD45A OSM IL22RA2
0.130073	3	Apoptosis	GADD45A RAF1 GZMB
0.130308	4	Negative regulation of response to external stimulus	CPB2 IL22RA2 ALOX5 C5AR2
0.130308	4	Cytokine receptor binding	IL1B OSM
0.13523	6	Positive regulation of protein phosphorylation	TGFA IL1B CAMKK1 OSM MMP9 RAF1
0.13523	1	Leukocyte chemotaxis involved in inflammatory response	ALOX5
0.13523	3	Peptide secretion	IL1B ALOX5 RAF1
0.13523	1	Threonine metabolic process	SDSL
0.13523	1	Branched-chain amino acid biosynthetic process	SDSL
0.13523	1	Copper ion import	STEAP4
0.13523	1	Uridine transport	SLC28A3
0.13523	1	Pyrimidine nucleoside transport	SLC28A3
0.13523	3	Peptide hormone secretion	IL1B ALOX5 RAF1
0.13523	1	Positive regulation of prostaglandin biosynthetic process	IL1B
0.13523	1	Inositol trisphosphate biosynthetic process	PTAFR
0.13523	1	Positive regulation of immature T cell proliferation	IL1B
0.13523	2	Regulation of tyrosine phosphorylation of STAT protein	OSM IL22RA2
0.13523	2	Cardiac conduction	KCNJ2 SCN2B
0.13523	1	Leukocyte adhesion to arterial endothelial cell	ALOX5
0.13523	1	Monocyte aggregation	IL1B
0.13523	1	Ductus arteriosus closure	HPGD
0.13523	1	Epoxide metabolic process	ALOX5
0.13523	1	Double-strand break repair via classical nonhomologous end joining	UVRAG
0.13523	6	Export from cell	IL1B RPH3A MCTP2 OSM ALOX5 RAF1
0.13523	1	Positive regulation of receptor binding	MMP9
0.13523	1	G protein-coupled adenosine receptor activity	P2RY12
0.13523	1	Prostaglandin E receptor activity	HPGD
0.13523	2	Phosphatidylinositol-4,5-bisphosphate binding	KCNJ2 ALOX15
0.13523	1	Uridine transmembrane transporter activity	SLC28A3
0.13523	1	Amylase activity	MGAM
0.13523	1	Oxidoreductase activity, acting on metal ions, NAD or NADP as acceptor	STEAP4
0.13523	2	CCR chemokine receptor binding
0.13523	1	Voltage-gated sodium channel activity involved in cardiac muscle cell action potential	SCN2B
0.13523	3	Oxytocin signaling pathway	KCNJ2 RAF1
0.13523	2	Type I diabetes mellitus	IL1B GZMB
0.137106	5	Regulation of ion transport	KCNJ2 P2RY12 MMP9 KCNJ16 SCN2B
0.137106	2	Graft-versus-host disease	IL1B GZMB
0.140427	3	Glycosaminoglycan binding	ADAMTS1 CRISPLD2
0.140427	3	Heme binding	STEAP4
0.140427	2	Endometrial cancer	GADD45A RAF1
0.140774	7	Regulation of cell cycle	ADAMTS1 TGFA IL1B GADD45A UVRAG HPGD CCNJL
0.142314	1	Ovulation from ovarian follicle	ADAMTS1
0.142314	2	Long-chain fatty acid metabolic process	ALOX15 ALOX5
0.142314	3	Regulation of leukocyte migration	P2RY12 C5AR1 C5AR2
0.142314	1	Isoleucine metabolic process	SDSL
0.142314	4	Fatty acid metabolic process	IL1B ALOX15 ALOX5 HPGD
0.142314	2	Tyrosine phosphorylation of STAT protein	OSM IL22RA2
0.142314	2	Interleukin-8 production	IL1B C5AR2
0.142314	2	Regulation of interleukin-8 production	IL1B C5AR2
0.142314	1	Positive regulation of granulocyte macrophage colony-stimulating factor production	IL1B
0.142314	2	Collagen metabolic process	TNS2 MMP9
0.142314	1	T-helper 1 cell cytokine production	IL1B
0.142314	2	Regulation of phagocytosis	IL1B ALOX15
0.142314	1	Hepoxilin metabolic process	ALOX5
0.142314	1	Hepoxilin biosynthetic process	ALOX5
0.142314	1	Regulation of calcidiol 1-monooxygenase activity	IL1B
0.142314	1	Regulation of vascular wound healing	ALOX5
0.142314	1	Spontaneous neurotransmitter secretion	RPH3A
0.142314	2	Actin-mediated cell contraction	KCNJ2 SCN2B
0.142314	2	Negative regulation of response to wounding	CPB2 ALOX5
0.142314	1	Regulation of T-helper 1 cell cytokine production	IL1B
0.142314	1	Positive regulation of T-helper 1 cell cytokine production	IL1B
0.142314	1	Negative regulation of cysteine-type endopeptidase activity involved in apoptotic signaling pathway	MMP9
0.142314	1	Positive regulation of unsaturated fatty acid biosynthetic process	IL1B
0.142314	2	Nuclear matrix	ALOX5 BASP1
0.142314	1	Germinal vesicle	MARCKS
0.142314	1	Ferric-chelate reductase activity	STEAP4
0.142314	1	Cobalamin binding	TCN1
0.142314	1	Alpha-glucosidase activity	MGAM
0.142314	2	Glycerolipid metabolism	UVRAG GPAT3
0.142314	2	Ovarian steroidogenesis	ALOX5
0.144041	3	Immune response-activating cell surface receptor signaling pathway	BMX C5AR1 C5AR2
0.144041	3	Immune response-activating signal transduction	BMX C5AR1 C5AR2
0.144041	3	MicroRNAs in cancer	MARCKS MMP9 RAF1
0.144497	13	Regulation of multicellular organismal process	ADAMTS1 IL1B CPB2 KCNJ2 GADD45A OSM CD101 PROK2 ALOX5 MMP9 C5AR1 C5AR2 SCN2B
0.144766	3	Peptide transport	IL1B ALOX5 RAF1
0.144766	5	Receptor ligand activity	TGFA IL1B OSM
0.14491	2	Regulation of heart rate	KCNJ2 SCN2B
0.14491	4	Immune response-regulating signaling pathway	BMX MS4A2 C5AR1 C5AR2
0.14491	2	Phospholipase C-activating G protein-coupled receptor signaling pathway	C5AR1 C5AR2
0.14491	2	Endoderm development	DUSP2 MMP9
0.14491	11	Positive regulation of response to stimulus	BMX TGFA IL1B ALOX15 GADD45A OSM MMP9 C5AR1 C5AR2
0.14491	2	Alpha-amino acid catabolic process	SDSL SDS
0.14491	3	Sulfur compound binding	ADAMTS1 CRISPLD2
0.14847	2	Regulation of smooth muscle cell proliferation	ADAMTS1 MMP9
0.14847	2	Regulation of protein tyrosine kinase activity	TGFA ZFYVE28
0.148836	1	DNA catabolic process, exonucleolytic	ISG20
0.148836	1	Cobalt ion transport	TCN1
0.148836	1	Copper ion transport	STEAP4
0.148836	1	Nucleoside transport	SLC28A3
0.148836	4	Regulation of ion transmembrane transport	KCNJ2 MMP9 KCNJ16 SCN2B
0.148836	1	Oncostatin-M-mediated signaling pathway	OSM
0.148836	2	Smooth muscle cell proliferation	ADAMTS1 MMP9
0.148836	6	Regulation of immune response	BMX IL1B ALOX15 MS4A2 C5AR1 C5AR2
0.148836	1	Relaxation of cardiac muscle	KCNJ2
0.148836	1	Regulation of phagocytosis, engulfment	ALOX15
0.148836	1	Positive regulation of glial cell proliferation	IL1B
0.148836	1	Heart trabecula formation	ADAMTS1
0.148836	1	Nucleoside transmembrane transport	SLC28A3
0.148836	1	Positive regulation of vascular associated smooth muscle cell migration	ADAMTS1
0.148836	1	Regulation of membrane invagination	ALOX15
0.148836	3	Negative regulation of apoptotic signaling pathway	IL1B MMP9 RAF1
0.148836	1	Pyrimidine nucleoside transmembrane transporter activity	SLC28A3
0.148836	7	Oxidoreductase activity	STEAP4 ALOX15 VAT1L ALOX5 HPGD
0.148836	1	Immunoglobulin binding	MS4A2
0.148836	5	Signaling receptor activator activity	TGFA IL1B OSM
0.148836	1	U1 snRNA binding	ISG20
0.150181	3	Hepatocellular carcinoma	TGFA GADD45A RAF1
0.150868	8	Response to oxygen-containing compound	IL1B TNS2 P2RY12 MMP9 C5AR1 CXCR1 PTAFR RAF1
0.153688	12	Cellular response to organic substance	IL1B TNS2 ALOX15 P2RY12 OSM IL22RA2 HPGD CXCR1 CXCR2 RAF1
0.153688	3	JAK-STAT signaling pathway	OSM IL22RA2 RAF1
0.153767	6	Secretion	IL1B RPH3A MCTP2 OSM ALOX5 RAF1
0.153767	7	Circulatory system development	ADAMTS1 TGFA IL1B PROK2 ALOX5 C5AR1 HPGD
0.154037	1	Fever generation	IL1B
0.154037	1	L-serine metabolic process	SDS
0.154037	1	Phosphatidylethanolamine biosynthetic process	ALOX15
0.154037	4	Response to wounding	CPB2 ALOX15 P2RY12 ALOX5
0.154037	8	Negative regulation of cell communication	IL1B ADGRG3 ZFYVE28 TNS2 OSM MMP9 RAF1
0.154037	1	Leukotriene biosynthetic process	ALOX5
0.154037	8	Negative regulation of signaling	IL1B ADGRG3 ZFYVE28 TNS2 OSM MMP9 RAF1
0.154037	1	Regulation of prostaglandin biosynthetic process	IL1B
0.154037	1	Granulocyte macrophage colony-stimulating factor production	IL1B
0.154037	1	Regulation of granulocyte macrophage colony-stimulating factor production	IL1B
0.154037	1	Inositol trisphosphate metabolic process	PTAFR
0.154037	1	Immature T cell proliferation in thymus	IL1B
0.154037	1	Regulation of immature T cell proliferation in thymus	IL1B
0.154037	7	Tube development	ADAMTS1 TGFA IL1B PROK2 ALOX5 C5AR1 HPGD
0.154037	6	Positive regulation of phosphorylation	TGFA IL1B CAMKK1 OSM MMP9 RAF1
0.154037	1	MRNA transcription by RNA polymerase II	C5AR1
0.154037	1	Regulation of atrial cardiac muscle cell membrane depolarization	SCN2B
0.154037	1	Cellular response to UV-A	MMP9
0.154037	3	Positive regulation of cell cycle process	ADAMTS1 TGFA IL1B
0.154037	1	Regulation of gap junction assembly	IL1B
0.154037	2	Negative regulation of extrinsic apoptotic signaling pathway	IL1B RAF1
0.154037	1	Female germ cell nucleus	MARCKS
0.154037	1	Pseudopodium	RAF1
0.154037	3	Cell projection membrane	BMX P2RY12 SLC28A3
0.154037	2	Nuclear periphery	ALOX5 BASP1
0.154037	1	Protein-glutamine gamma-glutamyltransferase activity	TGM3
0.154037	1	Prostaglandin receptor activity	HPGD
0.154037	1	Single-stranded DNA exodeoxyribonuclease activity	ISG20
0.154037	1	Protein tyrosine/threonine phosphatase activity	DUSP2
0.154037	5	Signaling receptor regulator activity	TGFA IL1B OSM
0.154037	1	Nitric-oxide synthase binding	NOS1AP
0.154037	2	Biosynthesis of amino acids	SDSL SDS
0.154037	2	Renal cell carcinoma	TGFA RAF1
0.154037	2	Melanoma	GADD45A RAF1
0.156275	2	Positive regulation of inflammatory response	IL1B OSM
0.156275	2	PML body	ISG20 BASP1
0.156275	2	Gastric acid secretion	KCNJ2 KCNJ16
0.15806	3	Response to molecule of bacterial origin	IL1B C5AR1 PTAFR
0.15806	3	Humoral immune response	IL1B RNASE6 ALOX5
0.15806	9	Cell cycle	ADAMTS1 TGFA IL1B HEPACAM2 GADD45A UVRAG HPGD CCNJL
0.15806	5	Transmembrane receptor protein tyrosine kinase signaling pathway	TGFA ZFYVE28 TNS2 MMP9 RAF1
0.15806	1	Activation of adenylate cyclase activity	RAF1
0.15806	4	Regulation of hormone levels	IL1B OSM ALOX5 RAF1
0.15806	1	Response to muscle activity	TNS2
0.15806	2	Negative regulation of angiogenesis	ADAMTS1 ALOX5
0.15806	6	Regulation of anatomical structure morphogenesis	ADAMTS1 IL1B PEAK3 PROK2 ALOX5 C5AR1
0.15806	1	Regulation of complement activation	IL1B
0.15806	1	Immature T cell proliferation	IL1B
0.15806	1	Regulation of immature T cell proliferation	IL1B
0.15806	1	G protein-coupled purinergic nucleotide receptor signaling pathway	P2RY12
0.15806	10	Small molecule metabolic process	IL1B UPP1 SDSL ALOX15 VNN2 ALOX5 HPGD PTAFR SDS
0.15806	2	Defense response to Gram-positive bacterium	RNASE6 C5AR1
0.15806	1	Regulation of keratinocyte migration	MMP9
0.15806	1	Positive regulation of keratinocyte migration	MMP9
0.15806	1	Golgi localization	UVRAG
0.15806	1	Cellular response to ATP	P2RY12
0.15806	1	Neutrophil extravasation	JAML
0.15806	2	Regulation of NIK/NF-kappaB signaling	IL1B ADGRG3
0.15806	2	Negative regulation of vasculature development	ADAMTS1 ALOX5
0.15806	1	Ether biosynthetic process	ALOX5
0.15806	1	Fatty acid derivative catabolic process	HPGD
0.15806	1	Regulation of glial cell migration	P2RY12
0.15806	2	Negative regulation of blood vessel morphogenesis	ADAMTS1 ALOX5
0.15806	1	Regulation of unsaturated fatty acid biosynthetic process	IL1B
0.15806	3	Nuclear membrane	SPATA46 ALOX5 DUSP2
0.15806	2	Serine/threonine protein kinase complex	UVRAG CCNJL
0.15806	1	Prostanoid receptor activity	HPGD
0.15806	1	Nucleoside transmembrane transporter activity	SLC28A3
0.15806	1	3 -5 -exodeoxyribonuclease activity	ISG20
0.15806	1	Insulin-like growth factor I binding	IGFBP1
0.15806	2	Phosphatidylinositol bisphosphate binding	KCNJ2 ALOX15
0.158077	2	Dioxygenase activity	ALOX15 ALOX5
0.158077	2	Chronic myeloid leukemia	GADD45A RAF1
0.161269	2	Regulation of mitotic nuclear division	TGFA IL1B
0.163866	3	Import into cell	STEAP4 KCNJ2 KCNJ16
0.164155	2	Chemokine receptor binding
0.164155	2	EGFR tyrosine kinase inhibitor resistance	TGFA RAF1
0.165538	2	Action potential	KCNJ2 SCN2B
0.165538	1	G protein-coupled adenosine receptor signaling pathway	P2RY12
0.165538	1	Leukocyte migration involved in inflammatory response	ALOX5
0.165538	2	Cellular amino acid catabolic process	SDSL SDS
0.165538	1	Regulation of skeletal muscle contraction	KCNJ2
0.165538	1	Protein desumoylation
0.165538	1	Iron import into cell	STEAP4
0.165538	1	G protein-coupled purinergic receptor signaling pathway	P2RY12
0.165538	1	Positive regulation of epidermal growth factor-activated receptor activity	TGFA
0.165538	1	Eosinophil chemotaxis
0.165538	1	Vascular wound healing	ALOX5
0.165538	1	Protein homotrimerization	STEAP4
0.165538	1	Positive regulation of monocyte chemotactic protein-1 production	IL1B
0.165538	1	Inflammatory response to wounding	ALOX5
0.165538	1	Spontaneous synaptic transmission	RPH3A
0.165538	1	Negative regulation of sprouting angiogenesis	ALOX5
0.165538	2	Regulation of reactive oxygen species metabolic process	GADD45A ALOX5
0.165538	1	Nuclear envelope lumen	ALOX5
0.165538	1	U3 snoRNA binding	ISG20
0.166761	2	Female pregnancy	MMP9 HPGD
0.166761	6	Positive regulation of phosphorus metabolic process	TGFA IL1B CAMKK1 OSM MMP9 RAF1
0.166761	3	Amide transport	IL1B ALOX5 RAF1
0.166761	6	Positive regulation of phosphate metabolic process	TGFA IL1B CAMKK1 OSM MMP9 RAF1
0.166761	2	Inorganic cation import across plasma membrane	KCNJ2 KCNJ16
0.166761	2	Inorganic ion import across plasma membrane	KCNJ2 KCNJ16
0.166761	2	Voltage-gated potassium channel activity	KCNJ2 KCNJ16
0.169619	2	Cardiac muscle contraction	KCNJ2 SCN2B
0.169619	2	ErbB signaling pathway	TGFA RAF1
0.169782	5	Regulation of cytokine production	IL1B OSM ALOX5 C5AR1 C5AR2
0.169782	1	Glycerol-3-phosphate metabolic process	GPAT3
0.169782	3	Muscle contraction	KCNJ2 PROK2 SCN2B
0.169782	1	Negative regulation of epidermal growth factor-activated receptor activity	ZFYVE28
0.169782	1	Hyaluronan biosynthetic process	IL1B
0.169782	1	Ovulation	ADAMTS1
0.169782	1	Response to peptidoglycan	C5AR1
0.169782	3	Gliogenesis	IL1B P2RY12 C5AR1
0.169782	1	Astrocyte activation	C5AR1
0.169782	1	Maintenance of organelle location	UVRAG
0.169782	1	Actin crosslink formation	MARCKS
0.169782	1	Regulation of glial cell proliferation	IL1B
0.169782	1	Response to UV-A	MMP9
0.169782	4	Regulation of secretion by cell	IL1B MCTP2 OSM ALOX5
0.169782	1	Regulation of vascular associated smooth muscle cell migration	ADAMTS1
0.169782	1	Regulation of cysteine-type endopeptidase activity involved in apoptotic signaling pathway	MMP9
0.169782	4	Lytic vacuole	IL1B RNASE6 UVRAG MGAM
0.169782	4	Lysosome	IL1B RNASE6 UVRAG MGAM
0.169782	2	Protein kinase complex	UVRAG CCNJL
0.169782	1	1-acylglycerol-3-phosphate O-acyltransferase activity	GPAT3
0.169782	6	Peptidase activity	ADAMTS1 CPB2 MMP9 GZMB
0.169782	1	G protein-coupled purinergic nucleotide receptor activity	P2RY12
0.171032	2	Actin filament-based movement	KCNJ2 SCN2B
0.171032	2	Cellular response to interferon-gamma
0.174382	2	Regulation of insulin secretion	IL1B ALOX5
0.174843	7	Regulation of response to stress	IL1B CPB2 ALOX15 GADD45A OSM IL22RA2 ALOX5
0.175727	5	Cytokine production	IL1B OSM ALOX5 C5AR1 C5AR2
0.175734	1	Leukotriene metabolic process	ALOX5
0.175734	1	Aspartate family amino acid catabolic process	SDSL
0.175734	1	Positive regulation of smooth muscle cell migration	ADAMTS1
0.175734	1	Gap junction assembly	IL1B
0.175734	1	Positive regulation of heterotypic cell-cell adhesion	IL1B
0.175734	1	Regulation of peroxisome proliferator activated receptor signaling pathway	ALOX15
0.175734	1	Fc receptor signaling pathway	MS4A2
0.175734	1	Angiotensin-activated signaling pathway	CXCR1
0.175734	1	Gamma-delta T cell activation	JAML
0.175734	1	Positive regulation of membrane protein ectodomain proteolysis	IL1B
0.175734	2	Regulation of wound healing	CPB2 ALOX5
0.175734	1	Protein trimerization	STEAP4
0.175734	1	Leukocyte aggregation	IL1B
0.175734	3	Cellular response to abiotic stimulus	IL1B GADD45A MMP9
0.175734	1	Pyrimidine-containing compound transmembrane transport	SLC28A3
0.175734	1	Eosinophil migration
0.175734	3	Cellular response to environmental stimulus	IL1B GADD45A MMP9
0.175734	1	Vascular associated smooth muscle cell migration	ADAMTS1
0.175734	1	Cell body membrane	P2RY12
0.175734	1	Interleukin-1 receptor binding	IL1B
0.175734	3	Metallopeptidase activity	ADAMTS1 CPB2 MMP9
0.175734	1	Lysophosphatidic acid acyltransferase activity	GPAT3
0.175734	1	Voltage-gated potassium channel activity involved in cardiac muscle cell action potential repolarization	KCNJ2
0.176143	3	Protein secretion	IL1B ALOX5 RAF1
0.176958	2	Bone mineralization	ALOX15 ALOX5
0.177141	10	Identical protein binding	MARCKS TNS2 KCNJ2 SDSL GADD45A MMP9 JAML HPGD SDS RAF1
0.177627	2	Transition metal ion transport	STEAP4 TCN1
0.177627	2	Regulation of muscle contraction	KCNJ2 PROK2
0.177627	4	Regulation of transmembrane transport	KCNJ2 MMP9 KCNJ16 SCN2B
0.177627	3	Establishment of protein localization to extracellular region	IL1B ALOX5 RAF1
0.177627	2	NIK/NF-kappaB signaling	IL1B ADGRG3
0.177627	2	Negative regulation of inflammatory response	IL22RA2 ALOX5
0.177627	2	Lymphocyte migration
0.177627	9	Cytoplasmic vesicle	ADAMTS1 TGFA STEAP4 ZFYVE28 RNASE6 MCTP2 UVRAG C5AR1 CRISPLD2
0.177627	2	IL-17 signaling pathway	IL1B MMP9
0.178074	9	Intracellular vesicle	ADAMTS1 TGFA STEAP4 ZFYVE28 RNASE6 MCTP2 UVRAG C5AR1 CRISPLD2
0.178346	3	Kidney development	ADAMTS1 TNS2 MMP9
0.178346	12	Transmembrane signaling receptor activity	BMX ADGRG3 P2RY12 IL22RA2 C5AR1 HPGD CXCR1 PTAFR C5AR2 CXCR2
0.178829	2	Regulation of leukocyte chemotaxis	C5AR1 C5AR2
0.178829	1	Branched-chain amino acid metabolic process	SDSL
0.178829	1	MRNA transcription	C5AR1
0.178829	1	Heat generation	IL1B
0.178829	2	Multicellular organismal signaling	KCNJ2 SCN2B
0.178829	1	Long-chain fatty acid biosynthetic process	ALOX5
0.178829	1	Alditol phosphate metabolic process	GPAT3
0.178829	1	Monocyte chemotactic protein-1 production	IL1B
0.178829	1	Regulation of monocyte chemotactic protein-1 production	IL1B
0.178829	3	Protein localization to extracellular region	IL1B ALOX5 RAF1
0.178829	1	Hepatocyte proliferation	TGFA
0.178829	1	Epithelial cell proliferation involved in liver morphogenesis	TGFA
0.178829	1	Membrane depolarization during cardiac muscle cell action potential	SCN2B
0.178829	1	Regulation of receptor binding	MMP9
0.178829	1	Positive regulation of leukocyte adhesion to vascular endothelial cell	ALOX5
0.178829	1	Regulation of epithelial cell differentiation involved in kidney development	MMP9
0.178829	1	Icosanoid receptor activity	HPGD
0.178829	1	MAP kinase tyrosine/serine/threonine phosphatase activity	DUSP2
0.178829	1	Modified amino acid transmembrane transporter activity	SLC16A12
0.178829	2	Endocrine resistance	MMP9 RAF1
0.179374	8	Peptidyl-amino acid modification	BMX TGFA ZFYVE28 GADD45A OSM IL22RA2 RAF1
0.179938	2	Multi-multicellular organism process	MMP9 HPGD
0.179938	2	Fc gamma R-mediated phagocytosis	MARCKS RAF1
0.180625	10	G protein-coupled receptor activity	ADGRG3 P2RY12 C5AR1 HPGD CXCR1 PTAFR C5AR2 CXCR2
0.18311	4	Positive regulation of immune response	BMX IL1B C5AR1 C5AR2
0.184829	2	Formation of primary germ layer	DUSP2 MMP9
0.184829	1	Negative regulation of leukocyte chemotaxis	C5AR2
0.184829	1	Positive regulation of T-helper 1 type immune response	IL1B
0.184829	1	Serine family amino acid catabolic process	SDS
0.184829	1	Positive regulation of macrophage chemotaxis	C5AR1
0.184829	1	CD4-positive, alpha-beta T cell cytokine production	IL1B
0.184829	1	Fibrinolysis	CPB2
0.184829	1	Keratinocyte migration	MMP9
0.184829	1	Angiogenesis involved in wound healing	ALOX5
0.184829	3	Renal system development	ADAMTS1 TNS2 MMP9
0.184829	1	Liver morphogenesis	TGFA
0.184829	1	Membrane repolarization during cardiac muscle cell action potential	KCNJ2
0.184829	1	Regulation of endothelial cell development	IL1B
0.184829	1	Regulation of establishment of endothelial barrier	IL1B
0.184829	1	Glucosidase activity	MGAM
0.184829	3	Phosphatidylinositol binding	ZFYVE28 KCNJ2 ALOX15
0.186201	2	Peptidyl-tyrosine dephosphorylation	TNS2 DUSP2
0.186201	2	Olefinic compound metabolic process	ALOX15 ALOX5
0.186201	2	Ribonuclease activity	RNASE6 ISG20
0.187402	2	Neurotransmitter secretion	RPH3A MCTP2
0.187402	2	Interleukin-6 production	IL1B C5AR2
0.187402	2	Regulation of interleukin-6 production	IL1B C5AR2
0.187402	4	Regulation of secretion	IL1B MCTP2 OSM ALOX5
0.187402	2	Signal release from synapse	RPH3A MCTP2
0.187402	2	Ligand-gated cation channel activity	KCNJ2 KCNJ16
0.187402	2	Staphylococcus aureus infection	C5AR1 PTAFR
0.187402	2	Rheumatoid arthritis	IL1B
0.188439	1	Response to activity	TNS2
0.188439	1	Magnesium ion transport	KCNJ2
0.188439	1	Iron ion transmembrane transport	STEAP4
0.188439	1	Peptidyl-threonine dephosphorylation	DUSP2
0.188439	1	Response to muscle stretch	RAF1
0.188439	1	Positive regulation of smooth muscle contraction	PROK2
0.188439	1	Membrane repolarization during action potential	KCNJ2
0.188439	2	Protein tyrosine phosphatase activity	TNS2 DUSP2
0.188439	2	Integrin binding	IL1B JAML
0.188439	2	Calmodulin binding	MARCKS CAMKK1
0.188439	1	Aminoacyltransferase activity	TGM3
0.188439	1	MAP kinase phosphatase activity	DUSP2
0.188439	1	Pattern recognition receptor activity	PTAFR
0.188439	4	Metal ion transmembrane transporter activity	KCNJ2 SLC28A3 KCNJ16 SCN2B
0.188439	1	NAD+ binding	HPGD
0.188439	2	C-type lectin receptor signaling pathway	IL1B RAF1
0.189979	3	Positive regulation of cell cycle	ADAMTS1 TGFA IL1B
0.191241	2	Toll-like receptor signaling pathway	IL1B
0.192244	6	Cell activation	IL1B ADGRG3 P2RY12 C5AR1 JAML TARM1
0.192244	7	Negative regulation of signal transduction	IL1B ADGRG3 ZFYVE28 TNS2 MMP9 RAF1
0.192648	3	Regulation of leukocyte cell-cell adhesion	IL1B ALOX5 TARM1
0.192648	3	Acyltransferase activity	TGM3 UVRAG GPAT3
0.192957	2	Positive regulation of peptidyl-serine phosphorylation	OSM RAF1
0.192957	2	Regulation of nuclear division	TGFA IL1B
0.19302	4	Positive regulation of cell migration	ADAMTS1 IL1B MMP9 C5AR1
0.193121	1	Fusion of sperm to egg plasma membrane involved in single fertilization	SPATA46
0.193121	1	Sequestering of triglyceride	IL1B
0.193121	6	Positive regulation of protein modification process	TGFA IL1B CAMKK1 OSM MMP9 RAF1
0.193121	1	Positive regulation of interleukin-17 production	OSM
0.193121	2	Muscle cell proliferation	ADAMTS1 MMP9
0.193121	2	Positive regulation of angiogenesis	IL1B C5AR1
0.193121	1	Regulation of membrane protein ectodomain proteolysis	IL1B
0.193121	1	Trabecula formation	ADAMTS1
0.193121	2	Positive regulation of vasculature development	IL1B C5AR1
0.193121	1	Cellular response to angiotensin	CXCR1
0.193121	1	Positive regulation of macrophage migration	C5AR1
0.193121	1	Response to angiotensin	CXCR1
0.193121	3	G protein-coupled receptor binding	PROK2
0.193121	1	Lysophospholipid acyltransferase activity	GPAT3
0.193121	2	Inflammatory mediator regulation of TRP channels	IL1B
0.197246	2	NF-kappa B signaling pathway	IL1B GADD45A
0.19779	4	Phospholipid binding	ZFYVE28 KCNJ2 ALOX15 PTAFR
0.198593	2	Endothelial cell proliferation	PROK2 ALOX5
0.198593	6	Enzyme linked receptor protein signaling pathway	TGFA ZFYVE28 TNS2 MMP9 HPGD RAF1
0.198593	4	Positive regulation of organelle organization	TGFA IL1B ALOX15 MMP9
0.198593	3	Extracellular matrix organization	ADAMTS1 MMP9 CRISPLD2
0.198593	1	Negative regulation of peptidyl-serine phosphorylation	GADD45A
0.198593	1	Peroxisome proliferator activated receptor signaling pathway	ALOX15
0.198593	3	External encapsulating structure organization	ADAMTS1 MMP9 CRISPLD2
0.198593	1	Positive regulation of fatty acid biosynthetic process	IL1B
0.198593	1	Mammary gland alveolus development	TGFA
0.198593	1	Mammary gland lobule development	TGFA
0.198593	1	Positive regulation of neutrophil chemotaxis	C5AR1
0.198593	1	Relaxation of muscle	KCNJ2
0.198593	2	Regulation of peptide hormone secretion	IL1B ALOX5
0.198593	7	Regulation of multicellular organismal development	ADAMTS1 IL1B CD101 PROK2 ALOX5 MMP9 C5AR1
0.198593	1	Voltage-gated sodium channel complex	SCN2B
0.198593	1	Exodeoxyribonuclease activity	ISG20
0.198593	1	Exodeoxyribonuclease activity, producing 5 -phosphomonoesters	ISG20
0.199403	2	Regulation of peptide secretion	IL1B ALOX5
0.199403	2	Striated muscle contraction	KCNJ2 SCN2B
0.199403	6	Cellular response to oxygen-containing compound	IL1B TNS2 P2RY12 MMP9 CXCR1 RAF1
0.199403	2	Regulation of response to wounding	CPB2 ALOX5
0.199403	10	Molecular function regulator	TGFA IL1B FGD3 OSM SERPINB2 CCNJL SCN2B
0.199403	10	Metabolic pathways	UPP1 SDSL ALOX15 UVRAG VNN2 GPAT3 ALOX5 SDS MGAM
0.199403	2	Carbon metabolism	SDSL SDS
