# Supplementary material for: The Maternal Blood Transcriptome Reflects Changes in Fetal Growth and Is an Accurate Predictor of Birth Weight in Cattle
Source: FASEB J. 2025 Nov 4;39(21):e71201. doi: 10.1096/fj.202502648R (PMC12584144; doi:10.1096/fj.202502648R)
Supplement: Supplementary file 3 — Table S3: fsb271201‐sup‐0003‐TableS3.xlsx. [file FSB2-39-e71201-s006.xlsx]

## Sheet: WGCNA Significant Modules
EntrezID	Module Colour	R	Correlation Direction	pvalue
524810	midnightblue	-0.69	Negative	0.0007
513193	midnightblue	-0.69	Negative	0.0007
513599	midnightblue	-0.69	Negative	0.0007
512417	midnightblue	-0.69	Negative	0.0007
614773	midnightblue	-0.69	Negative	0.0007
104973829	midnightblue	-0.69	Negative	0.0007
535136	midnightblue	-0.69	Negative	0.0007
280740	midnightblue	-0.69	Negative	0.0007
509556	midnightblue	-0.69	Negative	0.0007
132345318	midnightblue	-0.69	Negative	0.0007
507138	midnightblue	-0.69	Negative	0.0007
504418	midnightblue	-0.69	Negative	0.0007
100300806	midnightblue	-0.69	Negative	0.0007
493686	midnightblue	-0.69	Negative	0.0007
511510	midnightblue	-0.69	Negative	0.0007
280720	midnightblue	-0.69	Negative	0.0007
100125876	midnightblue	-0.69	Negative	0.0007
515146	midnightblue	-0.69	Negative	0.0007
281555	midnightblue	-0.69	Negative	0.0007
100138545	midnightblue	-0.69	Negative	0.0007
515375	midnightblue	-0.69	Negative	0.0007
515475	midnightblue	-0.69	Negative	0.0007
613357	midnightblue	-0.69	Negative	0.0007
514896	midnightblue	-0.69	Negative	0.0007
618612	midnightblue	-0.69	Negative	0.0007
513710	midnightblue	-0.69	Negative	0.0007
531649	midnightblue	-0.69	Negative	0.0007
514509	midnightblue	-0.69	Negative	0.0007
280873	midnightblue	-0.69	Negative	0.0007
282490	midnightblue	-0.69	Negative	0.0007
513500	midnightblue	-0.69	Negative	0.0007
132346583	midnightblue	-0.69	Negative	0.0007
282648	midnightblue	-0.69	Negative	0.0007
514701	midnightblue	-0.69	Negative	0.0007
100298356	midnightblue	-0.69	Negative	0.0007
539807	midnightblue	-0.69	Negative	0.0007
617967	midnightblue	-0.69	Negative	0.0007
281915	midnightblue	-0.69	Negative	0.0007
512149	midnightblue	-0.69	Negative	0.0007
510825	midnightblue	-0.69	Negative	0.0007
613384	midnightblue	-0.69	Negative	0.0007
510830	midnightblue	-0.69	Negative	0.0007
280831	midnightblue	-0.69	Negative	0.0007
101904166	midnightblue	-0.69	Negative	0.0007
537808	midnightblue	-0.69	Negative	0.0007
112441507	midnightblue	-0.69	Negative	0.0007
509740	midnightblue	-0.69	Negative	0.0007
789125	midnightblue	-0.69	Negative	0.0007
533312	midnightblue	-0.69	Negative	0.0007
614909	midnightblue	-0.69	Negative	0.0007
101906567	midnightblue	-0.69	Negative	0.0007
527679	midnightblue	-0.69	Negative	0.0007
101902644	midnightblue	-0.69	Negative	0.0007
100297056	midnightblue	-0.69	Negative	0.0007
523661	midnightblue	-0.69	Negative	0.0007
132342100	midnightblue	-0.69	Negative	0.0007
535194	midnightblue	-0.69	Negative	0.0007
534850	midnightblue	-0.69	Negative	0.0007
107132793	midnightblue	-0.69	Negative	0.0007
281482	midnightblue	-0.69	Negative	0.0007
506337	midnightblue	-0.69	Negative	0.0007
507162	midnightblue	-0.69	Negative	0.0007
100300716	midnightblue	-0.69	Negative	0.0007
510032	midnightblue	-0.69	Negative	0.0007
506604	midnightblue	-0.69	Negative	0.0007
506218	midnightblue	-0.69	Negative	0.0007
615552	midnightblue	-0.69	Negative	0.0007
520598	midnightblue	-0.69	Negative	0.0007
513281	midnightblue	-0.69	Negative	0.0007
112447090	midnightblue	-0.69	Negative	0.0007
786614	midnightblue	-0.69	Negative	0.0007
100297617	midnightblue	-0.69	Negative	0.0007
537804	midnightblue	-0.69	Negative	0.0007
112442705	midnightblue	-0.69	Negative	0.0007
511033	midnightblue	-0.69	Negative	0.0007
538771	midnightblue	-0.69	Negative	0.0007
532262	midnightblue	-0.69	Negative	0.0007
511433	midnightblue	-0.69	Negative	0.0007
100298453	midnightblue	-0.69	Negative	0.0007
787581	midnightblue	-0.69	Negative	0.0007
513266	midnightblue	-0.69	Negative	0.0007
521822	midnightblue	-0.69	Negative	0.0007
100299249	midnightblue	-0.69	Negative	0.0007
100141457	midnightblue	-0.69	Negative	0.0007
132343030	midnightblue	-0.69	Negative	0.0007
508571	midnightblue	-0.69	Negative	0.0007
781624	midnightblue	-0.69	Negative	0.0007
100125591	midnightblue	-0.69	Negative	0.0007
518852	midnightblue	-0.69	Negative	0.0007
540438	midnightblue	-0.69	Negative	0.0007
281375	midnightblue	-0.69	Negative	0.0007
282305	midnightblue	-0.69	Negative	0.0007
112445749	midnightblue	-0.69	Negative	0.0007
407181	midnightblue	-0.69	Negative	0.0007
515091	midnightblue	-0.69	Negative	0.0007
534624	midnightblue	-0.69	Negative	0.0007
509859	midnightblue	-0.69	Negative	0.0007
507480	royalblue	-0.54	Negative	0.01
347700	royalblue	-0.54	Negative	0.01
132343482	royalblue	-0.54	Negative	0.01
529660	royalblue	-0.54	Negative	0.01
112448487	royalblue	-0.54	Negative	0.01
527520	royalblue	-0.54	Negative	0.01
614612	royalblue	-0.54	Negative	0.01
101907799	royalblue	-0.54	Negative	0.01
519922	royalblue	-0.54	Negative	0.01
104968634	royalblue	-0.54	Negative	0.01
100848906	royalblue	-0.54	Negative	0.01
504760	royalblue	-0.54	Negative	0.01
509283	royalblue	-0.54	Negative	0.01
112446427	royalblue	-0.54	Negative	0.01
132345381	royalblue	-0.54	Negative	0.01
100138783	royalblue	-0.54	Negative	0.01
535490	royalblue	-0.54	Negative	0.01
508348	royalblue	-0.54	Negative	0.01
514373	royalblue	-0.54	Negative	0.01
508882	royalblue	-0.54	Negative	0.01
506415	royalblue	-0.54	Negative	0.01
132346956	royalblue	-0.54	Negative	0.01
654488	royalblue	-0.54	Negative	0.01
515051	royalblue	-0.54	Negative	0.01
613425	royalblue	-0.54	Negative	0.01
515033	royalblue	-0.54	Negative	0.01
784304	royalblue	-0.54	Negative	0.01
281871	royalblue	-0.54	Negative	0.01
508378	royalblue	-0.54	Negative	0.01
132342370	royalblue	-0.54	Negative	0.01
523874	royalblue	-0.54	Negative	0.01
505134	royalblue	-0.54	Negative	0.01
617660	tan	0.49	Positive	0.03
614659	tan	0.49	Positive	0.03
540664	tan	0.49	Positive	0.03
535043	tan	0.49	Positive	0.03
112445516	tan	0.49	Positive	0.03
100848700	tan	0.49	Positive	0.03
514601	tan	0.49	Positive	0.03
104971984	tan	0.49	Positive	0.03
112447452	tan	0.49	Positive	0.03
538515	tan	0.49	Positive	0.03
539249	tan	0.49	Positive	0.03
513789	tan	0.49	Positive	0.03
783720	tan	0.49	Positive	0.03
539556	tan	0.49	Positive	0.03
530661	tan	0.49	Positive	0.03
282370	tan	0.49	Positive	0.03
525507	tan	0.49	Positive	0.03
613630	tan	0.49	Positive	0.03
534180	tan	0.49	Positive	0.03
112449612	tan	0.49	Positive	0.03
615627	tan	0.49	Positive	0.03
538499	tan	0.49	Positive	0.03
101907920	tan	0.49	Positive	0.03
615114	tan	0.49	Positive	0.03
505855	tan	0.49	Positive	0.03
100850100	tan	0.49	Positive	0.03
493736	tan	0.49	Positive	0.03
540554	tan	0.49	Positive	0.03
100847692	tan	0.49	Positive	0.03
782481	tan	0.49	Positive	0.03
505479	tan	0.49	Positive	0.03
512010	tan	0.49	Positive	0.03
540113	tan	0.49	Positive	0.03
618451	tan	0.49	Positive	0.03
524749	tan	0.49	Positive	0.03
100336282	tan	0.49	Positive	0.03
132344751	tan	0.49	Positive	0.03
505757	tan	0.49	Positive	0.03
789464	tan	0.49	Positive	0.03
360006	tan	0.49	Positive	0.03
517044	tan	0.49	Positive	0.03
781629	tan	0.49	Positive	0.03
493737	tan	0.49	Positive	0.03
513347	tan	0.49	Positive	0.03
536132	tan	0.49	Positive	0.03
508663	tan	0.49	Positive	0.03
508229	tan	0.49	Positive	0.03
513810	tan	0.49	Positive	0.03
510845	tan	0.49	Positive	0.03
506325	tan	0.49	Positive	0.03
515407	tan	0.49	Positive	0.03
539417	tan	0.49	Positive	0.03
536682	tan	0.49	Positive	0.03
785567	tan	0.49	Positive	0.03
508547	tan	0.49	Positive	0.03
507165	tan	0.49	Positive	0.03
535177	tan	0.49	Positive	0.03
524692	tan	0.49	Positive	0.03
100138214	tan	0.49	Positive	0.03
788824	tan	0.49	Positive	0.03
504716	tan	0.49	Positive	0.03
537895	tan	0.49	Positive	0.03
100337390	tan	0.49	Positive	0.03
281154	tan	0.49	Positive	0.03
112446753	tan	0.49	Positive	0.03
527470	tan	0.49	Positive	0.03
784473	tan	0.49	Positive	0.03
282433	tan	0.49	Positive	0.03
100125233	tan	0.49	Positive	0.03
615929	tan	0.49	Positive	0.03
132342103	tan	0.49	Positive	0.03
100337108	tan	0.49	Positive	0.03
535342	tan	0.49	Positive	0.03
282463	tan	0.49	Positive	0.03
281453	tan	0.49	Positive	0.03
533883	tan	0.49	Positive	0.03
510592	tan	0.49	Positive	0.03
540378	tan	0.49	Positive	0.03
101905319	tan	0.49	Positive	0.03
751788	tan	0.49	Positive	0.03
539445	tan	0.49	Positive	0.03
100337114	tan	0.49	Positive	0.03
532195	tan	0.49	Positive	0.03
132344460	tan	0.49	Positive	0.03
507026	tan	0.49	Positive	0.03
518585	tan	0.49	Positive	0.03
511259	tan	0.49	Positive	0.03
132345107	tan	0.49	Positive	0.03
787969	tan	0.49	Positive	0.03
533096	tan	0.49	Positive	0.03
510910	tan	0.49	Positive	0.03
132343630	tan	0.49	Positive	0.03
539120	tan	0.49	Positive	0.03
535716	tan	0.49	Positive	0.03
100297498	tan	0.49	Positive	0.03
514457	tan	0.49	Positive	0.03
767827	tan	0.49	Positive	0.03
509501	tan	0.49	Positive	0.03
519845	tan	0.49	Positive	0.03
505648	tan	0.49	Positive	0.03
515939	tan	0.49	Positive	0.03
535263	tan	0.49	Positive	0.03
786795	tan	0.49	Positive	0.03
535613	tan	0.49	Positive	0.03
512287	tan	0.49	Positive	0.03
511631	tan	0.49	Positive	0.03
617265	tan	0.49	Positive	0.03
511226	tan	0.49	Positive	0.03
338034	tan	0.49	Positive	0.03
525796	tan	0.49	Positive	0.03
100848715	tan	0.49	Positive	0.03
532789	tan	0.49	Positive	0.03
112442319	tan	0.49	Positive	0.03
516094	tan	0.49	Positive	0.03
132342078	tan	0.49	Positive	0.03
132344957	tan	0.49	Positive	0.03
101902458	tan	0.49	Positive	0.03
534439	tan	0.49	Positive	0.03
530951	tan	0.49	Positive	0.03
132344737	turquoise	0.48	Positive	0.03
783354	turquoise	0.48	Positive	0.03
112445400	turquoise	0.48	Positive	0.03
540325	turquoise	0.48	Positive	0.03
506231	turquoise	0.48	Positive	0.03
508141	turquoise	0.48	Positive	0.03
506945	turquoise	0.48	Positive	0.03
781990	turquoise	0.48	Positive	0.03
505025	turquoise	0.48	Positive	0.03
539466	turquoise	0.48	Positive	0.03
514456	turquoise	0.48	Positive	0.03
515118	turquoise	0.48	Positive	0.03
510704	turquoise	0.48	Positive	0.03
614415	turquoise	0.48	Positive	0.03
509084	turquoise	0.48	Positive	0.03
280991	turquoise	0.48	Positive	0.03
523665	turquoise	0.48	Positive	0.03
521730	turquoise	0.48	Positive	0.03
507878	turquoise	0.48	Positive	0.03
100295209	turquoise	0.48	Positive	0.03
512313	turquoise	0.48	Positive	0.03
112445726	turquoise	0.48	Positive	0.03
783807	turquoise	0.48	Positive	0.03
101902059	turquoise	0.48	Positive	0.03
512290	turquoise	0.48	Positive	0.03
282687	turquoise	0.48	Positive	0.03
614376	turquoise	0.48	Positive	0.03
505945	turquoise	0.48	Positive	0.03
282384	turquoise	0.48	Positive	0.03
282010	turquoise	0.48	Positive	0.03
107132716	turquoise	0.48	Positive	0.03
281179	turquoise	0.48	Positive	0.03
517248	turquoise	0.48	Positive	0.03
407151	turquoise	0.48	Positive	0.03
768208	turquoise	0.48	Positive	0.03
530147	turquoise	0.48	Positive	0.03
524380	turquoise	0.48	Positive	0.03
282702	turquoise	0.48	Positive	0.03
618633	turquoise	0.48	Positive	0.03
789755	turquoise	0.48	Positive	0.03
523809	turquoise	0.48	Positive	0.03
514520	turquoise	0.48	Positive	0.03
282356	turquoise	0.48	Positive	0.03
530784	turquoise	0.48	Positive	0.03
767904	turquoise	0.48	Positive	0.03
104975366	turquoise	0.48	Positive	0.03
531018	turquoise	0.48	Positive	0.03
112447353	turquoise	0.48	Positive	0.03
616179	turquoise	0.48	Positive	0.03
508819	turquoise	0.48	Positive	0.03
510184	turquoise	0.48	Positive	0.03
539525	turquoise	0.48	Positive	0.03
613954	turquoise	0.48	Positive	0.03
618054	turquoise	0.48	Positive	0.03
537654	turquoise	0.48	Positive	0.03
514078	turquoise	0.48	Positive	0.03
532029	turquoise	0.48	Positive	0.03
534582	turquoise	0.48	Positive	0.03
104796066	turquoise	0.48	Positive	0.03
539695	turquoise	0.48	Positive	0.03
497621	turquoise	0.48	Positive	0.03
527014	turquoise	0.48	Positive	0.03
101902884	turquoise	0.48	Positive	0.03
101904042	turquoise	0.48	Positive	0.03
523362	turquoise	0.48	Positive	0.03
539175	turquoise	0.48	Positive	0.03
517456	turquoise	0.48	Positive	0.03
100300478	turquoise	0.48	Positive	0.03
529049	turquoise	0.48	Positive	0.03
518759	turquoise	0.48	Positive	0.03
100848939	turquoise	0.48	Positive	0.03
529196	turquoise	0.48	Positive	0.03
104968671	turquoise	0.48	Positive	0.03
504797	turquoise	0.48	Positive	0.03
509614	turquoise	0.48	Positive	0.03
282254	turquoise	0.48	Positive	0.03
514787	turquoise	0.48	Positive	0.03
132342184	turquoise	0.48	Positive	0.03
618918	turquoise	0.48	Positive	0.03
515828	turquoise	0.48	Positive	0.03
132346203	turquoise	0.48	Positive	0.03
101905165	turquoise	0.48	Positive	0.03
504800	turquoise	0.48	Positive	0.03
100335800	turquoise	0.48	Positive	0.03
510798	turquoise	0.48	Positive	0.03
526163	turquoise	0.48	Positive	0.03
509646	turquoise	0.48	Positive	0.03
112446751	turquoise	0.48	Positive	0.03
504596	turquoise	0.48	Positive	0.03
540425	turquoise	0.48	Positive	0.03
534718	turquoise	0.48	Positive	0.03
527134	turquoise	0.48	Positive	0.03
524078	turquoise	0.48	Positive	0.03
511937	turquoise	0.48	Positive	0.03
510075	turquoise	0.48	Positive	0.03
782855	turquoise	0.48	Positive	0.03
515333	turquoise	0.48	Positive	0.03
616669	turquoise	0.48	Positive	0.03
527124	turquoise	0.48	Positive	0.03
509881	turquoise	0.48	Positive	0.03
281301	turquoise	0.48	Positive	0.03
541159	turquoise	0.48	Positive	0.03
533264	turquoise	0.48	Positive	0.03
100138482	turquoise	0.48	Positive	0.03
100139209	turquoise	0.48	Positive	0.03
515548	turquoise	0.48	Positive	0.03
507417	turquoise	0.48	Positive	0.03
514031	turquoise	0.48	Positive	0.03
520186	turquoise	0.48	Positive	0.03
521746	turquoise	0.48	Positive	0.03
505329	turquoise	0.48	Positive	0.03
112442617	turquoise	0.48	Positive	0.03
515328	turquoise	0.48	Positive	0.03
784894	turquoise	0.48	Positive	0.03
132345122	turquoise	0.48	Positive	0.03
517357	turquoise	0.48	Positive	0.03
617052	turquoise	0.48	Positive	0.03
407101	turquoise	0.48	Positive	0.03
100337491	turquoise	0.48	Positive	0.03
132344974	turquoise	0.48	Positive	0.03
786913	turquoise	0.48	Positive	0.03
281806	turquoise	0.48	Positive	0.03
520027	turquoise	0.48	Positive	0.03
616677	turquoise	0.48	Positive	0.03
517002	turquoise	0.48	Positive	0.03
525276	turquoise	0.48	Positive	0.03
508521	turquoise	0.48	Positive	0.03
512846	turquoise	0.48	Positive	0.03
504464	turquoise	0.48	Positive	0.03
538517	turquoise	0.48	Positive	0.03
280710	turquoise	0.48	Positive	0.03
404192	turquoise	0.48	Positive	0.03
616471	turquoise	0.48	Positive	0.03
107131177	turquoise	0.48	Positive	0.03
104975351	turquoise	0.48	Positive	0.03
786888	turquoise	0.48	Positive	0.03
132344964	turquoise	0.48	Positive	0.03
767822	turquoise	0.48	Positive	0.03
514428	turquoise	0.48	Positive	0.03
515011	turquoise	0.48	Positive	0.03
520087	turquoise	0.48	Positive	0.03
338437	turquoise	0.48	Positive	0.03
525938	turquoise	0.48	Positive	0.03
281778	turquoise	0.48	Positive	0.03
613851	turquoise	0.48	Positive	0.03
282311	turquoise	0.48	Positive	0.03
518647	turquoise	0.48	Positive	0.03
535300	turquoise	0.48	Positive	0.03
100300003	turquoise	0.48	Positive	0.03
513419	turquoise	0.48	Positive	0.03
112443733	turquoise	0.48	Positive	0.03
524761	turquoise	0.48	Positive	0.03
507597	turquoise	0.48	Positive	0.03
531092	turquoise	0.48	Positive	0.03
281594	turquoise	0.48	Positive	0.03
513523	turquoise	0.48	Positive	0.03
613932	turquoise	0.48	Positive	0.03
510008	turquoise	0.48	Positive	0.03
505856	turquoise	0.48	Positive	0.03
613491	turquoise	0.48	Positive	0.03
511206	turquoise	0.48	Positive	0.03
786096	turquoise	0.48	Positive	0.03
100847952	turquoise	0.48	Positive	0.03
531339	turquoise	0.48	Positive	0.03
513275	turquoise	0.48	Positive	0.03
281613	turquoise	0.48	Positive	0.03
104971213	turquoise	0.48	Positive	0.03
615582	turquoise	0.48	Positive	0.03
539307	turquoise	0.48	Positive	0.03
541116	turquoise	0.48	Positive	0.03
100859923	turquoise	0.48	Positive	0.03
507061	turquoise	0.48	Positive	0.03
789989	turquoise	0.48	Positive	0.03
505682	turquoise	0.48	Positive	0.03
509009	turquoise	0.48	Positive	0.03
282276	turquoise	0.48	Positive	0.03
101906009	turquoise	0.48	Positive	0.03
282124	turquoise	0.48	Positive	0.03
337886	turquoise	0.48	Positive	0.03
513449	turquoise	0.48	Positive	0.03
511306	turquoise	0.48	Positive	0.03
534119	turquoise	0.48	Positive	0.03
100848226	turquoise	0.48	Positive	0.03
508161	turquoise	0.48	Positive	0.03
508942	turquoise	0.48	Positive	0.03
538956	turquoise	0.48	Positive	0.03
281903	turquoise	0.48	Positive	0.03
100847395	turquoise	0.48	Positive	0.03
407221	turquoise	0.48	Positive	0.03
539534	turquoise	0.48	Positive	0.03
512686	turquoise	0.48	Positive	0.03
514858	turquoise	0.48	Positive	0.03
615436	turquoise	0.48	Positive	0.03
513680	turquoise	0.48	Positive	0.03
280707	turquoise	0.48	Positive	0.03
101904699	turquoise	0.48	Positive	0.03
534297	turquoise	0.48	Positive	0.03
616364	turquoise	0.48	Positive	0.03
768043	turquoise	0.48	Positive	0.03
534092	turquoise	0.48	Positive	0.03
615572	turquoise	0.48	Positive	0.03
104972309	turquoise	0.48	Positive	0.03
281614	turquoise	0.48	Positive	0.03
281586	turquoise	0.48	Positive	0.03
783487	turquoise	0.48	Positive	0.03
528741	turquoise	0.48	Positive	0.03
539001	turquoise	0.48	Positive	0.03
614183	turquoise	0.48	Positive	0.03
614215	turquoise	0.48	Positive	0.03
338066	turquoise	0.48	Positive	0.03
404172	turquoise	0.48	Positive	0.03
538827	turquoise	0.48	Positive	0.03
618294	turquoise	0.48	Positive	0.03
788039	turquoise	0.48	Positive	0.03
507697	turquoise	0.48	Positive	0.03
104975774	turquoise	0.48	Positive	0.03
512259	turquoise	0.48	Positive	0.03
282637	turquoise	0.48	Positive	0.03
534542	turquoise	0.48	Positive	0.03
112441494	turquoise	0.48	Positive	0.03
514215	turquoise	0.48	Positive	0.03
518495	turquoise	0.48	Positive	0.03
782441	turquoise	0.48	Positive	0.03
777773	turquoise	0.48	Positive	0.03
529375	turquoise	0.48	Positive	0.03
783920	turquoise	0.48	Positive	0.03
505890	turquoise	0.48	Positive	0.03
100296952	turquoise	0.48	Positive	0.03
281133	turquoise	0.48	Positive	0.03
532127	turquoise	0.48	Positive	0.03
100336589	turquoise	0.48	Positive	0.03
282609	turquoise	0.48	Positive	0.03
540728	turquoise	0.48	Positive	0.03
615198	turquoise	0.48	Positive	0.03
751810	turquoise	0.48	Positive	0.03
510160	turquoise	0.48	Positive	0.03
517953	turquoise	0.48	Positive	0.03
532393	turquoise	0.48	Positive	0.03
782388	turquoise	0.48	Positive	0.03
515784	turquoise	0.48	Positive	0.03
618809	turquoise	0.48	Positive	0.03
529500	turquoise	0.48	Positive	0.03
615348	turquoise	0.48	Positive	0.03
509790	turquoise	0.48	Positive	0.03
280941	turquoise	0.48	Positive	0.03
519165	turquoise	0.48	Positive	0.03
282331	turquoise	0.48	Positive	0.03
615232	turquoise	0.48	Positive	0.03
518992	turquoise	0.48	Positive	0.03
508888	turquoise	0.48	Positive	0.03
789811	turquoise	0.48	Positive	0.03
100139498	turquoise	0.48	Positive	0.03
100848368	turquoise	0.48	Positive	0.03
767906	turquoise	0.48	Positive	0.03
132346353	turquoise	0.48	Positive	0.03
782395	turquoise	0.48	Positive	0.03
505184	turquoise	0.48	Positive	0.03
512902	turquoise	0.48	Positive	0.03
101904177	turquoise	0.48	Positive	0.03
513446	turquoise	0.48	Positive	0.03
104969875	turquoise	0.48	Positive	0.03
615408	turquoise	0.48	Positive	0.03
510329	turquoise	0.48	Positive	0.03
104564307	turquoise	0.48	Positive	0.03
541122	turquoise	0.48	Positive	0.03
513539	turquoise	0.48	Positive	0.03
785603	turquoise	0.48	Positive	0.03
533438	turquoise	0.48	Positive	0.03
514624	turquoise	0.48	Positive	0.03
616732	turquoise	0.48	Positive	0.03
614701	turquoise	0.48	Positive	0.03
531482	turquoise	0.48	Positive	0.03
280808	turquoise	0.48	Positive	0.03
132345302	turquoise	0.48	Positive	0.03
518134	turquoise	0.48	Positive	0.03
112447026	turquoise	0.48	Positive	0.03
505521	turquoise	0.48	Positive	0.03
540153	turquoise	0.48	Positive	0.03
506787	turquoise	0.48	Positive	0.03
618617	turquoise	0.48	Positive	0.03
281346	turquoise	0.48	Positive	0.03
100337107	turquoise	0.48	Positive	0.03
493711	turquoise	0.48	Positive	0.03
788926	turquoise	0.48	Positive	0.03
107131649	turquoise	0.48	Positive	0.03
510085	turquoise	0.48	Positive	0.03
520730	turquoise	0.48	Positive	0.03
404156	turquoise	0.48	Positive	0.03
104974562	turquoise	0.48	Positive	0.03
100335506	turquoise	0.48	Positive	0.03
100848673	turquoise	0.48	Positive	0.03
518488	turquoise	0.48	Positive	0.03
104974385	turquoise	0.48	Positive	0.03
516371	turquoise	0.48	Positive	0.03
537224	turquoise	0.48	Positive	0.03
514646	turquoise	0.48	Positive	0.03
104972426	turquoise	0.48	Positive	0.03
508699	turquoise	0.48	Positive	0.03
786297	turquoise	0.48	Positive	0.03
537184	turquoise	0.48	Positive	0.03
788463	turquoise	0.48	Positive	0.03
524166	turquoise	0.48	Positive	0.03
532189	turquoise	0.48	Positive	0.03
618463	turquoise	0.48	Positive	0.03
613869	turquoise	0.48	Positive	0.03
515620	turquoise	0.48	Positive	0.03
507881	turquoise	0.48	Positive	0.03
100295883	turquoise	0.48	Positive	0.03
132343671	turquoise	0.48	Positive	0.03
504489	turquoise	0.48	Positive	0.03
516149	turquoise	0.48	Positive	0.03
511585	turquoise	0.48	Positive	0.03
508153	turquoise	0.48	Positive	0.03
525199	turquoise	0.48	Positive	0.03
541284	turquoise	0.48	Positive	0.03
100034674	turquoise	0.48	Positive	0.03
112449511	turquoise	0.48	Positive	0.03
100300012	turquoise	0.48	Positive	0.03
520498	turquoise	0.48	Positive	0.03
539622	turquoise	0.48	Positive	0.03
509109	turquoise	0.48	Positive	0.03
510050	turquoise	0.48	Positive	0.03
617493	turquoise	0.48	Positive	0.03
520016	turquoise	0.48	Positive	0.03
520709	turquoise	0.48	Positive	0.03
617165	turquoise	0.48	Positive	0.03
518469	turquoise	0.48	Positive	0.03
538236	turquoise	0.48	Positive	0.03
507365	turquoise	0.48	Positive	0.03
534369	turquoise	0.48	Positive	0.03
618875	turquoise	0.48	Positive	0.03
614675	turquoise	0.48	Positive	0.03
538427	turquoise	0.48	Positive	0.03
615848	turquoise	0.48	Positive	0.03
281544	turquoise	0.48	Positive	0.03
404074	turquoise	0.48	Positive	0.03
533175	turquoise	0.48	Positive	0.03
531877	turquoise	0.48	Positive	0.03
407124	turquoise	0.48	Positive	0.03
519993	turquoise	0.48	Positive	0.03
540450	turquoise	0.48	Positive	0.03
100848006	turquoise	0.48	Positive	0.03
505379	turquoise	0.48	Positive	0.03
787487	turquoise	0.48	Positive	0.03
100336476	turquoise	0.48	Positive	0.03
100849042	turquoise	0.48	Positive	0.03
519739	turquoise	0.48	Positive	0.03
326577	turquoise	0.48	Positive	0.03
509786	turquoise	0.48	Positive	0.03
540517	turquoise	0.48	Positive	0.03
533317	turquoise	0.48	Positive	0.03
505463	turquoise	0.48	Positive	0.03
100337049	turquoise	0.48	Positive	0.03
507082	turquoise	0.48	Positive	0.03
513243	turquoise	0.48	Positive	0.03
112448686	turquoise	0.48	Positive	0.03
404548	turquoise	0.48	Positive	0.03
512854	turquoise	0.48	Positive	0.03
282459	turquoise	0.48	Positive	0.03
524925	turquoise	0.48	Positive	0.03
534625	turquoise	0.48	Positive	0.03
541012	turquoise	0.48	Positive	0.03
515276	turquoise	0.48	Positive	0.03
508717	turquoise	0.48	Positive	0.03
537603	turquoise	0.48	Positive	0.03
132345125	turquoise	0.48	Positive	0.03
536335	turquoise	0.48	Positive	0.03
404118	turquoise	0.48	Positive	0.03
104975043	turquoise	0.48	Positive	0.03
112446831	turquoise	0.48	Positive	0.03
100301263	turquoise	0.48	Positive	0.03
404053	turquoise	0.48	Positive	0.03
520376	turquoise	0.48	Positive	0.03
508632	turquoise	0.48	Positive	0.03
514201	turquoise	0.48	Positive	0.03
515972	turquoise	0.48	Positive	0.03
787234	turquoise	0.48	Positive	0.03
100140945	turquoise	0.48	Positive	0.03
100607974	turquoise	0.48	Positive	0.03
112442408	turquoise	0.48	Positive	0.03
510973	turquoise	0.48	Positive	0.03
100295672	turquoise	0.48	Positive	0.03
528046	turquoise	0.48	Positive	0.03
536020	turquoise	0.48	Positive	0.03
112448685	turquoise	0.48	Positive	0.03
513825	turquoise	0.48	Positive	0.03
523999	turquoise	0.48	Positive	0.03
281562	turquoise	0.48	Positive	0.03
516545	turquoise	0.48	Positive	0.03
281312	turquoise	0.48	Positive	0.03
112445789	turquoise	0.48	Positive	0.03
132343674	turquoise	0.48	Positive	0.03
280968	turquoise	0.48	Positive	0.03
107133160	turquoise	0.48	Positive	0.03
787839	turquoise	0.48	Positive	0.03
100852077	turquoise	0.48	Positive	0.03
515433	turquoise	0.48	Positive	0.03
783020	turquoise	0.48	Positive	0.03
790181	turquoise	0.48	Positive	0.03
537784	turquoise	0.48	Positive	0.03
414350	turquoise	0.48	Positive	0.03
781224	turquoise	0.48	Positive	0.03
512796	turquoise	0.48	Positive	0.03
785599	turquoise	0.48	Positive	0.03
281572	turquoise	0.48	Positive	0.03
533736	turquoise	0.48	Positive	0.03
539922	turquoise	0.48	Positive	0.03
508347	turquoise	0.48	Positive	0.03
537698	turquoise	0.48	Positive	0.03
529131	turquoise	0.48	Positive	0.03
101906692	turquoise	0.48	Positive	0.03
100139730	turquoise	0.48	Positive	0.03
101905517	turquoise	0.48	Positive	0.03
506538	turquoise	0.48	Positive	0.03
509694	turquoise	0.48	Positive	0.03
112442378	turquoise	0.48	Positive	0.03
515640	turquoise	0.48	Positive	0.03
132342121	turquoise	0.48	Positive	0.03
514631	turquoise	0.48	Positive	0.03
787498	turquoise	0.48	Positive	0.03
516522	turquoise	0.48	Positive	0.03
107131209	turquoise	0.48	Positive	0.03
529382	turquoise	0.48	Positive	0.03
530973	turquoise	0.48	Positive	0.03
508193	turquoise	0.48	Positive	0.03
534604	turquoise	0.48	Positive	0.03
513972	turquoise	0.48	Positive	0.03
132345190	turquoise	0.48	Positive	0.03
785366	turquoise	0.48	Positive	0.03
514213	turquoise	0.48	Positive	0.03
514547	turquoise	0.48	Positive	0.03
132344053	turquoise	0.48	Positive	0.03
515310	turquoise	0.48	Positive	0.03
519899	turquoise	0.48	Positive	0.03
112441599	turquoise	0.48	Positive	0.03
615329	turquoise	0.48	Positive	0.03
512610	turquoise	0.48	Positive	0.03
525335	turquoise	0.48	Positive	0.03
114482435	turquoise	0.48	Positive	0.03
783645	turquoise	0.48	Positive	0.03
505056	turquoise	0.48	Positive	0.03
530233	turquoise	0.48	Positive	0.03
518308	turquoise	0.48	Positive	0.03
280981	turquoise	0.48	Positive	0.03
613464	turquoise	0.48	Positive	0.03
112442324	turquoise	0.48	Positive	0.03
781425	turquoise	0.48	Positive	0.03
525770	turquoise	0.48	Positive	0.03
520334	turquoise	0.48	Positive	0.03
539385	turquoise	0.48	Positive	0.03
616640	turquoise	0.48	Positive	0.03
516066	turquoise	0.48	Positive	0.03
788334	turquoise	0.48	Positive	0.03
524709	turquoise	0.48	Positive	0.03
539153	turquoise	0.48	Positive	0.03
787094	turquoise	0.48	Positive	0.03
528871	turquoise	0.48	Positive	0.03
112445579	turquoise	0.48	Positive	0.03
514398	turquoise	0.48	Positive	0.03
787862	turquoise	0.48	Positive	0.03
100125882	turquoise	0.48	Positive	0.03
507667	turquoise	0.48	Positive	0.03
112443213	turquoise	0.48	Positive	0.03
112447336	turquoise	0.48	Positive	0.03
509566	turquoise	0.48	Positive	0.03
530121	turquoise	0.48	Positive	0.03
100848077	turquoise	0.48	Positive	0.03
522431	turquoise	0.48	Positive	0.03
515816	turquoise	0.48	Positive	0.03
533001	turquoise	0.48	Positive	0.03
528379	turquoise	0.48	Positive	0.03
107131388	turquoise	0.48	Positive	0.03
767935	turquoise	0.48	Positive	0.03
112448684	turquoise	0.48	Positive	0.03
533851	turquoise	0.48	Positive	0.03
510097	turquoise	0.48	Positive	0.03
112444653	turquoise	0.48	Positive	0.03
280687	turquoise	0.48	Positive	0.03
540387	turquoise	0.48	Positive	0.03
100847813	turquoise	0.48	Positive	0.03
101907541	turquoise	0.48	Positive	0.03
515618	turquoise	0.48	Positive	0.03
506281	turquoise	0.48	Positive	0.03
616928	turquoise	0.48	Positive	0.03
518168	turquoise	0.48	Positive	0.03
539959	turquoise	0.48	Positive	0.03
286845	turquoise	0.48	Positive	0.03
785580	turquoise	0.48	Positive	0.03
533605	turquoise	0.48	Positive	0.03
100847415	turquoise	0.48	Positive	0.03
281645	turquoise	0.48	Positive	0.03
538337	turquoise	0.48	Positive	0.03
281576	turquoise	0.48	Positive	0.03
534607	turquoise	0.48	Positive	0.03
518494	turquoise	0.48	Positive	0.03
520599	turquoise	0.48	Positive	0.03
132346561	turquoise	0.48	Positive	0.03
786352	turquoise	0.48	Positive	0.03
533635	turquoise	0.48	Positive	0.03
104969735	turquoise	0.48	Positive	0.03
100139484	turquoise	0.48	Positive	0.03
618296	turquoise	0.48	Positive	0.03
112442630	turquoise	0.48	Positive	0.03
100140494	turquoise	0.48	Positive	0.03
513971	turquoise	0.48	Positive	0.03
618210	turquoise	0.48	Positive	0.03
407997	turquoise	0.48	Positive	0.03
539627	turquoise	0.48	Positive	0.03
530315	turquoise	0.48	Positive	0.03
530095	turquoise	0.48	Positive	0.03
525427	turquoise	0.48	Positive	0.03
516679	turquoise	0.48	Positive	0.03
617389	turquoise	0.48	Positive	0.03
132342123	turquoise	0.48	Positive	0.03
513483	turquoise	0.48	Positive	0.03
539071	turquoise	0.48	Positive	0.03
535325	turquoise	0.48	Positive	0.03
529366	turquoise	0.48	Positive	0.03
104970637	turquoise	0.48	Positive	0.03
505318	turquoise	0.48	Positive	0.03
508105	turquoise	0.48	Positive	0.03
112448856	turquoise	0.48	Positive	0.03
512410	turquoise	0.48	Positive	0.03
517451	turquoise	0.48	Positive	0.03
527641	turquoise	0.48	Positive	0.03
104970698	turquoise	0.48	Positive	0.03
132344928	turquoise	0.48	Positive	0.03
107131247	turquoise	0.48	Positive	0.03
535992	turquoise	0.48	Positive	0.03
408017	turquoise	0.48	Positive	0.03
531747	turquoise	0.48	Positive	0.03
512578	turquoise	0.48	Positive	0.03
282876	turquoise	0.48	Positive	0.03
286866	turquoise	0.48	Positive	0.03
538837	turquoise	0.48	Positive	0.03
132345153	turquoise	0.48	Positive	0.03
540588	turquoise	0.48	Positive	0.03
522986	turquoise	0.48	Positive	0.03
533908	turquoise	0.48	Positive	0.03
512950	turquoise	0.48	Positive	0.03
618691	turquoise	0.48	Positive	0.03
616895	turquoise	0.48	Positive	0.03
783508	turquoise	0.48	Positive	0.03
132346864	turquoise	0.48	Positive	0.03
784449	turquoise	0.48	Positive	0.03
407132	turquoise	0.48	Positive	0.03
507449	turquoise	0.48	Positive	0.03
281563	turquoise	0.48	Positive	0.03
101907857	turquoise	0.48	Positive	0.03
618015	turquoise	0.48	Positive	0.03
132343341	turquoise	0.48	Positive	0.03
280852	turquoise	0.48	Positive	0.03
282002	turquoise	0.48	Positive	0.03
509522	turquoise	0.48	Positive	0.03
104975271	turquoise	0.48	Positive	0.03
782166	turquoise	0.48	Positive	0.03
534965	turquoise	0.48	Positive	0.03
785690	turquoise	0.48	Positive	0.03
132342197	turquoise	0.48	Positive	0.03
515089	turquoise	0.48	Positive	0.03
510158	turquoise	0.48	Positive	0.03
509253	turquoise	0.48	Positive	0.03
614627	turquoise	0.48	Positive	0.03
788207	turquoise	0.48	Positive	0.03
100296486	turquoise	0.48	Positive	0.03
512876	turquoise	0.48	Positive	0.03
618514	turquoise	0.48	Positive	0.03
515029	turquoise	0.48	Positive	0.03
616864	turquoise	0.48	Positive	0.03
100141145	turquoise	0.48	Positive	0.03
614731	turquoise	0.48	Positive	0.03
506012	turquoise	0.48	Positive	0.03
510406	turquoise	0.48	Positive	0.03
100337320	turquoise	0.48	Positive	0.03
527796	turquoise	0.48	Positive	0.03
509416	turquoise	0.48	Positive	0.03
526310	turquoise	0.48	Positive	0.03
518523	turquoise	0.48	Positive	0.03
523418	turquoise	0.48	Positive	0.03
614517	turquoise	0.48	Positive	0.03
132342203	turquoise	0.48	Positive	0.03
100140069	turquoise	0.48	Positive	0.03
520939	turquoise	0.48	Positive	0.03
514643	turquoise	0.48	Positive	0.03
507102	turquoise	0.48	Positive	0.03
101905403	turquoise	0.48	Positive	0.03
530005	turquoise	0.48	Positive	0.03
537480	turquoise	0.48	Positive	0.03
132344827	turquoise	0.48	Positive	0.03
511308	turquoise	0.48	Positive	0.03
112448687	turquoise	0.48	Positive	0.03
513349	turquoise	0.48	Positive	0.03
574093	turquoise	0.48	Positive	0.03
100298760	turquoise	0.48	Positive	0.03
282089	turquoise	0.48	Positive	0.03
514898	turquoise	0.48	Positive	0.03
281886	turquoise	0.48	Positive	0.03
538979	turquoise	0.48	Positive	0.03
280994	turquoise	0.48	Positive	0.03
132346845	turquoise	0.48	Positive	0.03
519803	turquoise	0.48	Positive	0.03
514554	turquoise	0.48	Positive	0.03
100849762	turquoise	0.48	Positive	0.03
280714	turquoise	0.48	Positive	0.03
100138339	turquoise	0.48	Positive	0.03
112444849	turquoise	0.48	Positive	0.03
514377	turquoise	0.48	Positive	0.03
518169	turquoise	0.48	Positive	0.03
112447442	turquoise	0.48	Positive	0.03
615855	turquoise	0.48	Positive	0.03
530449	turquoise	0.48	Positive	0.03
407144	turquoise	0.48	Positive	0.03
537773	turquoise	0.48	Positive	0.03
525813	turquoise	0.48	Positive	0.03
539804	turquoise	0.48	Positive	0.03
613856	turquoise	0.48	Positive	0.03
512070	turquoise	0.48	Positive	0.03
784290	turquoise	0.48	Positive	0.03
540798	turquoise	0.48	Positive	0.03
512705	turquoise	0.48	Positive	0.03
522423	turquoise	0.48	Positive	0.03
505242	turquoise	0.48	Positive	0.03
493738	turquoise	0.48	Positive	0.03
510325	turquoise	0.48	Positive	0.03
780971	turquoise	0.48	Positive	0.03
617306	turquoise	0.48	Positive	0.03
533608	turquoise	0.48	Positive	0.03
369024	turquoise	0.48	Positive	0.03
541299	turquoise	0.48	Positive	0.03
515531	turquoise	0.48	Positive	0.03
100848263	turquoise	0.48	Positive	0.03
281685	turquoise	0.48	Positive	0.03
781302	turquoise	0.48	Positive	0.03
514460	turquoise	0.48	Positive	0.03
281217	turquoise	0.48	Positive	0.03
538291	turquoise	0.48	Positive	0.03
617899	turquoise	0.48	Positive	0.03
615978	turquoise	0.48	Positive	0.03
788191	turquoise	0.48	Positive	0.03
519958	turquoise	0.48	Positive	0.03
100300764	turquoise	0.48	Positive	0.03
513902	turquoise	0.48	Positive	0.03
507503	turquoise	0.48	Positive	0.03
100336984	turquoise	0.48	Positive	0.03
511690	turquoise	0.48	Positive	0.03
514465	turquoise	0.48	Positive	0.03
614583	turquoise	0.48	Positive	0.03
509055	turquoise	0.48	Positive	0.03
530913	turquoise	0.48	Positive	0.03
788788	turquoise	0.48	Positive	0.03
534346	turquoise	0.48	Positive	0.03
112445621	turquoise	0.48	Positive	0.03
100337044	turquoise	0.48	Positive	0.03
783680	turquoise	0.48	Positive	0.03
132345501	turquoise	0.48	Positive	0.03
529056	turquoise	0.48	Positive	0.03
327671	turquoise	0.48	Positive	0.03
280986	turquoise	0.48	Positive	0.03
787099	turquoise	0.48	Positive	0.03
528468	turquoise	0.48	Positive	0.03
533459	turquoise	0.48	Positive	0.03
112448672	turquoise	0.48	Positive	0.03
504851	turquoise	0.48	Positive	0.03
506146	turquoise	0.48	Positive	0.03
101906030	turquoise	0.48	Positive	0.03
538967	turquoise	0.48	Positive	0.03
282299	turquoise	0.48	Positive	0.03
616738	turquoise	0.48	Positive	0.03
513895	turquoise	0.48	Positive	0.03
100298980	turquoise	0.48	Positive	0.03
101906089	turquoise	0.48	Positive	0.03
613886	turquoise	0.48	Positive	0.03
510859	turquoise	0.48	Positive	0.03
614870	turquoise	0.48	Positive	0.03
101903690	turquoise	0.48	Positive	0.03
132342299	turquoise	0.48	Positive	0.03
508893	turquoise	0.48	Positive	0.03
101907813	turquoise	0.48	Positive	0.03
513086	turquoise	0.48	Positive	0.03
101904507	turquoise	0.48	Positive	0.03
512907	turquoise	0.48	Positive	0.03
508666	turquoise	0.48	Positive	0.03
100137872	turquoise	0.48	Positive	0.03
280746	turquoise	0.48	Positive	0.03
510879	turquoise	0.48	Positive	0.03
506295	turquoise	0.48	Positive	0.03
528338	turquoise	0.48	Positive	0.03
509974	turquoise	0.48	Positive	0.03
100336740	turquoise	0.48	Positive	0.03
614598	turquoise	0.48	Positive	0.03
532237	turquoise	0.48	Positive	0.03
540819	turquoise	0.48	Positive	0.03
614672	turquoise	0.48	Positive	0.03
539244	turquoise	0.48	Positive	0.03
506037	turquoise	0.48	Positive	0.03
538835	turquoise	0.48	Positive	0.03
101906279	turquoise	0.48	Positive	0.03
519650	turquoise	0.48	Positive	0.03
536759	turquoise	0.48	Positive	0.03
786236	turquoise	0.48	Positive	0.03
614106	turquoise	0.48	Positive	0.03
781256	turquoise	0.48	Positive	0.03
512894	turquoise	0.48	Positive	0.03
617975	turquoise	0.48	Positive	0.03
100568284	turquoise	0.48	Positive	0.03
516333	turquoise	0.48	Positive	0.03
525690	turquoise	0.48	Positive	0.03
101907643	turquoise	0.48	Positive	0.03
505048	turquoise	0.48	Positive	0.03
507577	turquoise	0.48	Positive	0.03
101908134	turquoise	0.48	Positive	0.03
540850	turquoise	0.48	Positive	0.03
517948	turquoise	0.48	Positive	0.03
511497	turquoise	0.48	Positive	0.03
534570	turquoise	0.48	Positive	0.03
536818	turquoise	0.48	Positive	0.03
533229	turquoise	0.48	Positive	0.03
540065	turquoise	0.48	Positive	0.03
507686	turquoise	0.48	Positive	0.03
507756	turquoise	0.48	Positive	0.03
539036	turquoise	0.48	Positive	0.03
613624	turquoise	0.48	Positive	0.03
510914	turquoise	0.48	Positive	0.03
768210	turquoise	0.48	Positive	0.03
101904187	turquoise	0.48	Positive	0.03
101907298	turquoise	0.48	Positive	0.03
504795	turquoise	0.48	Positive	0.03
132342885	turquoise	0.48	Positive	0.03
104972195	turquoise	0.48	Positive	0.03
515086	turquoise	0.48	Positive	0.03
515305	turquoise	0.48	Positive	0.03
280729	turquoise	0.48	Positive	0.03
112441500	turquoise	0.48	Positive	0.03
281402	turquoise	0.48	Positive	0.03
532895	turquoise	0.48	Positive	0.03
512222	turquoise	0.48	Positive	0.03
530411	turquoise	0.48	Positive	0.03
614435	turquoise	0.48	Positive	0.03
112444681	turquoise	0.48	Positive	0.03
508160	turquoise	0.48	Positive	0.03
614467	turquoise	0.48	Positive	0.03
338100	turquoise	0.48	Positive	0.03
100296226	turquoise	0.48	Positive	0.03
505472	turquoise	0.48	Positive	0.03
132346367	turquoise	0.48	Positive	0.03
618664	turquoise	0.48	Positive	0.03
407234	turquoise	0.48	Positive	0.03
515150	turquoise	0.48	Positive	0.03
526865	turquoise	0.48	Positive	0.03
790815	turquoise	0.48	Positive	0.03
510593	turquoise	0.48	Positive	0.03
526596	turquoise	0.48	Positive	0.03
508408	turquoise	0.48	Positive	0.03
282366	turquoise	0.48	Positive	0.03
326600	turquoise	0.48	Positive	0.03
533595	turquoise	0.48	Positive	0.03
504236	turquoise	0.48	Positive	0.03
513453	turquoise	0.48	Positive	0.03
539107	turquoise	0.48	Positive	0.03
528530	turquoise	0.48	Positive	0.03
504526	turquoise	0.48	Positive	0.03
530468	turquoise	0.48	Positive	0.03
281684	turquoise	0.48	Positive	0.03
510572	turquoise	0.48	Positive	0.03
615555	turquoise	0.48	Positive	0.03
767898	turquoise	0.48	Positive	0.03
508605	turquoise	0.48	Positive	0.03
513579	turquoise	0.48	Positive	0.03
504219	turquoise	0.48	Positive	0.03
286842	turquoise	0.48	Positive	0.03
132343585	turquoise	0.48	Positive	0.03
506406	turquoise	0.48	Positive	0.03
532521	turquoise	0.48	Positive	0.03
507304	turquoise	0.48	Positive	0.03
537728	turquoise	0.48	Positive	0.03
533323	turquoise	0.48	Positive	0.03
532275	turquoise	0.48	Positive	0.03
523324	turquoise	0.48	Positive	0.03
523081	turquoise	0.48	Positive	0.03
526730	turquoise	0.48	Positive	0.03
617266	turquoise	0.48	Positive	0.03
527592	turquoise	0.48	Positive	0.03
286877	turquoise	0.48	Positive	0.03
540380	turquoise	0.48	Positive	0.03
539146	turquoise	0.48	Positive	0.03
526873	turquoise	0.48	Positive	0.03
781772	turquoise	0.48	Positive	0.03
781275	turquoise	0.48	Positive	0.03
538586	turquoise	0.48	Positive	0.03
524183	turquoise	0.48	Positive	0.03
614785	turquoise	0.48	Positive	0.03
100299281	turquoise	0.48	Positive	0.03
526880	turquoise	0.48	Positive	0.03
512072	turquoise	0.48	Positive	0.03
282196	turquoise	0.48	Positive	0.03
538565	turquoise	0.48	Positive	0.03
537631	turquoise	0.48	Positive	0.03
524590	turquoise	0.48	Positive	0.03
519867	turquoise	0.48	Positive	0.03
132342882	turquoise	0.48	Positive	0.03
527349	turquoise	0.48	Positive	0.03
509263	turquoise	0.48	Positive	0.03
132343184	turquoise	0.48	Positive	0.03
615798	turquoise	0.48	Positive	0.03
537616	turquoise	0.48	Positive	0.03
790124	turquoise	0.48	Positive	0.03
508183	turquoise	0.48	Positive	0.03
515556	turquoise	0.48	Positive	0.03
509882	turquoise	0.48	Positive	0.03
537985	turquoise	0.48	Positive	0.03
509040	turquoise	0.48	Positive	0.03
281840	turquoise	0.48	Positive	0.03
534742	turquoise	0.48	Positive	0.03
785834	turquoise	0.48	Positive	0.03
281637	turquoise	0.48	Positive	0.03
508617	turquoise	0.48	Positive	0.03
540873	turquoise	0.48	Positive	0.03
540576	turquoise	0.48	Positive	0.03
515135	turquoise	0.48	Positive	0.03
338472	turquoise	0.48	Positive	0.03
782309	turquoise	0.48	Positive	0.03
100336844	turquoise	0.48	Positive	0.03
281750	turquoise	0.48	Positive	0.03
507664	turquoise	0.48	Positive	0.03
613844	turquoise	0.48	Positive	0.03
100296778	turquoise	0.48	Positive	0.03
282309	turquoise	0.48	Positive	0.03
100101492	turquoise	0.48	Positive	0.03
100848380	turquoise	0.48	Positive	0.03
515621	turquoise	0.48	Positive	0.03
101904305	turquoise	0.48	Positive	0.03
538508	turquoise	0.48	Positive	0.03
512069	turquoise	0.48	Positive	0.03
510080	turquoise	0.48	Positive	0.03
132345708	turquoise	0.48	Positive	0.03
617927	turquoise	0.48	Positive	0.03
523881	turquoise	0.48	Positive	0.03
519935	turquoise	0.48	Positive	0.03
517728	turquoise	0.48	Positive	0.03
781044	turquoise	0.48	Positive	0.03
445425	turquoise	0.48	Positive	0.03
507130	turquoise	0.48	Positive	0.03
506376	turquoise	0.48	Positive	0.03
104968434	turquoise	0.48	Positive	0.03
100139638	turquoise	0.48	Positive	0.03
618181	turquoise	0.48	Positive	0.03
504581	turquoise	0.48	Positive	0.03
507571	turquoise	0.48	Positive	0.03
514902	turquoise	0.48	Positive	0.03
539979	turquoise	0.48	Positive	0.03
132343662	turquoise	0.48	Positive	0.03
112446016	turquoise	0.48	Positive	0.03
508132	turquoise	0.48	Positive	0.03
100301430	turquoise	0.48	Positive	0.03
104974944	turquoise	0.48	Positive	0.03
536925	turquoise	0.48	Positive	0.03
282358	turquoise	0.48	Positive	0.03
505288	turquoise	0.48	Positive	0.03
112442251	turquoise	0.48	Positive	0.03
101903534	turquoise	0.48	Positive	0.03
541119	turquoise	0.48	Positive	0.03
538589	turquoise	0.48	Positive	0.03
507736	turquoise	0.48	Positive	0.03
617374	turquoise	0.48	Positive	0.03
505574	turquoise	0.48	Positive	0.03
511558	turquoise	0.48	Positive	0.03
511235	turquoise	0.48	Positive	0.03
514615	turquoise	0.48	Positive	0.03
516797	turquoise	0.48	Positive	0.03
521973	turquoise	0.48	Positive	0.03
531539	turquoise	0.48	Positive	0.03
107132849	turquoise	0.48	Positive	0.03
515491	turquoise	0.48	Positive	0.03
101906408	turquoise	0.48	Positive	0.03
521857	turquoise	0.48	Positive	0.03
541287	turquoise	0.48	Positive	0.03
514788	turquoise	0.48	Positive	0.03
282272	turquoise	0.48	Positive	0.03
613597	turquoise	0.48	Positive	0.03
100036592	turquoise	0.48	Positive	0.03
281476	turquoise	0.48	Positive	0.03
537595	turquoise	0.48	Positive	0.03
281170	turquoise	0.48	Positive	0.03
516399	turquoise	0.48	Positive	0.03
506867	turquoise	0.48	Positive	0.03
359721	turquoise	0.48	Positive	0.03
504415	turquoise	0.48	Positive	0.03
519892	turquoise	0.48	Positive	0.03
512817	turquoise	0.48	Positive	0.03
517464	turquoise	0.48	Positive	0.03
112441496	turquoise	0.48	Positive	0.03
101907907	turquoise	0.48	Positive	0.03
789347	turquoise	0.48	Positive	0.03
516209	turquoise	0.48	Positive	0.03
100124430	turquoise	0.48	Positive	0.03
514986	turquoise	0.48	Positive	0.03
506762	turquoise	0.48	Positive	0.03
528055	turquoise	0.48	Positive	0.03
511289	turquoise	0.48	Positive	0.03
536628	turquoise	0.48	Positive	0.03
522540	turquoise	0.48	Positive	0.03
535746	turquoise	0.48	Positive	0.03
286824	turquoise	0.48	Positive	0.03
100125264	turquoise	0.48	Positive	0.03
531741	turquoise	0.48	Positive	0.03
100139508	turquoise	0.48	Positive	0.03
505285	turquoise	0.48	Positive	0.03
536616	turquoise	0.48	Positive	0.03
785568	turquoise	0.48	Positive	0.03
510489	turquoise	0.48	Positive	0.03
516875	turquoise	0.48	Positive	0.03
509704	turquoise	0.48	Positive	0.03
538590	turquoise	0.48	Positive	0.03
511230	turquoise	0.48	Positive	0.03
511064	turquoise	0.48	Positive	0.03
132345594	turquoise	0.48	Positive	0.03
104969670	turquoise	0.48	Positive	0.03
767922	turquoise	0.48	Positive	0.03
511901	turquoise	0.48	Positive	0.03
617350	turquoise	0.48	Positive	0.03
513125	turquoise	0.48	Positive	0.03
784075	turquoise	0.48	Positive	0.03
532838	turquoise	0.48	Positive	0.03
615507	turquoise	0.48	Positive	0.03
615879	turquoise	0.48	Positive	0.03
785489	turquoise	0.48	Positive	0.03
540913	turquoise	0.48	Positive	0.03
101906324	turquoise	0.48	Positive	0.03
539276	turquoise	0.48	Positive	0.03
511956	turquoise	0.48	Positive	0.03
281231	turquoise	0.48	Positive	0.03
524650	turquoise	0.48	Positive	0.03
506097	turquoise	0.48	Positive	0.03
524770	turquoise	0.48	Positive	0.03
407100	turquoise	0.48	Positive	0.03
518209	turquoise	0.48	Positive	0.03
617727	turquoise	0.48	Positive	0.03
511889	turquoise	0.48	Positive	0.03
107132045	turquoise	0.48	Positive	0.03
539974	turquoise	0.48	Positive	0.03
534306	turquoise	0.48	Positive	0.03
404058	turquoise	0.48	Positive	0.03
280851	turquoise	0.48	Positive	0.03
504826	turquoise	0.48	Positive	0.03
508629	turquoise	0.48	Positive	0.03
100296937	turquoise	0.48	Positive	0.03
281696	turquoise	0.48	Positive	0.03
104968753	turquoise	0.48	Positive	0.03
506830	turquoise	0.48	Positive	0.03
281950	turquoise	0.48	Positive	0.03
280844	turquoise	0.48	Positive	0.03
614948	turquoise	0.48	Positive	0.03
789732	turquoise	0.48	Positive	0.03
100139581	turquoise	0.48	Positive	0.03
132343033	turquoise	0.48	Positive	0.03
100139996	turquoise	0.48	Positive	0.03
521721	turquoise	0.48	Positive	0.03
519656	turquoise	0.48	Positive	0.03
282262	turquoise	0.48	Positive	0.03
536092	turquoise	0.48	Positive	0.03
526572	turquoise	0.48	Positive	0.03
512547	turquoise	0.48	Positive	0.03
510943	turquoise	0.48	Positive	0.03
282379	turquoise	0.48	Positive	0.03
515155	turquoise	0.48	Positive	0.03
617416	turquoise	0.48	Positive	0.03
523518	turquoise	0.48	Positive	0.03
538496	turquoise	0.48	Positive	0.03
104976020	turquoise	0.48	Positive	0.03
507353	turquoise	0.48	Positive	0.03
507622	turquoise	0.48	Positive	0.03
616089	turquoise	0.48	Positive	0.03
538961	turquoise	0.48	Positive	0.03
337885	turquoise	0.48	Positive	0.03
520270	turquoise	0.48	Positive	0.03
107131164	turquoise	0.48	Positive	0.03
516619	turquoise	0.48	Positive	0.03
535603	turquoise	0.48	Positive	0.03
510523	turquoise	0.48	Positive	0.03
100297044	turquoise	0.48	Positive	0.03
510616	turquoise	0.48	Positive	0.03
783502	turquoise	0.48	Positive	0.03
525364	turquoise	0.48	Positive	0.03
618101	turquoise	0.48	Positive	0.03
787118	turquoise	0.48	Positive	0.03
782657	turquoise	0.48	Positive	0.03
509076	turquoise	0.48	Positive	0.03
517397	turquoise	0.48	Positive	0.03
505912	turquoise	0.48	Positive	0.03
112444479	turquoise	0.48	Positive	0.03
511424	turquoise	0.48	Positive	0.03
617799	turquoise	0.48	Positive	0.03
777769	turquoise	0.48	Positive	0.03
505572	turquoise	0.48	Positive	0.03
516742	turquoise	0.48	Positive	0.03
788183	turquoise	0.48	Positive	0.03
510529	turquoise	0.48	Positive	0.03
534995	turquoise	0.48	Positive	0.03
515309	turquoise	0.48	Positive	0.03
327662	turquoise	0.48	Positive	0.03
510502	turquoise	0.48	Positive	0.03
784765	turquoise	0.48	Positive	0.03
505169	turquoise	0.48	Positive	0.03
509620	turquoise	0.48	Positive	0.03
101903951	turquoise	0.48	Positive	0.03
505238	turquoise	0.48	Positive	0.03
534230	turquoise	0.48	Positive	0.03
104975179	turquoise	0.48	Positive	0.03
614834	turquoise	0.48	Positive	0.03
789894	turquoise	0.48	Positive	0.03
507107	turquoise	0.48	Positive	0.03
101903832	turquoise	0.48	Positive	0.03
514616	turquoise	0.48	Positive	0.03
100137953	turquoise	0.48	Positive	0.03
505290	turquoise	0.48	Positive	0.03
100140174	turquoise	0.48	Positive	0.03
504967	turquoise	0.48	Positive	0.03
782359	turquoise	0.48	Positive	0.03
522269	turquoise	0.48	Positive	0.03
507139	turquoise	0.48	Positive	0.03
100337081	turquoise	0.48	Positive	0.03
517332	turquoise	0.48	Positive	0.03
513468	turquoise	0.48	Positive	0.03
522509	turquoise	0.48	Positive	0.03
527651	turquoise	0.48	Positive	0.03
767920	turquoise	0.48	Positive	0.03
514330	turquoise	0.48	Positive	0.03
617024	turquoise	0.48	Positive	0.03
781683	turquoise	0.48	Positive	0.03
532605	turquoise	0.48	Positive	0.03
504334	turquoise	0.48	Positive	0.03
785478	turquoise	0.48	Positive	0.03
282363	turquoise	0.48	Positive	0.03
407240	turquoise	0.48	Positive	0.03
613651	turquoise	0.48	Positive	0.03
100337106	turquoise	0.48	Positive	0.03
615850	turquoise	0.48	Positive	0.03
512484	turquoise	0.48	Positive	0.03
617293	turquoise	0.48	Positive	0.03
617851	turquoise	0.48	Positive	0.03
505010	turquoise	0.48	Positive	0.03
100336734	turquoise	0.48	Positive	0.03
101907242	turquoise	0.48	Positive	0.03
506495	turquoise	0.48	Positive	0.03
100336836	turquoise	0.48	Positive	0.03
513185	turquoise	0.48	Positive	0.03
539960	turquoise	0.48	Positive	0.03
100848231	turquoise	0.48	Positive	0.03
509764	turquoise	0.48	Positive	0.03
517688	turquoise	0.48	Positive	0.03
538501	turquoise	0.48	Positive	0.03
788087	turquoise	0.48	Positive	0.03
112442414	turquoise	0.48	Positive	0.03
617257	turquoise	0.48	Positive	0.03
786649	turquoise	0.48	Positive	0.03
508441	turquoise	0.48	Positive	0.03
534280	turquoise	0.48	Positive	0.03
514939	turquoise	0.48	Positive	0.03
282162	turquoise	0.48	Positive	0.03
507119	turquoise	0.48	Positive	0.03
508078	turquoise	0.48	Positive	0.03
100337503	turquoise	0.48	Positive	0.03
615135	turquoise	0.48	Positive	0.03
534594	turquoise	0.48	Positive	0.03
505839	turquoise	0.48	Positive	0.03
767866	turquoise	0.48	Positive	0.03
514370	turquoise	0.48	Positive	0.03
505310	turquoise	0.48	Positive	0.03
514556	turquoise	0.48	Positive	0.03
100299045	turquoise	0.48	Positive	0.03
537703	turquoise	0.48	Positive	0.03
536307	turquoise	0.48	Positive	0.03
784605	turquoise	0.48	Positive	0.03
511124	turquoise	0.48	Positive	0.03
132343119	turquoise	0.48	Positive	0.03
616753	turquoise	0.48	Positive	0.03
533284	turquoise	0.48	Positive	0.03
506805	turquoise	0.48	Positive	0.03
510554	turquoise	0.48	Positive	0.03
281848	turquoise	0.48	Positive	0.03
617879	turquoise	0.48	Positive	0.03
513400	turquoise	0.48	Positive	0.03
101902664	turquoise	0.48	Positive	0.03
614805	turquoise	0.48	Positive	0.03
507534	turquoise	0.48	Positive	0.03
511767	turquoise	0.48	Positive	0.03
538233	turquoise	0.48	Positive	0.03
100138951	turquoise	0.48	Positive	0.03
526430	turquoise	0.48	Positive	0.03
