# Supplementary material for: The Maternal Blood Transcriptome Reflects Changes in Fetal Growth and Is an Accurate Predictor of Birth Weight in Cattle
Source: FASEB J. 2025 Nov 4;39(21):e71201. doi: 10.1096/fj.202502648R (PMC12584144; doi:10.1096/fj.202502648R)
Supplement: Supplementary file 4 — Table S4: fsb271201‐sup‐0004‐TableS4.xlsx. [file FSB2-39-e71201-s002.xlsx]

## Sheet: WGCNA Module Gene Expression
		Positive Correlation Gene Expression
Enrichment FDR	nGenes	Pathway	Genes
1.47239e-09	164	GO:0006793 phosphorus metabolic process	VEGFA SOCS2 UNC119 NADK PTPRF PIM1 TNFAIP3 PGM3 PIP5K1C DAPK1 UBASH3B MAPK7 SLK SLCO3A1 PTPA NOS1 MPPE1 SRPK2 MAST3 PTPRE PFKP PRKAG2 FES IMPACT FER GATA1 BCAR3 TAMM41 TKT TIE1 STK36 PTPN12 GUCY1B1 LMTK2 PKIB DUSP6 WARS1 DGKG PELI2 TTK PPP1R1B CDS2 NEDD9 GPI TNS2 PIK3CB PPM1F EMP2 NUDT7 CDKL5 CAMK1 CDIPT TADA3 MBOAT2 GPCPD1 ABR UPP1 RGS14 CAMK1D ALPL CSF2RB INPP5A SMPD3 FBP1 DOK7 GPD1L ITPK1 PIP5…
1.47239e-09	164	GO:0006796 phosphate-containing compound metabolic process	VEGFA SOCS2 UNC119 NADK PTPRF PIM1 TNFAIP3 PGM3 PIP5K1C DAPK1 UBASH3B MAPK7 SLK SLCO3A1 PTPA NOS1 MPPE1 SRPK2 MAST3 PTPRE PFKP PRKAG2 FES IMPACT FER GATA1 BCAR3 TAMM41 TKT TIE1 STK36 PTPN12 GUCY1B1 LMTK2 PKIB DUSP6 WARS1 DGKG PELI2 TTK PPP1R1B CDS2 NEDD9 GPI TNS2 PIK3CB PPM1F EMP2 NUDT7 CDKL5 CAMK1 CDIPT TADA3 MBOAT2 GPCPD1 ABR UPP1 RGS14 CAMK1D ALPL CSF2RB INPP5A SMPD3 FBP1 DOK7 GPD1L ITPK1 PIP5…
2.30166e-07	85	GO:0007155 cell adhesion	ALCAM PTPRF TNC UBASH3B MAPK7 SLK SERPINB8 FBN1 CHL1 PKP2 FES FER GATA1 NCAM2 FAT4 PDE3B SLC39A8 NEDD9 PIK3CB PPM1F EMP2 ITGA2B CYTIP CORO1A COL5A3 PCDH17 NUAK1 ADAM15 DDR1 RAC2 ACTN4 CHST2 TYK2 TJP2 TNFSF14 RARA EDA ADAMTS12 MAEA GCNT1 STX3 UNC13D DUSP1 PRKCZ AGER HLX CD9 CDH4 NCK2 ANXA9 DOCK5 ICAM3 ANXA1 CDH1 PIK3R6 ITGA9 GATA3 ITGA6 AKT1 PODXL2 PXN MYADM ACTN1 GPR4 ITGB7 PTPN22 GAS6 WNT5A ALOX…
6.97693e-07	42	GO:0042578 phosphoric ester hydrolase activity	PTPRF PDE4D UBASH3B PTPA MPPE1 PTPRE PTPN12 DUSP6 ACP5 PDE3B TNS2 PPM1F LPIN1 GPCPD1 ALPL INPP5A SMPD3 FBP1 PDE7A PDE4A DUSP1 PPM1N PDE7B PDE8A DUSP18 PLD1 PTPRS SSH1 PLCB2 PTPN22 TAB1 PDE8B PTPN5 DUSP5 ENTPD5 PTPRM INPP5B SSH3 PTP4A2 IMPA2 DUSP4 PHPT1
2.0834e-06	69	GO:0040012 regulation of locomotion	VEGFA GLIPR2 SLK PLEKHG3 FES FER PADI2 TIE1 KLRK1 IL1R1 NEDD9 GPI PIK3CB PPM1F EMP2 CORO1A CAMK1D SMPD3 NTF3 ADAM15 RAC2 ACTN4 SLC9A3R1 CHRM1 CHST2 DAPK2 TNFSF14 MGAT3 INSR GCNT1 STX3 GADD45A DUSP1 AGER CD9 PTGER4 DOCK5 ANXA1 CDH1 CCDC125 GATA3 ITGA6 AKT1 AKT3 MYADM CFAP45 MGAT5 PLA2G7 PTPN22 STK26 ABHD2 GAS6 WNT5A TGFB1 PRR5L IGF1R VCL NOTCH1 TRIB1 PTPRM STK24 SELENOK TMIGD3 DACH1 FUT7 PHPT1 MAZ…
3.18847e-06	86	GO:0002682 regulation of immune system process	VEGFA THEMIS TNFAIP3 PDE4D UBASH3B IL18R1 FBN1 CD59 FES TAP2 FER GATA1 PADI2 ZFP36L2 SH3KBP1 CST7 C1S KLRK1 IL1R1 NLRC5 NEDD9 GPI FFAR2 PIK3CB RARG AHR RHEX CORO1A CAMK1D SMPD3 GPS2 EVPL ANKRD54 RAC2 CHST2 TYK2 DAPK2 TNFSF14 DENND1B RARA GCNT1 FAM210B TBC1D10C UNC13D SEC14L1 DUSP1 PRKCZ SLAMF6 AGER HLX CD9 PTGER4 NCK2 ZFPM1 MFHAS1 ANXA1 PIK3R6 GATA3 GPR55 AKT1 IL1RL1 CD84 BTK PLA2G7 PTPN22 BAG6 G…
3.18847e-06	105	GO:0040011 locomotion	VEGFA VASP GLIPR2 ALCAM PTPRF SLK PLEKHG3 CHL1 FES ECE1 BAMBI FER PADI2 SH3KBP1 TIE1 KLRK1 LRATD1 APCDD1 IL1R1 EDNRB NEUROD4 NEDD9 GPI FFAR2 PIK3CB PPM1F EMP2 NET1 DNAI1 CORO1A CAMK1D SLC12A2 SMPD3 NTF3 ADAM15 DDR1 RAC2 ACTN4 SLC9A3R1 LRP12 CHRM1 CHST2 DAPK2 TNFSF14 MGAT3 ADAMTS12 INSR GCNT1 STX3 GADD45A DUSP1 WWC1 AGER CD9 UNC5A SCHIP1 PTGER4 CDH4 DOCK5 MBOAT7 ANXA1 CDH1 ISL2 CCDC125 GATA3 ITGA6…
3.18847e-06	66	GO:2000145 regulation of cell motility	VEGFA GLIPR2 SLK PLEKHG3 FES FER PADI2 TIE1 KLRK1 IL1R1 NEDD9 GPI PIK3CB PPM1F EMP2 CORO1A CAMK1D SMPD3 NTF3 ADAM15 RAC2 ACTN4 SLC9A3R1 CHST2 DAPK2 TNFSF14 MGAT3 INSR GCNT1 GADD45A DUSP1 AGER CD9 PTGER4 DOCK5 ANXA1 CDH1 CCDC125 GATA3 ITGA6 AKT1 AKT3 MYADM CFAP45 MGAT5 PLA2G7 PTPN22 STK26 ABHD2 GAS6 WNT5A TGFB1 PRR5L IGF1R VCL NOTCH1 TRIB1 PTPRM STK24 SELENOK TMIGD3 DACH1 FUT7 PHPT1 MAZ
3.18847e-06	67	GO:0016301 kinase activity	NADK PIM1 PIP5K1C DAPK1 MAPK7 SLK SRPK2 MAST3 PFKP FES FER TIE1 STK36 LMTK2 DGKG TTK PIK3CB CDKL5 CAMK1 ABR CAMK1D ITPK1 PIP5K1B MAP3K6 NUAK1 LIMK2 DDR1 CAMKK2 IPMK TESK2 TYK2 STK38L DAPK2 RSKR DYRK1B CAMK2G INSR ULK1 MAP4K4 HK2 HTATIP2 PRKCG PI4KA PRKCZ RPS6KA1 NAGK GUK1 HK3 CDC7 PIK3R6 AK3 AKT1 EEF2K AKT3 ETNK2 BTK NEK6 STK26 DGKI MAPK10 TNK2 IGF1R RPS6KA2 COQ8A TRIB1 TGFBR3 STK24
3.26351e-06	133	GO:0002376 immune system process	VEGFA THEMIS IL5RA PIM1 TNFAIP3 PDE4D PGM3 DAPK1 UBASH3B IL18R1 PICALM FBN1 CD59 FES CD244 TAP2 FER GATA1 PADI2 ZFP36L2 SH3KBP1 CST7 C1S KLRK1 IL1R1 EDNRB NLRC5 SNAP23 CEBPE NEDD9 GPI FFAR2 NOS2 PIK3CB EMP2 RAB3C RARG AHR RHEX CORO1A CAMK1D PSMB9 STXBP2 SLC12A2 SMPD3 GPS2 EVPL ADAM15 ANKRD54 RAC2 CHST2 MPO TYK2 DAPK2 TNFSF14 B2M DENND1B RARA EDA MAEA GCNT1 FAM210B TBC1D10C THOC5 UNC13D SEC14L1 DU…
4.64962e-06	217	GO:0071944 cell periphery	SLCO3A1 TRPC6 SEPTIN11 ALCAM P2RX3 ATP11A PDE4D TNC DAPK1 OLFM3 ATP2C2 IL18R1 CACNG3 GRAMD1B PICALM NOS1 ARAP1 CPNE2 FBN1 PTPRE CHL1 KCNQ4 PKP2 ARL4A FES ECE1 TRPV2 BAMBI FER CHRNA3 NCAM2 FAT4 SLC6A2 TIE1 GCGR RELL1 ORAI1 AFAP1L2 KLRK1 CEMIP2 APCDD1 IL1R1 EDNRB SNAP23 SLC39A8 PLIN2 CEBPE NEDD9 GPI FFAR2 SPEF1 MCAM NOS2 RASGRP4 GSR SMURF1 P2RX1 EMP2 HDAC11 SLC7A8 SULF2 SLC1A4 NCF2 ITGA2B SEPTIN5 C…
5.49823e-06	35	GO:0050900 leukocyte migration	VEGFA FER PADI2 KLRK1 IL1R1 EDNRB NEDD9 FFAR2 EMP2 CORO1A CAMK1D SLC12A2 SMPD3 RAC2 CHST2 DAPK2 TNFSF14 GCNT1 DUSP1 AGER CD9 PTGER4 ANXA1 GATA3 AKT1 PODXL2 ITGB7 PLA2G7 PTPN22 GAS6 WNT5A ALOX5 SELENOK FUT7
5.91864e-06	202	GO:0005886 plasma membrane	SLCO3A1 TRPC6 ALCAM P2RX3 ATP11A PDE4D DAPK1 OLFM3 ATP2C2 IL18R1 CACNG3 GRAMD1B PICALM NOS1 ARAP1 CPNE2 PTPRE CHL1 KCNQ4 PKP2 ARL4A FES ECE1 TRPV2 BAMBI FER CHRNA3 NCAM2 FAT4 SLC6A2 TIE1 GCGR RELL1 ORAI1 AFAP1L2 KLRK1 CEMIP2 APCDD1 IL1R1 EDNRB SNAP23 SLC39A8 PLIN2 CEBPE NEDD9 GPI FFAR2 SPEF1 MCAM RASGRP4 GSR SMURF1 P2RX1 EMP2 HDAC11 SLC7A8 SULF2 SLC1A4 NCF2 ITGA2B SEPTIN5 RGS14 RHEX CORO1A SSTR3 …
6.94891e-06	107	GO:0016310 phosphorylation	VEGFA UNC119 PIM1 TNFAIP3 DAPK1 UBASH3B MAPK7 SLK SLCO3A1 NOS1 SRPK2 MAST3 PFKP PRKAG2 FES IMPACT FER GATA1 BCAR3 TIE1 STK36 LMTK2 PKIB DUSP6 WARS1 DGKG PELI2 TTK NEDD9 GPI PIK3CB PPM1F EMP2 CDKL5 CAMK1 TADA3 ABR RGS14 CAMK1D CSF2RB SMPD3 FBP1 DOK7 NTF3 MAP3K6 NUAK1 LIMK2 DDR1 ANKRD54 CAMKK2 TESK2 SLC9A3R1 TYK2 STK38L DAPK2 RSKR SOCS2 RARA DYRK1B CAMK2G INSR ALDOA ULK1 MAP4K4 HK2 HTATIP2 PRKCG GA…
6.94891e-06	62	GO:0030334 regulation of cell migration	VEGFA GLIPR2 SLK PLEKHG3 FER PADI2 TIE1 KLRK1 IL1R1 NEDD9 GPI PIK3CB PPM1F EMP2 CORO1A CAMK1D SMPD3 NTF3 ADAM15 RAC2 ACTN4 SLC9A3R1 CHST2 DAPK2 TNFSF14 MGAT3 INSR GCNT1 GADD45A DUSP1 AGER CD9 PTGER4 DOCK5 ANXA1 CDH1 GATA3 ITGA6 AKT1 AKT3 MYADM MGAT5 PLA2G7 PTPN22 STK26 ABHD2 GAS6 WNT5A TGFB1 PRR5L IGF1R VCL NOTCH1 TRIB1 PTPRM STK24 SELENOK TMIGD3 DACH1 FUT7 MAZ
7.19992e-06	67	GO:0051270 regulation of cellular component movement	VEGFA GLIPR2 SLK PLEKHG3 PKP2 FES FER PADI2 TIE1 KLRK1 IL1R1 NEDD9 GPI PIK3CB PPM1F EMP2 CORO1A CAMK1D SMPD3 NTF3 ADAM15 RAC2 ACTN4 SLC9A3R1 CHST2 DAPK2 TNFSF14 MGAT3 INSR GCNT1 GADD45A DUSP1 AGER CD9 PTGER4 DOCK5 ANXA1 CDH1 CCDC125 GATA3 ITGA6 AKT1 AKT3 MYADM CFAP45 MGAT5 PLA2G7 PTPN22 STK26 ABHD2 GAS6 WNT5A TGFB1 PRR5L IGF1R VCL NOTCH1 TRIB1 PTPRM STK24 SELENOK TMIGD3 DACH1 FUT7 PHPT1 MAZ
7.19992e-06	74	GO:0016772 transferase activity transferring phosphorus-containing groups	NADK PIM1 PIP5K1C DAPK1 MAPK7 SLK SRPK2 MAST3 PFKP FES FER TAMM41 TIE1 STK36 LMTK2 DGKG TTK CDS2 PIK3CB CDKL5 CAMK1 TENT4B CDIPT ABR CAMK1D ITPK1 PIP5K1B UAP1 MAP3K6 NUAK1 LIMK2 DDR1 CAMKK2 IPMK TESK2 TYK2 STK38L DAPK2 RSKR DYRK1B CAMK2G INSR ULK1 MAP4K4 HK2 HTATIP2 PRKCG PI4KA PRKCZ RPS6KA1 NAGK GUK1 HK3 CDC7 PIK3R6 AK3 POLN AKT1 EEF2K AKT3 ETNK2 BTK NEK6 TRNT1 STK26 DGKI MAPK10 TNK2 IGF1R RPS6K…
7.87884e-06	26	GO:0002685 regulation of leukocyte migration	VEGFA PADI2 KLRK1 IL1R1 NEDD9 CORO1A CAMK1D SMPD3 RAC2 CHST2 DAPK2 TNFSF14 GCNT1 DUSP1 AGER CD9 PTGER4 ANXA1 AKT1 PLA2G7 PTPN22 GAS6 WNT5A SELENOK FUT7
8.54206e-06	279	GO:0051179 localization	TMEM50B SLCO3A1 UCP2 UCP3 VEGFA STPG1 TRPC6 UNC119 SEPTIN11 TTC30A NAPB GLIPR2 PTPRF P2RX3 PIM1 TNFAIP3 ATP11A DAPK1 UBASH3B SEC16B ATP2C2 SLK CACNG3 PLEKHG3 PITPNM2 PICALM RINL MCM9 MPPE1 FBN1 APOLD1 CHL1 ZDHHC7 KCNQ4 PKP2 FES TRPV2 TAP2 BAMBI FER CHRNA3 SLC6A2 PADI2 SH3KBP1 SLC25A24 TIE1 STK36 LMTK2 ORAI1 SLC2A3 KLRK1 LRATD1 APCDD1 IL1R1 EDNRB TTK NEUROD4 SNAP23 SLC39A8 PLIN2 CEBPE CDS2 DENND3 …
9.74062e-06	62	GO:0016773 phosphotransferase activity alcohol group as acceptor	NADK PIM1 PIP5K1C DAPK1 MAPK7 SLK SRPK2 MAST3 PFKP FES FER TIE1 STK36 LMTK2 DGKG TTK PIK3CB CDKL5 CAMK1 ABR CAMK1D ITPK1 PIP5K1B MAP3K6 NUAK1 LIMK2 DDR1 CAMKK2 IPMK TESK2 TYK2 STK38L DAPK2 RSKR DYRK1B CAMK2G INSR ULK1 MAP4K4 HK2 HTATIP2 PRKCG PRKCZ RPS6KA1 HK3 CDC7 PIK3R6 AKT1 EEF2K AKT3 ETNK2 BTK NEK6 STK26 DGKI MAPK10 TNK2 IGF1R RPS6KA2 TRIB1 TGFBR3 STK24
2.65825e-05	59	GO:0016788 hydrolase activity acting on ester bonds	C29H11orf54 PTPRF PDE4D UBASH3B PTPA MPPE1 POP4 PTPRE PTPN12 PPT2 DUSP6 ACP5 PAFAH2 PDE3B TNS2 PPM1F SULF2 LPIN1 GPCPD1 ALDH2 ALPL INPP5A SMPD3 FBP1 PDE7A PDE4A POP1 DUSP1 PPM1N AARSD1 PNPLA4 PDE7B PDE8A DUSP18 PLD1 PTPRS AOAH SSH1 PLCB2 PLD3 PLA2G7 PTPN22 TAB1 ABHD2 GEN1 PDE8B PTPN5 DUSP5 ENTPD5 ACOT7 ERCC4 PTPRM INPP5B SSH3 PNPLA6 PTP4A2 IMPA2 DUSP4 PHPT1
2.67423e-05	52	GO:0030155 regulation of cell adhesion	TNC UBASH3B MAPK7 SLK FES PDE3B NEDD9 PIK3CB PPM1F EMP2 CYTIP CORO1A NUAK1 ADAM15 DDR1 RAC2 ACTN4 CHST2 TYK2 TNFSF14 RARA GCNT1 STX3 UNC13D DUSP1 PRKCZ AGER HLX CD9 NCK2 DOCK5 ANXA1 CDH1 PIK3R6 GATA3 AKT1 MYADM GPR4 PTPN22 WNT5A ALOX5 TGFB1 IDO1 ICOS VCL NOTCH1 SELENOK LAG3 CCDC88B PAWR FUT7 VEGFA
3.22887e-05	93	GO:0048870 cell motility	VEGFA GLIPR2 PTPRF SLK PLEKHG3 CHL1 FES BAMBI FER PADI2 SH3KBP1 TIE1 KLRK1 LRATD1 APCDD1 IL1R1 EDNRB NEUROD4 NEDD9 GPI FFAR2 PIK3CB PPM1F EMP2 NET1 DNAI1 CORO1A CAMK1D SLC12A2 SMPD3 NTF3 ADAM15 DDR1 RAC2 ACTN4 SLC9A3R1 LRP12 CHST2 DAPK2 TNFSF14 MGAT3 ADAMTS12 INSR GCNT1 GADD45A DUSP1 WWC1 AGER CD9 SCHIP1 PTGER4 DOCK5 MBOAT7 ANXA1 CDH1 CCDC125 GATA3 ITGA6 AKT1 AKT3 PODXL2 MYADM CFAP45 ADCY3 MGAT5 …
3.22887e-05	93	GO:0051674 localization of cell	VEGFA GLIPR2 PTPRF SLK PLEKHG3 CHL1 FES BAMBI FER PADI2 SH3KBP1 TIE1 KLRK1 LRATD1 APCDD1 IL1R1 EDNRB NEUROD4 NEDD9 GPI FFAR2 PIK3CB PPM1F EMP2 NET1 DNAI1 CORO1A CAMK1D SLC12A2 SMPD3 NTF3 ADAM15 DDR1 RAC2 ACTN4 SLC9A3R1 LRP12 CHST2 DAPK2 TNFSF14 MGAT3 ADAMTS12 INSR GCNT1 GADD45A DUSP1 WWC1 AGER CD9 SCHIP1 PTGER4 DOCK5 MBOAT7 ANXA1 CDH1 CCDC125 GATA3 ITGA6 AKT1 AKT3 PODXL2 MYADM CFAP45 ADCY3 MGAT5 …
3.8752e-05	226	GO:0043167 ion binding	C29H11orf54 TRPC6 ME3 P2RX3 PIM1 TNFAIP3 ATP11A PDE4D PGM3 DAPK1 SNRNP200 ATP2C2 MAPK7 SLK GRAMD1B TUBA1A PITPNM2 GSTM3 PTPA NOS1 ARAP1 MCM9 SRPK2 UHRF1 FBN1 MAST3 ZMYND11 PFKP ORC1 ARL4A PRKAG2 FES ECE1 TAP2 FER GATA1 FAT4 PADI2 ZFP36L2 SLC25A24 DNAJA2 TKT TIE1 STK36 ZCCHC24 UBE2Q2 LMTK2 WARS1 ACP5 C1S HSPH1 CEMIP2 DGKG TTK IDO2 WRNIP1 ARL8A NOS2 PPM1F FGD3 RASGRP4 GSR ATP13A1 P2RX1 NUDT7 RNPEPL…
4.96344e-05	84	GO:0016477 cell migration	VEGFA GLIPR2 PTPRF SLK PLEKHG3 CHL1 BAMBI FER PADI2 SH3KBP1 TIE1 KLRK1 APCDD1 IL1R1 EDNRB NEUROD4 NEDD9 GPI FFAR2 PIK3CB PPM1F EMP2 NET1 CORO1A CAMK1D SLC12A2 SMPD3 NTF3 ADAM15 DDR1 RAC2 ACTN4 SLC9A3R1 LRP12 CHST2 DAPK2 TNFSF14 MGAT3 ADAMTS12 INSR GCNT1 GADD45A DUSP1 WWC1 AGER CD9 SCHIP1 PTGER4 DOCK5 MBOAT7 ANXA1 CDH1 GATA3 ITGA6 AKT1 AKT3 PODXL2 MYADM MGAT5 ATN1 ITGB7 PLA2G7 PTPN22 STK26 ABHD2 G…
4.96344e-05	136	GO:0016740 transferase activity	UHRF1 UBE2Q2 TFB1M NADK PIM1 TNFAIP3 PIP5K1C DAPK1 MAPK7 SLK GSTM3 CRAT SRPK2 MAST3 ZDHHC7 PFKP FES FER TAMM41 ELOVL5 GSTP1 TKT TIE1 STK36 TGM1 LMTK2 UGGT2 C1GALT1 DGKG PELI2 TTK CDS2 AGL PIK3CB ASB2 SMURF1 CDKL5 CAMK1 TENT4B CDIPT MBOAT2 MKRN1 ABR UPP1 CAMK1D TRMT9B USP22 RNF144B ITPK1 PIP5K1B UAP1 MAP3K6 TALDO1 MGAT4A MDM2 NUAK1 LIMK2 DDR1 CAMKK2 IPMK TESK2 PYGL CHST2 TYK2 STK38L DAPK2 RSKR MGA…
5.4533e-05	43	GO:0002252 immune effector process	IL18R1 CD59 FES TAP2 FER C1S KLRK1 IL1R1 SNAP23 GPI FFAR2 EMP2 AHR CORO1A STXBP2 EVPL RAC2 MPO DENND1B RARA UNC13D PRKCZ SLAMF6 AGER HLX PTGER4 ANXA1 PIK3R6 GAPT GATA3 CD84 BTK PTPN22 WNT5A SELENOK LAG3 LFNG NLRX1 FUT7 ITGAM RAB44 SUCNR1
7.11337e-05	93	GO:0006468 protein phosphorylation	VEGFA UNC119 PIM1 TNFAIP3 DAPK1 UBASH3B MAPK7 SLK SLCO3A1 NOS1 SRPK2 MAST3 PRKAG2 FES IMPACT FER GATA1 BCAR3 TIE1 STK36 LMTK2 PKIB DUSP6 WARS1 PELI2 TTK NEDD9 PPM1F EMP2 CDKL5 CAMK1 TADA3 ABR RGS14 CAMK1D CSF2RB SMPD3 DOK7 NTF3 MAP3K6 NUAK1 LIMK2 DDR1 ANKRD54 CAMKK2 TESK2 SLC9A3R1 TYK2 STK38L DAPK2 RSKR RARA DYRK1B CAMK2G INSR ULK1 MAP4K4 HTATIP2 PRKCG GADD45A DUSP1 PRKCZ AGER RPS6KA1 PRKAR2B NCK…
8.21447e-05	93	GO:0032559 adenyl ribonucleotide binding	P2RX3 PIM1 ATP11A PDE4D DAPK1 SNRNP200 ATP2C2 MAPK7 SLK PTPA MCM9 SRPK2 MAST3 PFKP ORC1 PRKAG2 FES TAP2 FER DNAJA2 TIE1 STK36 UBE2Q2 LMTK2 WARS1 HSPH1 TTK WRNIP1 ATP13A1 P2RX1 CDKL5 CAMK1 CAMK1D FBP1 ITPK1 MAP3K6 NUAK1 LIMK2 DDR1 CAMKK2 TESK2 PYGL TYK2 STK38L DAPK2 ATP8B4 RSKR PDE4A DYRK1B CAMK2G MYO19 INSR SARS1 ULK1 MAP4K4 HK2 PRKCG PRKCZ TARS1 RPS6KA1 ATP2A3 HK3 AARSD1 CDC7 NADSYN1 AK3 AKT1 EE…
9.45433e-05	124	GO:0035556 intracellular signal transduction	GLIPR2 TNFAIP3 PDE4D DAPK1 MAPK7 IL18R1 FHL2 PITPNM2 DOCK3 SRPK2 CASP9 ZMYND11 PRKAG2 BCAR3 DOK2 FAT4 ZFP36L2 STK36 GUCY1B1 RELL1 DUSP6 DGKG PELI2 EDNRB TTK PIK3CB PPM1F RASGRP4 ASB2 NET1 AHR ABR RGS14 IGFBP4 BOK SMPD3 FBP1 MID1 NTF3 MAP3K6 GPS2 ANKRD54 CAMKK2 ACTN4 PKHD1 SLC9A3R1 TYK2 STK38L DAPK2 SOCS2 PDE4A TNFSF14 RAPGEF2 EDA INSR TBC1D10C THOC5 PSEN2 SEC14L1 GADD45A DUSP1 WWC1 PI4KA PRKCZ RA…
0.000101854	93	GO:0030554 adenyl nucleotide binding	P2RX3 PIM1 ATP11A PDE4D DAPK1 SNRNP200 ATP2C2 MAPK7 SLK PTPA MCM9 SRPK2 MAST3 PFKP ORC1 PRKAG2 FES TAP2 FER DNAJA2 TIE1 STK36 UBE2Q2 LMTK2 WARS1 HSPH1 TTK WRNIP1 ATP13A1 P2RX1 CDKL5 CAMK1 CAMK1D FBP1 ITPK1 MAP3K6 NUAK1 LIMK2 DDR1 CAMKK2 TESK2 PYGL TYK2 STK38L DAPK2 ATP8B4 RSKR PDE4A DYRK1B CAMK2G MYO19 INSR SARS1 ULK1 MAP4K4 HK2 PRKCG PRKCZ TARS1 RPS6KA1 ATP2A3 HK3 AARSD1 CDC7 NADSYN1 AK3 AKT1 EE…
0.0001171	55	GO:0002684 positive regulation of immune system process	VEGFA THEMIS PDE4D IL18R1 CD59 FES TAP2 FER SH3KBP1 C1S KLRK1 IL1R1 NEDD9 GPI FFAR2 PIK3CB CORO1A GPS2 RAC2 TYK2 DAPK2 TNFSF14 DENND1B RARA UNC13D PRKCZ SLAMF6 AGER HLX NCK2 ANXA1 PIK3R6 GATA3 IL1RL1 CD84 BTK PLA2G7 PTPN22 BAG6 GAS6 WNT5A TGFB1 IDO1 ICOS TRIB1 SELENOK LAG3 CCDC88B SLA2 PAWR FUT7 ITGAM PHPT1
0.000138824	119	GO:0050793 regulation of developmental process	VEGFA GLIPR2 PTPRF PIM1 TNFAIP3 ATP11A UBASH3B MAPK7 ARAP1 FBN1 PKP2 FES TRPV2 IMPACT BAMBI GATA1 FAT4 ZFP36L2 SH3KBP1 TIE1 SDK1 VEZF1 CST7 DUSP6 WARS1 METRNL CELF4 DGKG APCDD1 PDE3B EDNRB NEUROD4 NEDD9 RFLNB PIK3CB MYRF SMURF1 EMP2 GDF11 RARG CAMK1 TADA3 RHEX CORO1A CAMK1D SMPD3 GPS2 ANKRD54 FRZB SLC6A6 ACTN4 PKHD1 SLC9A3R1 DBN1 RARB CPNE9 SOCS2 TNFSF14 RARA ADAMTS12 MYO19 INSR ALDOA SARS1 FAM21…
0.000147672	107	GO:0006928 movement of cell or subcellular component	VEGFA VASP TTC30A GLIPR2 ALCAM PTPRF SLK PLEKHG3 CHL1 PKP2 FES ECE1 BAMBI FER PADI2 SH3KBP1 TIE1 STK36 KLRK1 LRATD1 APCDD1 IL1R1 EDNRB NEUROD4 NEDD9 GPI FFAR2 ARL8A SPEF1 PIK3CB PPM1F EMP2 NET1 DNAI1 CORO1A CAMK1D SLC12A2 SMPD3 NTF3 ADAM15 DDR1 RAC2 ACTN4 SLC9A3R1 LRP12 CHST2 DAPK2 TNFSF14 MGAT3 ADAMTS12 MYO19 INSR GCNT1 GADD45A DUSP1 WWC1 AGER CD9 UNC5A SCHIP1 PTGER4 CDH4 DOCK5 MBOAT7 ANXA1 CDH1…
0.000153349	30	GO:0016791 phosphatase activity	PTPRF UBASH3B PTPA PTPRE PTPN12 DUSP6 ACP5 TNS2 PPM1F LPIN1 ALPL INPP5A FBP1 DUSP1 PPM1N DUSP18 PTPRS SSH1 PTPN22 TAB1 PTPN5 DUSP5 ENTPD5 PTPRM INPP5B SSH3 PTP4A2 IMPA2 DUSP4 PHPT1
0.000155288	61	GO:0001775 cell activation	TNFAIP3 UBASH3B IL18R1 FES FER GATA1 ZFP36L2 SH3KBP1 CST7 KLRK1 SNAP23 NEDD9 P2RX1 EMP2 AHR CORO1A STXBP2 GPS2 RAC2 TYK2 TNFSF14 RARA TBC1D10C UNC13D PRKCZ SLAMF6 AGER RPS6KA1 HLX CD9 PTGER4 NCK2 THEMIS MFHAS1 ANXA1 PIK3R6 GAPT GATA3 IL1RL1 CD84 BTK PTPN22 BAG6 GAS6 WNT5A TGFB1 IDO1 ICOS CHD7 CCR9 SELENOK SLC7A11 LAG3 CCDC88B LFNG SLA2 PAWR FUT7 ITGAM RAB44 SUCNR1
0.000189059	9	GO:0035335 peptidyl-tyrosine dephosphorylation	PTPRF UBASH3B PTPN12 DUSP6 TNS2 DUSP1 DUSP18 PTPRS DUSP5
0.000212507	51	GO:0098609 cell-cell adhesion	ALCAM PTPRF UBASH3B MAPK7 SERPINB8 PKP2 FER GATA1 FAT4 SLC39A8 PPM1F CORO1A PCDH17 RAC2 CHST2 TYK2 TJP2 TNFSF14 RARA GCNT1 PRKCZ AGER HLX CD9 CDH4 NCK2 ANXA9 ICAM3 ANXA1 CDH1 PIK3R6 GATA3 AKT1 PODXL2 MYADM ITGB7 PTPN22 WNT5A ALOX5 TGFB1 IDO1 ICOS VCL NOTCH1 PTPRM SELENOK SLC7A11 LAG3 CCDC88B PAWR FUT7
0.000212507	57	GO:0098590 plasma membrane region	CACNG3 PICALM CHRNA3 ORAI1 SLC39A8 GPI SPEF1 P2RX1 EMP2 SLC7A8 SSTR3 SLC2A1 SLC12A2 ITPK1 DRAM2 PCDH17 SLC6A6 PKHD1 LIN7A SLC9A3R1 DBN1 CHRM1 SLC1A2 INSR LPO STX3 TBC1D10C SLC3A2 PROM1 WWC1 DAGLA PRKCZ FXYD6 AGER APC2 ANXA1 CDH1 RAB11FIP4 SLC16A3 PLD1 RGS9 PTPRS GRIN3A ADCY3 PSD4 VASP GRID1 STK26 PALM MLC1 ITSN1 NOTCH1 HPGD SLC7A11 ANKRD45 TMEM67 ITGAM
0.000251107	32	GO:0002683 negative regulation of immune system process	TNFAIP3 UBASH3B FBN1 CD59 FER PADI2 CST7 KLRK1 NLRC5 AHR GPS2 RARA TBC1D10C DUSP1 HLX PTGER4 ZFPM1 ANXA1 GPR55 AKT1 IL1RL1 CD84 BTK PTPN22 TGFB1 IDO1 TRIB1 LAG3 NLRX1 SLA2 PAWR PHPT1
0.000251107	5	GO:0032754 positive regulation of interleukin-5 production	PDE4D RARA PRKCZ GATA3 IL1RL1
0.000253661	170	GO:0048583 regulation of response to stimulus	VEGFA FRZB THEMIS GLIPR2 PTPRF TNFAIP3 PDE4D TNC DAPK1 UBASH3B MAPK7 IL18R1 FHL2 TLE2 FBN1 CD59 CASP9 ZMYND11 ZDHHC7 FES TAP2 BAMBI FER GATA1 BCAR3 PADI2 STK36 PTPN12 CST7 RELL1 DUSP6 METRNL C1S AFAP1L2 KLRK1 CELF4 DGKG PELI2 APCDD1 IL1R1 NLRC5 NEDD9 FFAR2 TNS2 PIK3CB PPM1F RASGRP4 SMURF1 EMP2 SULF2 AHR RGS14 IGFBP4 CAMK1D BOK FBP1 MID1 NTF3 GPS2 EVPL ANKRD54 RAC2 ACTN4 PKHD1 SCUBE1 SLC9A3R1 TYK2…
0.000273344	53	GO:0022603 regulation of anatomical structure morphogenesis	VEGFA TNFAIP3 MAPK7 ARAP1 FES TRPV2 BAMBI SH3KBP1 TIE1 WARS1 APCDD1 PDE3B NEDD9 PIK3CB SMURF1 EMP2 CORO1A ACTN4 PKHD1 SLC9A3R1 DBN1 CPNE9 ADAMTS12 MYO19 ALDOA SARS1 HK2 HTATIP2 UNC13D E2F2 CDH4 AGO4 DOCK5 ANXA1 PIK3R6 GATA3 AKT3 PTPRS MYADM GPR4 RHOU PALM WNT5A ALOX5 TGFB1 RALBP1 NOTCH1 PTPRM COL4A2 FBXW8 LFNG KLF2 SPEF1
0.000273344	173	GO:0036211 protein modification process	UHRF1 UBE2Q2 VEGFA UNC119 PTPRF PIM1 TNFAIP3 PGM3 DAPK1 UBASH3B MAPK7 SLK SLCO3A1 PTPA NOS1 MPPE1 SRPK2 MAST3 PTPRE ZDHHC7 PRKAG2 FES IMPACT FER GATA1 BCAR3 PADI2 TIE1 NGLY1 STK36 PTPN12 TGM1 MTA3 LMTK2 PKIB UGGT2 DUSP6 WARS1 C1GALT1 PELI2 TTK SLC39A8 PPP1R1B MAN2B1 NEDD9 FRY NOS2 TNS2 PPM1F ASB2 SMURF1 EMP2 HDAC11 CDKL5 CAMK1 TADA3 MKRN1 ABR RGS14 CAMK1D USP22 RNF144B CSF2RB SMPD3 DOK7 NTF3 MAP3…
0.000273344	55	GO:0045321 leukocyte activation	TNFAIP3 IL18R1 FES FER ZFP36L2 SH3KBP1 CST7 KLRK1 SNAP23 NEDD9 EMP2 AHR CORO1A STXBP2 GPS2 RAC2 TYK2 TNFSF14 RARA TBC1D10C UNC13D PRKCZ SLAMF6 AGER HLX PTGER4 NCK2 THEMIS MFHAS1 ANXA1 PIK3R6 GAPT GATA3 IL1RL1 CD84 BTK PTPN22 BAG6 GAS6 WNT5A TGFB1 IDO1 ICOS CHD7 CCR9 SELENOK LAG3 CCDC88B LFNG SLA2 PAWR FUT7 ITGAM RAB44 SUCNR1
0.000273344	73	GO:2000026 regulation of multicellular organismal development	VEGFA PIM1 UBASH3B MAPK7 FBN1 FES TRPV2 GATA1 FAT4 ZFP36L2 TIE1 VEZF1 CST7 DUSP6 WARS1 PDE3B NEDD9 RFLNB PIK3CB MYRF EMP2 RARG TADA3 RHEX SMPD3 ANKRD54 FRZB DBN1 RARB RARA ADAMTS12 INSR SARS1 FAM210B HK2 HTATIP2 PROM1 PRKCZ SMARCD3 E2F2 AGER HLX CDH4 ZFPM1 ANXA1 PIK3R6 SGF29 MAG GATA3 GPR55 AKT1 AKT3 SRGN PTPRS GPR4 NUMBL BAG6 GAS6 WNT5A ALOX5 TGFB1 CHD7 VCL NOTCH1 TRIB1 PTPRM COL4A2 LAG3 FBXW8 M…
0.000296847	6	GO:0032634 interleukin-5 production	IL5RA PDE4D RARA PRKCZ GATA3 IL1RL1
0.000296847	6	GO:0032674 regulation of interleukin-5 production	IL5RA PDE4D RARA PRKCZ GATA3 IL1RL1
0.000348604	172	GO:0006464 cellular protein modification process	UHRF1 UBE2Q2 VEGFA UNC119 PTPRF PIM1 TNFAIP3 PGM3 DAPK1 UBASH3B MAPK7 SLK SLCO3A1 PTPA NOS1 MPPE1 SRPK2 MAST3 PTPRE ZDHHC7 PRKAG2 FES IMPACT FER GATA1 BCAR3 PADI2 TIE1 NGLY1 STK36 PTPN12 TGM1 MTA3 LMTK2 PKIB UGGT2 DUSP6 WARS1 C1GALT1 PELI2 TTK SLC39A8 PPP1R1B NEDD9 FRY NOS2 TNS2 PPM1F ASB2 SMURF1 EMP2 HDAC11 CDKL5 CAMK1 TADA3 MKRN1 ABR RGS14 CAMK1D USP22 RNF144B CSF2RB SMPD3 DOK7 NTF3 MAP3K6 MSL1…
0.000364925	50	GO:0004672 protein kinase activity	PIM1 DAPK1 MAPK7 SLK SRPK2 MAST3 FES FER TIE1 STK36 LMTK2 TTK PIK3CB CDKL5 CAMK1 ABR CAMK1D MAP3K6 NUAK1 LIMK2 DDR1 CAMKK2 TESK2 TYK2 STK38L DAPK2 RSKR DYRK1B CAMK2G INSR ULK1 MAP4K4 HTATIP2 PRKCG PRKCZ RPS6KA1 CDC7 AKT1 EEF2K AKT3 BTK NEK6 STK26 MAPK10 TNK2 IGF1R RPS6KA2 TRIB1 TGFBR3 STK24
0.000381845	70	GO:0030234 enzyme regulator activity	SERPINB8 SOCS2 SMAP2 PLEKHG3 RINL DOCK3 PTPA ARAP1 ARHGAP10 PRKAG2 BCAR3 LMTK2 CST7 PKIB WARS1 AFAP1L2 PPP1R1B DENND3 FRY FGD3 RASGRP4 NET1 NCF2 ABR RGS14 PPP1R3B APH1B ANKRD54 RAC2 TNFSF14 MTMR12 DENND1B RAPGEF2 RGS18 ALOX5AP ARHGEF26 RALGAPA2 HPS1 RPS6KA1 ATP2A3 PRKAR2B DOCK5 ARAP3 ANXA1 MOB1B PIK3R6 ARHGAP1 RGL2 PTI AKT1 MGAT5 PSD4 BTK TAB1 GAS6 DGKI RAP1GAP2 PPP2R5C TGFB1 ARRB1 RALBP1 MADD IT…
0.000386691	121	GO:0097367 carbohydrate derivative binding	PTPRF P2RX3 PIM1 ATP11A PDE4D TNC DAPK1 SNRNP200 ATP2C2 MAPK7 SLK TUBA1A PTPA NOS1 MCM9 SRPK2 FBN1 MAST3 PFKP ORC1 ARL4A PRKAG2 FES TAP2 FER DNAJA2 TIE1 STK36 UBE2Q2 LMTK2 WARS1 HSPH1 VEGFA TTK WRNIP1 ARL8A NOS2 ATP13A1 P2RX1 RAB3C CDKL5 CAMK1 RAB37 SEPTIN5 CAMK1D FBP1 ITPK1 COL5A3 MAP3K6 NUAK1 LIMK2 DDR1 CAMKK2 RAC2 ACTN4 TESK2 PYGL MPO TYK2 STK38L DAPK2 ATP8B4 RSKR PDE4A DYRK1B CAMK2G MYO19 INS…
0.000386717	126	GO:0009653 anatomical structure morphogenesis	VEGFA VASP ALCAM PIM1 TNFAIP3 TNC MAPK7 FHL2 PICALM ARAP1 FBN1 CHL1 ZDHHC7 KCNQ4 PKP2 FES ECE1 TRPV2 IMPACT BAMBI FER GATA1 BCAR3 FAT4 SH3KBP1 TIE1 VEZF1 WARS1 LRATD1 C1GALT1 APCDD1 PDE3B NEDD9 GPI RFLNB FRY MCAM PIK3CB ASB2 SMURF1 EMP2 GDF11 SULF2 RARG CAMK1 CORO1A GZF1 ALPL ADIPOR2 SMPD3 ADAM15 DDR1 FRZB ACTN4 PKHD1 DLG3 SLC9A3R1 DBN1 RARB CPNE9 TNFSF14 RARA DYRK1B EDA ADAMTS12 MYO19 INSR GCNT1…
0.000386717	121	GO:0000166 nucleotide binding	ME3 P2RX3 PIM1 ATP11A PDE4D DAPK1 SNRNP200 ATP2C2 MAPK7 SLK TUBA1A PTPA NOS1 MCM9 SRPK2 UHRF1 MAST3 PFKP ORC1 ARL4A PRKAG2 FES TAP2 FER DNAJA2 TIE1 STK36 UBE2Q2 LMTK2 WARS1 HSPH1 TTK WRNIP1 ARL8A NOS2 GSR ATP13A1 P2RX1 RAB3C CDKL5 CAMK1 RAB37 SEPTIN5 CAMK1D FBP1 GPD1L ITPK1 MAP3K6 NUAK1 LIMK2 DDR1 CAMKK2 RAC2 TESK2 PYGL TYK2 STK38L DAPK2 ATP8B4 RSKR PDE4A DYRK1B CAMK2G MYO19 INSR ACAD8 ERAS SARS1…
0.000386717	121	GO:1901265 nucleoside phosphate binding	ME3 P2RX3 PIM1 ATP11A PDE4D DAPK1 SNRNP200 ATP2C2 MAPK7 SLK TUBA1A PTPA NOS1 MCM9 SRPK2 UHRF1 MAST3 PFKP ORC1 ARL4A PRKAG2 FES TAP2 FER DNAJA2 TIE1 STK36 UBE2Q2 LMTK2 WARS1 HSPH1 TTK WRNIP1 ARL8A NOS2 GSR ATP13A1 P2RX1 RAB3C CDKL5 CAMK1 RAB37 SEPTIN5 CAMK1D FBP1 GPD1L ITPK1 MAP3K6 NUAK1 LIMK2 DDR1 CAMKK2 RAC2 TESK2 PYGL TYK2 STK38L DAPK2 ATP8B4 RSKR PDE4A DYRK1B CAMK2G MYO19 INSR ACAD8 ERAS SARS1…
0.000392194	110	GO:0032553 ribonucleotide binding	P2RX3 PIM1 ATP11A PDE4D DAPK1 SNRNP200 ATP2C2 MAPK7 SLK TUBA1A PTPA NOS1 MCM9 SRPK2 MAST3 PFKP ORC1 ARL4A PRKAG2 FES TAP2 FER DNAJA2 TIE1 STK36 UBE2Q2 LMTK2 WARS1 HSPH1 TTK WRNIP1 ARL8A NOS2 ATP13A1 P2RX1 RAB3C CDKL5 CAMK1 RAB37 SEPTIN5 CAMK1D FBP1 ITPK1 MAP3K6 NUAK1 LIMK2 DDR1 CAMKK2 RAC2 TESK2 PYGL TYK2 STK38L DAPK2 ATP8B4 RSKR PDE4A DYRK1B CAMK2G MYO19 INSR ERAS SARS1 ULK1 MAP4K4 HK2 PRKCG PRK…
0.000410595	163	GO:0042221 response to chemical	UBXN8 VEGFA VASP ALCAM IL5RA P2RX3 PIM1 TNFAIP3 DAPK1 MAPK7 IL18R1 FHL2 GRAMD1B GSTM3 CPNE2 FBN1 CHL1 CASP9 ZDHHC7 PFKP FES ECE1 IMPACT TAP2 BAMBI FER CHRNA3 GATA1 BCAR3 FAT4 PADI2 ZFP36L2 TIE1 GCGR PTPN12 SDK1 KLRK1 UCP3 IL1R1 EDNRB NLRC5 SYNGR1 PPP1R1B ERP27 NEDD9 FFAR2 NOS2 TNS2 PIK3CB PPM1F SMURF1 P2RX1 SULF2 RARG NET1 AHR FOSB RHEX DNAI1 CORO1A CAMK1D BOK ALPL ADIPOR2 CSF2RB AGTRAP SLC12A2 S…
0.000410595	22	GO:0004721 phosphoprotein phosphatase activity	PTPRF UBASH3B PTPA PTPRE PTPN12 DUSP6 TNS2 PPM1F DUSP1 PPM1N DUSP18 PTPRS SSH1 PTPN22 TAB1 PTPN5 DUSP5 PTPRM SSH3 PTP4A2 DUSP4 PHPT1
0.000424464	197	GO:0006810 transport	TMEM50B SLCO3A1 UCP2 UCP3 STPG1 TRPC6 UNC119 TTC30A NAPB P2RX3 PIM1 ATP11A DAPK1 UBASH3B SEC16B ATP2C2 CACNG3 PITPNM2 PICALM RINL MPPE1 APOLD1 ZDHHC7 KCNQ4 FES TRPV2 TAP2 CHRNA3 SLC6A2 SLC25A24 STK36 LMTK2 ORAI1 SLC2A3 EDNRB SNAP23 SLC39A8 PLIN2 CEBPE DENND3 FFAR2 ARL8A NOS2 PPM1F SMURF1 ATP13A1 P2RX1 EMP2 RAB3C SLC7A8 SLC1A4 CAMK1 NCF2 SEPTIN5 RGS14 SLC36A4 DNAI1 CORO1A CAMK1D BOK STXBP2 SLC2A1 …
0.000428655	87	GO:0005524 ATP binding	P2RX3 PIM1 ATP11A DAPK1 SNRNP200 ATP2C2 MAPK7 SLK PTPA MCM9 SRPK2 MAST3 PFKP ORC1 PRKAG2 FES TAP2 FER DNAJA2 TIE1 STK36 UBE2Q2 LMTK2 WARS1 HSPH1 TTK WRNIP1 ATP13A1 P2RX1 CDKL5 CAMK1 CAMK1D ITPK1 MAP3K6 NUAK1 LIMK2 DDR1 CAMKK2 TESK2 PYGL TYK2 STK38L DAPK2 ATP8B4 RSKR DYRK1B CAMK2G MYO19 INSR SARS1 ULK1 MAP4K4 HK2 PRKCG PRKCZ TARS1 RPS6KA1 ATP2A3 HK3 AARSD1 CDC7 NADSYN1 AK3 AKT1 EEF2K SMC1A AKT3 IT…
0.000437584	29	GO:0002697 regulation of immune effector process	IL18R1 CD59 FES TAP2 FER KLRK1 IL1R1 GPI FFAR2 AHR EVPL RAC2 DENND1B RARA UNC13D PRKCZ SLAMF6 AGER HLX ANXA1 PIK3R6 GATA3 CD84 PTPN22 WNT5A LAG3 NLRX1 FUT7 ITGAM
0.00048211	123	GO:0051239 regulation of multicellular organismal process	VEGFA GLIPR2 IL5RA PIM1 TNFAIP3 PDE4D UBASH3B MAPK7 IL18R1 FBN1 PKP2 FES TRPV2 BAMBI GATA1 FAT4 ZFP36L2 UCP2 TIE1 VEZF1 CST7 DUSP6 WARS1 AFAP1L2 KLRK1 CELF4 PDE3B IL1R1 EDNRB NEDD9 GPI FFAR2 RFLNB NOS2 PIK3CB PPM1F MYRF P2RX1 EMP2 SULF2 RARG TADA3 RHEX ALPL ADIPOR2 SMPD3 ANKRD54 FRZB SLC9A3R1 DBN1 RARB TYK2 SOCS2 CACNG5 DENND1B RARA ADAMTS12 INSR SARS1 FAM210B HK2 HTATIP2 PROM1 GADD45A WWC1 PRKCZ…
0.000482663	54	GO:0032101 regulation of response to external stimulus	VEGFA PTPRF TNFAIP3 TNC UBASH3B PADI2 CST7 METRNL KLRK1 IL1R1 NLRC5 NEDD9 FFAR2 PPM1F CAMK1D NTF3 GPS2 EVPL RAC2 DAPK2 TNFSF14 ADAMTS12 STX3 SEC14L1 DUSP1 DAGLA SLAMF6 AGER CD9 PTGER4 MFHAS1 ANXA1 PIK3R6 GATA3 PTPRS GPR4 GRIN3A IL1RL1 PLA2G7 PTPN22 GAS6 WNT5A ALOX5 IDO1 NOTCH1 TRIB1 STK24 SELENOK LAG3 NLRX1 FUT7 GGT1 SUCNR1
0.000488736	6	GO:0032328 alanine transport	SLC7A8 SLC1A4 SLC36A4 SLC6A6 SLC3A2 SLC36A1
0.000488736	6	GO:0022858 alanine transmembrane transporter activity	SLC7A8 SLC1A4 SLC36A4 SLC6A6 SLC3A2 SLC36A1
0.000491135	121	GO:0032879 regulation of localization	VEGFA UNC119 GLIPR2 PIM1 DAPK1 UBASH3B SEC16B ATP2C2 SLK PLEKHG3 PICALM ZDHHC7 PKP2 FES TRPV2 FER PADI2 TIE1 ORAI1 KLRK1 IL1R1 NEDD9 GPI FFAR2 NOS2 PIK3CB PPM1F P2RX1 EMP2 RAB3C CAMK1 SEPTIN5 CORO1A CAMK1D BOK SMPD3 NTF3 PCDH17 GPS2 LIMK2 ADAM15 RAC2 ACTN4 TRPC6 SLC9A3R1 DBN1 CHRM1 CHST2 DAPK2 ANKRD13D TNFSF14 MGAT3 SLC1A2 INSR GCNT1 STX3 HK2 PSEN2 UNC13D GADD45A DUSP1 SREBF2 FXYD6 AGER CD9 PTGER…
0.000501898	19	GO:0071674 mononuclear cell migration	PADI2 KLRK1 NEDD9 CORO1A SLC12A2 TNFSF14 DUSP1 AGER ANXA1 GATA3 AKT1 ITGB7 PLA2G7 GAS6 WNT5A ALOX5 SELENOK FUT7
0.000578232	109	GO:0017076 purine nucleotide binding	P2RX3 PIM1 ATP11A PDE4D DAPK1 SNRNP200 ATP2C2 MAPK7 SLK TUBA1A PTPA MCM9 SRPK2 MAST3 PFKP ORC1 ARL4A PRKAG2 FES TAP2 FER DNAJA2 TIE1 STK36 UBE2Q2 LMTK2 WARS1 HSPH1 TTK WRNIP1 ARL8A ATP13A1 P2RX1 RAB3C CDKL5 CAMK1 RAB37 SEPTIN5 CAMK1D FBP1 ITPK1 MAP3K6 NUAK1 LIMK2 DDR1 CAMKK2 RAC2 TESK2 PYGL TYK2 STK38L DAPK2 ATP8B4 RSKR PDE4A DYRK1B CAMK2G MYO19 INSR ERAS SARS1 ULK1 MAP4K4 HK2 PRKCG PRKCZ TARS1 R…
0.000614063	108	GO:0032555 purine ribonucleotide binding	P2RX3 PIM1 ATP11A PDE4D DAPK1 SNRNP200 ATP2C2 MAPK7 SLK TUBA1A PTPA MCM9 SRPK2 MAST3 PFKP ORC1 ARL4A PRKAG2 FES TAP2 FER DNAJA2 TIE1 STK36 UBE2Q2 LMTK2 WARS1 HSPH1 TTK WRNIP1 ARL8A ATP13A1 P2RX1 RAB3C CDKL5 CAMK1 RAB37 SEPTIN5 CAMK1D FBP1 ITPK1 MAP3K6 NUAK1 LIMK2 DDR1 CAMKK2 RAC2 TESK2 PYGL TYK2 STK38L DAPK2 ATP8B4 RSKR PDE4A DYRK1B CAMK2G MYO19 INSR ERAS SARS1 ULK1 MAP4K4 HK2 PRKCG PRKCZ TARS1 R…
0.000619035	68	GO:1901700 response to oxygen-containing compound	P2RX3 PIM1 TNFAIP3 DAPK1 MAPK7 GRAMD1B CASP9 ZDHHC7 FES IMPACT FER BCAR3 TIE1 GCGR SDK1 KLRK1 UCP3 PPP1R1B FFAR2 NOS2 TNS2 P2RX1 RARG NET1 AHR DNAI1 ALPL AGTRAP SMPD3 ADAM15 SLC9A3R1 MPO SOCS2 RARA SLC1A2 INSR FAM210B ZNF277 PRKCZ AGER PTGER4 SCAP SLC5A5 PDE8A CDH1 VSNL1 RORC AKT1 GRIN3A ADCY3 SSH1 TRPC3 PTPN22 STK26 PALM ABHD2 GAS6 WNT5A IDO1 IGF1R NOTCH1 TRIB1 TGFBR3 TH COL5A2 STK24 PAWR FUT7
0.000642178	134	GO:0140096 catalytic activity acting on a protein	UHRF1 UBE2Q2 PTPRF PIM1 TNFAIP3 TMPRSS9 DAPK1 UBASH3B MAPK7 SLK ADAMDEC1 DESI2 PTPA SRPK2 MAST3 PTPRE CASP9 ZDHHC7 FES ECE1 FER TIE1 STK36 PTPN12 TGM1 LMTK2 PPT2 DUSP6 C1S C1GALT1 PELI2 GZMK TTK TNS2 PIK3CB PPM1F ASB2 GSR SMURF1 HDAC11 RNPEPL1 CDKL5 CAMK1 MKRN1 ABR CAMK1D PSMB9 USP22 RNF144B MAP3K6 MGAT4A MDM2 NUAK1 LIMK2 ADAM15 DDR1 CAMKK2 TESK2 TYK2 STK38L DAPK2 RSKR CPD MINDY2 MGAT3 DYRK1B ADA…
0.000646662	127	GO:0043168 anion binding	TRPC6 ME3 P2RX3 PIM1 ATP11A PDE4D DAPK1 SNRNP200 ATP2C2 MAPK7 SLK GRAMD1B TUBA1A GSTM3 PTPA NOS1 ARAP1 MCM9 SRPK2 MAST3 PFKP ORC1 ARL4A PRKAG2 FES TAP2 FER DNAJA2 TIE1 STK36 UBE2Q2 LMTK2 WARS1 HSPH1 TTK WRNIP1 ARL8A NOS2 GSR ATP13A1 P2RX1 RAB3C CDKL5 CAMK1 RAB37 SEPTIN5 CAMK1D SMPD3 FBP1 ITPK1 MAP3K6 NUAK1 LIMK2 DDR1 CAMKK2 RAC2 TESK2 PYGL TYK2 STK38L DAPK2 ATP8B4 RSKR PDE4A RARA DYRK1B CAMK2G MY…
0.000676632	39	GO:0006954 inflammatory response	IL5RA TNFAIP3 TNC CST7 METRNL AFAP1L2 IL1R1 SNAP23 FFAR2 NOS2 P2RX1 GPS2 ADAMTS12 ALOX5AP UNC13D DAGLA AGER PTGER4 MFHAS1 TSPAN2 ANXA1 GATA3 AKT1 GPR4 IL1RL1 PLD3 WNT5A ALOX5 TGFB1 HRH4 IDO1 NOTCH1 NLRX1 FUT7 GGT1 RAB44 SUCNR1
0.000884648	22	GO:0002699 positive regulation of immune effector process	IL18R1 FES TAP2 FER KLRK1 IL1R1 GPI FFAR2 RAC2 DENND1B RARA UNC13D PRKCZ SLAMF6 HLX ANXA1 GATA3 CD84 PTPN22 WNT5A LAG3 ITGAM
0.000886902	16	Path:bta00564 Glycerophospholipid metabolism	MBOAT7 GPD1L PLD1 LPCAT2 CDIPT GPCPD1 DGKG GPAT3 DGKI ETNK2 LPIN1 MBOAT1 PLD3 CDS2 PNPLA6 MBOAT2
0.000964263	32	GO:0022407 regulation of cell-cell adhesion	UBASH3B MAPK7 PPM1F CORO1A CHST2 TYK2 TNFSF14 RARA GCNT1 PRKCZ AGER HLX CD9 NCK2 ANXA1 CDH1 PIK3R6 GATA3 AKT1 MYADM PTPN22 WNT5A ALOX5 TGFB1 IDO1 ICOS NOTCH1 SELENOK LAG3 CCDC88B PAWR FUT7
0.000975467	40	GO:0050865 regulation of cell activation	TNFAIP3 UBASH3B FES FER ZFP36L2 SH3KBP1 CST7 NEDD9 AHR CORO1A RAC2 TYK2 TNFSF14 RARA TBC1D10C UNC13D PRKCZ AGER RPS6KA1 HLX CD9 NCK2 MFHAS1 ANXA1 PIK3R6 GATA3 IL1RL1 CD84 BTK PTPN22 GAS6 WNT5A TGFB1 IDO1 ICOS SELENOK LAG3 CCDC88B PAWR ITGAM
0.00102922	239	GO:0032502 developmental process	VEGFA UNC119 VASP GLIPR2 ALCAM PTPRF PIM1 TNFAIP3 ATP11A TNC PGM3 UBASH3B ATP2C2 MAPK7 IL18R1 FHL2 PICALM ARAP1 FBN1 CHL1 ZDHHC7 KCNQ4 PKP2 ARL4A FES ECE1 TRPV2 IMPACT BAMBI FER CHRNA3 GATA1 BCAR3 FAT4 ZFP36L2 SH3KBP1 TIE1 STK36 TGM1 SDK1 VEZF1 CST7 ORAI1 DUSP6 WARS1 METRNL CELF4 LRATD1 C1GALT1 DGKG APCDD1 PDE3B EDNRB GIPR NEUROD4 CEBPE NEDD9 GPI FFAR2 RFLNB FRY MCAM TNS2 PIK3CB MYRF ASB2 SMURF1 …
0.00105169	25	GO:0006470 protein dephosphorylation	PTPRF UBASH3B PTPA PTPRE PTPN12 DUSP6 PPP1R1B TNS2 PPM1F NUAK1 DUSP1 MFHAS1 DUSP18 PTPRS MGAT5 SSH1 PTPN22 TAB1 PTPN5 DUSP5 PTPRM SSH3 PTP4A2 DUSP4 PHPT1
0.00116626	249	GO:0048518 positive regulation of biological process	VEGFA UNC119 THEMIS VASP TPPP GLIPR2 PIM1 TNFAIP3 ATP11A PDE4D TNC DAPK1 SEC16B ATP2C2 MAPK7 IL18R1 SLCO3A1 PICALM PTPA NOS1 ARAP1 SRPK2 UHRF1 CD59 CASP9 PRKAG2 FES ECE1 TRPV2 IMPACT TAP2 BAMBI FER GATA1 BCAR3 ELOVL5 PADI2 ZFP36L2 UCP2 SH3KBP1 GCGR STK36 TGM1 MTA3 VEZF1 CST7 RELL1 PKIB ORAI1 DUSP6 WARS1 METRNL C1S AFAP1L2 KLRK1 CELF4 CDCA7L PELI2 IL1R1 NEUROD4 CEBPE NEDD9 GPI FFAR2 NOS2 PIK3CB PP…
0.00120403	176	GO:0043412 macromolecule modification	UHRF1 UBE2Q2 VEGFA TRMT9B UNC119 TFB1M PTPRF PIM1 TNFAIP3 PGM3 DAPK1 UBASH3B MAPK7 SLK SLCO3A1 PTPA NOS1 MPPE1 SRPK2 MAST3 PTPRE ZDHHC7 PRKAG2 FES IMPACT FER GATA1 BCAR3 PADI2 TIE1 NGLY1 STK36 PTPN12 TGM1 MTA3 LMTK2 PKIB UGGT2 DUSP6 WARS1 C1GALT1 PELI2 TTK SLC39A8 PPP1R1B MAN2B1 NEDD9 FRY NOS2 TNS2 PPM1F ASB2 SMURF1 EMP2 HDAC11 CDKL5 CAMK1 TADA3 MKRN1 ABR RGS14 CAMK1D USP22 RNF144B CSF2RB SMPD3 D…
0.00124722	200	GO:0051234 establishment of localization	TMEM50B SLCO3A1 UCP2 UCP3 STPG1 TRPC6 UNC119 TTC30A NAPB P2RX3 PIM1 TNFAIP3 ATP11A DAPK1 UBASH3B SEC16B ATP2C2 CACNG3 PITPNM2 PICALM RINL MPPE1 APOLD1 ZDHHC7 KCNQ4 FES TRPV2 TAP2 CHRNA3 SLC6A2 SLC25A24 STK36 LMTK2 ORAI1 SLC2A3 EDNRB SNAP23 SLC39A8 PLIN2 CEBPE DENND3 FFAR2 ARL8A NOS2 PPM1F SMURF1 ATP13A1 P2RX1 EMP2 RAB3C SLC7A8 SLC1A4 CAMK1 NCF2 SEPTIN5 RGS14 SLC36A4 DNAI1 CORO1A CAMK1D BOK STXBP2…
0.00125193	225	GO:0048856 anatomical structure development	VEGFA UNC119 VASP GLIPR2 ALCAM PTPRF PIM1 TNFAIP3 ATP11A TNC PGM3 UBASH3B ATP2C2 MAPK7 IL18R1 FHL2 PICALM ARAP1 FBN1 CHL1 ZDHHC7 KCNQ4 PKP2 FES ECE1 TRPV2 IMPACT BAMBI FER CHRNA3 GATA1 BCAR3 FAT4 ZFP36L2 SH3KBP1 TIE1 STK36 TGM1 SDK1 VEZF1 CST7 ORAI1 DUSP6 WARS1 CELF4 LRATD1 C1GALT1 DGKG APCDD1 PDE3B EDNRB GIPR NEUROD4 CEBPE NEDD9 GPI RFLNB FRY MCAM TNS2 PIK3CB MYRF ASB2 SMURF1 EMP2 GDF11 SULF2 RA…
0.00134172	13	GO:0004725 protein tyrosine phosphatase activity	PTPRF UBASH3B PTPRE PTPN12 TNS2 DUSP1 DUSP18 PTPRS PTPN22 PTPN5 PTPRM PTP4A2 DUSP4
0.00140759	37	GO:0040017 positive regulation of locomotion	VEGFA GLIPR2 FER IL1R1 NEDD9 GPI PIK3CB PPM1F CORO1A NTF3 RAC2 ACTN4 DAPK2 TNFSF14 INSR STX3 AGER DOCK5 ANXA1 GATA3 ITGA6 AKT1 AKT3 MYADM MGAT5 PLA2G7 GAS6 WNT5A TGFB1 IGF1R NOTCH1 SELENOK FUT7 PHPT1 MAZ SUCNR1
0.001581	45	Path:bta05200 Pathways in cancer	AKT3 CASP9 PMAIP1 AKT1 PIM1 VEGFA EDNRB GSTP1 IGF1R PRKCG TGFB1 CAMK2G PTGER4 SLC2A1 CDH1 NOS2 RAC2 RALB GADD45A COL4A2 PLCB2 WNT9A PLD1 ITGA2B PIK3CB RALBP1 APC2 CDKN2B CSF2RB DAPK2 RASGRP4 WNT5A RARA ITGA6 ADCY3 MAPK10 MDM2 DAPK1 GSTM3 IL5RA RARB E2F2 NOTCH1 BBC3
0.00158593	30	Path:bta04010 MAPK signaling pathway	RAPGEF2 AKT1 VEGFA ARRB1 IGF1R PRKCG TGFB1 HSPA1A RAC2 INSR GADD45A DUSP5 MAP4K4 DUSP6 IL1R1 RPS6KA2 TAB1 RASGRP4 CACNG5 NTF3 RPS6KA1 MAPK10 MAPK7 CACNG3 DUSP1 DUSP4 MAP3K6 PTPN5 EFNA4 CACNA2D4
0.00162001	28	GO:0007159 leukocyte cell-cell adhesion	SLC39A8 CORO1A RAC2 CHST2 TYK2 TNFSF14 RARA GCNT1 PRKCZ AGER HLX NCK2 ANXA1 PIK3R6 GATA3 AKT1 PODXL2 ITGB7 PTPN22 ALOX5 TGFB1 IDO1 ICOS SELENOK LAG3 CCDC88B PAWR FUT7
0.0016355	15	Path:bta04070 Phosphatidylinositol signaling system	PRKCG PI4KA PIP5K1C PLCB2 IMPA2 CDIPT PIK3CB ITPK1 DGKG DGKI PIP5K1B INPP5B CDS2 IPMK INPP5A
0.00164244	38	GO:0006935 chemotaxis	VEGFA VASP ALCAM CHL1 ECE1 FER PADI2 KLRK1 EDNRB NEDD9 FFAR2 PPM1F CORO1A CAMK1D SLC12A2 NTF3 RAC2 DAPK2 TNFSF14 STX3 DUSP1 AGER UNC5A CDH4 ANXA1 ISL2 GATA3 PLA2G7 GAS6 WNT5A ALOX5 NOTCH1 PTPRM CCR9 PTGDR2 NFASC SUCNR1
0.00170397	78	GO:0006955 immune response	THEMIS IL5RA TNFAIP3 PDE4D DAPK1 IL18R1 CD59 FES CD244 TAP2 FER CST7 C1S KLRK1 IL1R1 NLRC5 SNAP23 FFAR2 NOS2 EMP2 AHR CORO1A STXBP2 GPS2 EVPL ADAM15 RAC2 TNFSF14 B2M DENND1B RARA EDA UNC13D SEC14L1 PRKCZ SLAMF6 AGER HLX PTGER4 SCAP MFHAS1 ANXA1 PIK3R6 GAPT GATA3 IL1RL1 CD84 BTK PTPN22 BAG6 WNT5A PRG3 ALOX5 TGFB1 IDO1 IGF1R NOTCH1 TGFBR3 CCR9 LY86 LAG3 LFNG NLRX1 SLA2 PAWR FUT7 ITGAM RAB44 PHPT1 C…
0.00186367	38	GO:0042330 taxis	VEGFA VASP ALCAM CHL1 ECE1 FER PADI2 KLRK1 EDNRB NEDD9 FFAR2 PPM1F CORO1A CAMK1D SLC12A2 NTF3 RAC2 DAPK2 TNFSF14 STX3 DUSP1 AGER UNC5A CDH4 ANXA1 ISL2 GATA3 PLA2G7 GAS6 WNT5A ALOX5 NOTCH1 PTPRM CCR9 PTGDR2 NFASC SUCNR1
0.00188311	37	GO:0002694 regulation of leukocyte activation	TNFAIP3 FES FER ZFP36L2 SH3KBP1 CST7 NEDD9 AHR CORO1A RAC2 TYK2 TNFSF14 RARA TBC1D10C UNC13D PRKCZ AGER HLX NCK2 MFHAS1 ANXA1 PIK3R6 GATA3 IL1RL1 CD84 BTK PTPN22 GAS6 WNT5A TGFB1 IDO1 ICOS SELENOK LAG3 CCDC88B PAWR ITGAM
0.00194577	5	GO:0015808 L-alanine transport	SLC7A8 SLC1A4 SLC36A4 SLC3A2 SLC36A1
0.00194577	5	GO:0015180 L-alanine transmembrane transporter activity	SLC7A8 SLC1A4 SLC36A4 SLC3A2 SLC36A1
0.00196288	21	GO:0046777 protein autophosphorylation	PIM1 DAPK1 SLK FES IMPACT FER LMTK2 TTK CDKL5 DDR1 CAMKK2 DYRK1B INSR ULK1 HTATIP2 MOB1B EEF2K NEK6 STK26 IGF1R STK24
0.00196288	33	GO:0030695 GTPase regulator activity	SMAP2 PLEKHG3 RINL DOCK3 ARAP1 ARHGAP10 BCAR3 DENND3 FGD3 RASGRP4 NET1 ABR RGS14 DENND1B RAPGEF2 RGS18 ARHGEF26 RALGAPA2 HPS1 DOCK5 ARAP3 ARHGAP1 RGL2 PSD4 DGKI RAP1GAP2 ARRB1 RALBP1 MADD ITSN1 DENND1C RAB3IP ARAP2
0.00196288	33	GO:0060589 nucleoside-triphosphatase regulator activity	SMAP2 PLEKHG3 RINL DOCK3 ARAP1 ARHGAP10 BCAR3 DENND3 FGD3 RASGRP4 NET1 ABR RGS14 DENND1B RAPGEF2 RGS18 ARHGEF26 RALGAPA2 HPS1 DOCK5 ARAP3 ARHGAP1 RGL2 PSD4 DGKI RAP1GAP2 ARRB1 RALBP1 MADD ITSN1 DENND1C RAB3IP ARAP2
0.00204853	25	Path:bta04024 cAMP signaling pathway	AKT3 GRIN3A ARAP3 AKT1 CHRM1 CAMK2G PPP1R1B RAC2 PDE4A ATP2A3 PLD1 ORAI1 PIK3CB FFAR2 PDE3B ADCY3 MAPK10 PDE4D SUCNR1 GIPR GRIN2D
0.00210709	9	GO:0043299 leukocyte degranulation	FES SNAP23 CORO1A STXBP2 RAC2 UNC13D CD84 ITGAM RAB44
0.00210709	8	Path:bta00030 Pentose phosphate pathway	GPI G6PD TKT PFKP ALDOA TALDO1 FBP1 PGD
0.00223942	102	GO:0035639 purine ribonucleoside triphosphate binding	P2RX3 PIM1 ATP11A DAPK1 SNRNP200 ATP2C2 MAPK7 SLK TUBA1A PTPA MCM9 SRPK2 MAST3 PFKP ORC1 ARL4A PRKAG2 FES TAP2 FER DNAJA2 TIE1 STK36 UBE2Q2 LMTK2 WARS1 HSPH1 TTK WRNIP1 ARL8A ATP13A1 P2RX1 RAB3C CDKL5 CAMK1 RAB37 SEPTIN5 CAMK1D ITPK1 MAP3K6 NUAK1 LIMK2 DDR1 CAMKK2 RAC2 TESK2 PYGL TYK2 STK38L DAPK2 ATP8B4 RSKR DYRK1B CAMK2G MYO19 INSR ERAS SARS1 ULK1 MAP4K4 HK2 PRKCG PRKCZ TARS1 RPS6KA1 ATP2A3 HK3…
0.00230052	129	GO:0036094 small molecule binding	TRPC6 ME3 P2RX3 PIM1 ATP11A PDE4D DAPK1 SNRNP200 ATP2C2 MAPK7 SLK GRAMD1B TUBA1A PTPA NOS1 MCM9 SRPK2 UHRF1 MAST3 PFKP ORC1 ARL4A PRKAG2 FES TAP2 FER DNAJA2 TIE1 STK36 UBE2Q2 LMTK2 WARS1 HSPH1 TTK WRNIP1 ARL8A NOS2 GSR ATP13A1 P2RX1 RAB3C CDKL5 CAMK1 RAB37 SEPTIN5 CAMK1D FBP1 GPD1L ITPK1 MAP3K6 NUAK1 LIMK2 DDR1 CAMKK2 RAC2 ACTN4 TESK2 PYGL TYK2 STK38L DAPK2 ATP8B4 RSKR PDE4A RARA DYRK1B CAMK2G MY…
0.00240066	124	GO:0070887 cellular response to chemical stimulus	VEGFA IL5RA P2RX3 PIM1 TNFAIP3 DAPK1 MAPK7 IL18R1 GRAMD1B GSTM3 CPNE2 FBN1 CASP9 ZDHHC7 PFKP FES IMPACT BAMBI FER GATA1 BCAR3 FAT4 PADI2 ZFP36L2 GCGR PTPN12 KLRK1 IL1R1 EDNRB NLRC5 SYNGR1 PPP1R1B NEDD9 FFAR2 NOS2 TNS2 PIK3CB PPM1F SMURF1 SULF2 RARG NET1 AHR FOSB RHEX DNAI1 CORO1A CAMK1D BOK ALPL ADIPOR2 CSF2RB AGTRAP SLC12A2 SMPD3 FBP1 GPS2 ADAM15 RAC2 ACTN4 SLC9A3R1 MPO DAPK2 SOCS2 PDE4A TNFSF14…
0.00259384	13	GO:0072676 lymphocyte migration	PADI2 KLRK1 NEDD9 CORO1A SLC12A2 TNFSF14 GATA3 AKT1 ITGB7 GAS6 WNT5A SELENOK FUT7
0.00267531	29	GO:0016311 dephosphorylation	PTPRF UBASH3B PTPA PTPRE PTPN12 DUSP6 PPP1R1B TNS2 PPM1F INPP5A FBP1 NUAK1 DUSP1 MFHAS1 DUSP18 PTPRS MGAT5 SSH1 PTPN22 TAB1 PTPN5 DUSP5 PTPRM INPP5B SSH3 PTP4A2 IMPA2 DUSP4 PHPT1
0.00286268	19	GO:0050920 regulation of chemotaxis	VEGFA PADI2 KLRK1 NEDD9 PPM1F CAMK1D NTF3 RAC2 DAPK2 TNFSF14 STX3 DUSP1 AGER PLA2G7 GAS6 WNT5A NOTCH1 SUCNR1
0.00288354	20	GO:1903039 positive regulation of leukocyte cell-cell adhesion	CORO1A CHST2 TYK2 TNFSF14 RARA GCNT1 PRKCZ AGER HLX NCK2 ANXA1 PIK3R6 GATA3 PTPN22 ALOX5 TGFB1 ICOS SELENOK CCDC88B FUT7
0.00295382	26	GO:0031589 cell-substrate adhesion	SLK FER NEDD9 PIK3CB PPM1F EMP2 ITGA2B CORO1A COL5A3 ADAM15 DDR1 RAC2 ACTN4 EDA ADAMTS12 UNC13D DOCK5 ITGA6 PXN MYADM ACTN1 ITGB7 GAS6 VCL NOTCH1 VEGFA
0.00296733	34	GO:0030335 positive regulation of cell migration	VEGFA GLIPR2 FER IL1R1 NEDD9 GPI PIK3CB PPM1F CORO1A NTF3 RAC2 ACTN4 DAPK2 TNFSF14 INSR AGER DOCK5 ANXA1 GATA3 ITGA6 AKT1 AKT3 MYADM MGAT5 PLA2G7 GAS6 WNT5A TGFB1 IGF1R NOTCH1 SELENOK FUT7 MAZ
0.0030263	77	GO:0042127 regulation of cell population proliferation	VEGFA PIM1 TNFAIP3 TNC SRPK2 UHRF1 FES BAMBI FER GATA1 TIE1 TGM1 MTA3 CDCA7L NOS2 TNS2 EMP2 GDF11 SULF2 RARG AHR CORO1A BOK CSF2RB SMPD3 NTF3 DDR1 FRZB RAC2 PKHD1 SLC9A3R1 RARB TYK2 RAPGEF2 RARA INSR CCPG1 STX3 ULK1 DUSP1 SMARCD3 AGER KMT2D HLX CD9 S100A11 NCK2 ANXA1 CDC7 GATA3 AKT1 AKT3 WDR13 SLC35F6 BTK PTPN22 CLMN GAS6 WNT5A WNT9A ALOX5 TGFB1 IDO1 TES IGF1R RPS6KA2 NOTCH1 TRIB1 PTPRM SELENOK S…
0.00305324	35	GO:2000147 positive regulation of cell motility	VEGFA GLIPR2 FER IL1R1 NEDD9 GPI PIK3CB PPM1F CORO1A NTF3 RAC2 ACTN4 DAPK2 TNFSF14 INSR AGER DOCK5 ANXA1 GATA3 ITGA6 AKT1 AKT3 MYADM MGAT5 PLA2G7 GAS6 WNT5A TGFB1 IGF1R NOTCH1 SELENOK FUT7 PHPT1 MAZ
0.00348968	6	GO:0051156 glucose 6-phosphate metabolic process	TKT GPI TALDO1 HK2 PGD G6PD
0.00348968	35	GO:0051272 positive regulation of cellular component movement	VEGFA GLIPR2 FER IL1R1 NEDD9 GPI PIK3CB PPM1F CORO1A NTF3 RAC2 ACTN4 DAPK2 TNFSF14 INSR AGER DOCK5 ANXA1 GATA3 ITGA6 AKT1 AKT3 MYADM MGAT5 PLA2G7 GAS6 WNT5A TGFB1 IGF1R NOTCH1 SELENOK FUT7 PHPT1 MAZ
0.00363544	7	GO:0002828 regulation of type 2 immune response	DENND1B RARA PRKCZ HLX ANXA1 GATA3 IDO1
0.00363544	127	GO:0016787 hydrolase activity	C29H11orf54 SEPTIN11 PTPRF TNFAIP3 ATP11A PDE4D TMPRSS9 UBASH3B ATP2C2 ADAMDEC1 DESI2 PTPA MPPE1 POP4 PTPRE CASP9 ORC1 ARL4A ECE1 PADI2 NGLY1 PTPN12 PPT2 DUSP6 ACP5 C1S CEMIP2 PAFAH2 GZMK PDE3B WRNIP1 MAN2B1 AGL ARL8A TNS2 PPM1F ATP13A1 NUDT7 HDAC11 RNPEPL1 RAB3C NUDT4 SULF2 LPIN1 GLS RAB37 GPCPD1 ALDH2 ALPL PSMB9 USP22 INPP5A SMPD3 FBP1 ADAM15 RAC2 PDE7A ATP8B4 PDE4A PADI3 PADI4 CPD MINDY2 ADAMT…
0.00393093	171	GO:0048731 system development	VEGFA UNC119 VASP ALCAM PTPRF PIM1 TNFAIP3 TNC PGM3 UBASH3B MAPK7 IL18R1 FHL2 PICALM FBN1 CHL1 PKP2 FES ECE1 TRPV2 IMPACT CHRNA3 GATA1 BCAR3 FAT4 ZFP36L2 TIE1 STK36 SDK1 VEZF1 CST7 DUSP6 WARS1 CELF4 C1GALT1 DGKG APCDD1 PDE3B EDNRB GIPR NEUROD4 CEBPE NEDD9 RFLNB MCAM TNS2 PIK3CB MYRF ASB2 SMURF1 EMP2 GDF11 SULF2 RARG CAMK1 RHEX DNAI1 CAMK1D GZF1 ALPL ADIPOR2 SLC2A1 SMPD3 ITPK1 PCDH17 GPS2 LIMK2 AD…
0.00423125	21	GO:0002366 leukocyte activation involved in immune response	IL18R1 FES FER SNAP23 CORO1A STXBP2 RAC2 RARA UNC13D PRKCZ SLAMF6 HLX PTGER4 ANXA1 GAPT GATA3 CD84 LFNG ITGAM RAB44 SUCNR1
0.00435026	19	GO:0030595 leukocyte chemotaxis	VEGFA PADI2 KLRK1 EDNRB NEDD9 FFAR2 CORO1A CAMK1D SLC12A2 RAC2 DAPK2 TNFSF14 DUSP1 ANXA1 PLA2G7 GAS6 WNT5A ALOX5
0.00459136	7	GO:0004114 3-prime,5-prime-cyclic-nucleotide phosphodiesterase activity	PDE4D PDE3B PDE7A PDE4A PDE7B PDE8A PDE8B
0.00467551	211	GO:0048519 negative regulation of biological process	SERPINB8 FRZB UNC119 PIM1 TNFAIP3 PDE4D DAPK1 UBASH3B MAPK7 IL18R1 FHL2 TLE2 PICALM PTPA ARAP1 SRPK2 UHRF1 FBN1 CD59 CHL1 ZMYND11 ZDHHC7 PKP2 PRKAG2 IMPACT BAMBI FER LRCH4 GATA1 PADI2 ZFP36L2 TIE1 MTA3 CST7 PKIB DUSP6 WARS1 METRNL KLRK1 CELF4 DGKG APCDD1 PDE3B EDNRB NLRC5 TTK PPP1R1B NEDD9 SPEF1 RFLNB FRY NOS2 TNS2 PIK3CB PPM1F SMURF1 CBX7 GDF11 SULF2 RARG TGIF1 AHR RGS14 CORO1A BOK GZF1 RNF144B …
0.00467551	52	GO:1901701 cellular response to oxygen-containing compound	P2RX3 PIM1 TNFAIP3 DAPK1 MAPK7 GRAMD1B CASP9 ZDHHC7 FES IMPACT FER BCAR3 GCGR KLRK1 PPP1R1B FFAR2 NOS2 TNS2 NET1 AHR DNAI1 AGTRAP SMPD3 ADAM15 SLC9A3R1 MPO SOCS2 RARA SLC1A2 INSR FAM210B ZNF277 PRKCZ AGER SLC5A5 PDE8A CDH1 VSNL1 RORC AKT1 ADCY3 SSH1 PTPN22 STK26 PALM GAS6 WNT5A IGF1R TRIB1 COL5A2 PAWR FUT7
0.00473953	21	GO:0002263 cell activation involved in immune response	IL18R1 FES FER SNAP23 CORO1A STXBP2 RAC2 RARA UNC13D PRKCZ SLAMF6 HLX PTGER4 ANXA1 GAPT GATA3 CD84 LFNG ITGAM RAB44 SUCNR1
0.00473953	5	GO:0002830 positive regulation of type 2 immune response	DENND1B RARA PRKCZ GATA3 IDO1
0.00473953	5	GO:0045064 T-helper 2 cell differentiation	RARA PRKCZ HLX ANXA1 GATA3
0.00490853	50	GO:0030097 hemopoiesis	PIM1 PGM3 UBASH3B IL18R1 PICALM FBN1 FES GATA1 ZFP36L2 CEBPE NEDD9 RARG RHEX SMPD3 GPS2 ANKRD54 RARA MAEA FAM210B THOC5 PRKCZ SLAMF6 AGER HLX PTGER4 THEMIS ZFPM1 MFHAS1 TSPAN2 FLVCR1 ANXA1 PIK3R6 GATA3 GPR55 ACTN1 BTK G6PD PTPN22 GAS6 WNT5A TGFB1 CHD7 NOTCH1 TRIB1 CCR9 TTC7A LAG3 LFNG FUT7 KLF2
0.00502117	25	GO:0045177 apical part of cell	CHL1 FAT4 SLC39A8 SPEF1 EMP2 SLC7A8 SLC2A1 SLC12A2 ITPK1 DRAM2 SLC6A6 PKHD1 SLC9A3R1 EDA STX3 SLC3A2 PRKCZ AGER ANXA1 SLC16A3 PLD1 MYO5B STK26 NOTCH1 SLC7A11
0.00517386	223	GO:0048522 positive regulation of cellular process	VEGFA UNC119 VASP TPPP GLIPR2 PIM1 TNFAIP3 ATP11A TNC DAPK1 SEC16B MAPK7 IL18R1 SLCO3A1 PICALM PTPA NOS1 ARAP1 SRPK2 CASP9 PRKAG2 FES ECE1 TRPV2 IMPACT TAP2 BAMBI FER GATA1 BCAR3 ELOVL5 ZFP36L2 SH3KBP1 STK36 TGM1 MTA3 VEZF1 CST7 RELL1 PKIB DUSP6 WARS1 METRNL AFAP1L2 KLRK1 CELF4 CDCA7L PELI2 IL1R1 NEUROD4 CEBPE NEDD9 GPI NOS2 PIK3CB PPM1F MYRF RASGRP4 SMURF1 P2RX1 EMP2 SULF2 RARG NET1 AHR CAMK1 TA…
0.00518912	25	GO:0002443 leukocyte mediated immunity	IL18R1 FES TAP2 C1S KLRK1 IL1R1 SNAP23 EMP2 AHR CORO1A STXBP2 RAC2 DENND1B UNC13D PRKCZ SLAMF6 AGER PIK3R6 GATA3 CD84 BTK LAG3 FUT7 ITGAM RAB44
0.00520828	28	GO:0046486 glycerolipid metabolic process	SOCS2 PIP5K1C MPPE1 TAMM41 DGKG CDS2 PIK3CB LPIN1 CDIPT MBOAT2 GPCPD1 INPP5A PIP5K1B DAGLA PI4KA MBOAT7 MBOAT1 PLD1 GPAT3 ETNK2 PLCB2 LPCAT2 PLA2G7 ABHD2 INPP5B DGAT1 PNPLA6 IMPA2
0.00531242	8	GO:0089718 amino acid import across plasma membrane	SLC7A8 SLC1A4 SLC6A6 SLC1A2 SLC3A2 SLC36A1 SLC7A11 ARL6IP1
0.00537056	9	GO:0008138 protein tyrosine/serine/threonine phosphatase activity	DUSP6 PPM1F DUSP1 DUSP18 SSH1 DUSP5 SSH3 PTP4A2 DUSP4
0.00548048	7	GO:0004112 cyclic-nucleotide phosphodiesterase activity	PDE4D PDE3B PDE7A PDE4A PDE7B PDE8A PDE8B
0.00549404	52	GO:0019637 organophosphate metabolic process	SOCS2 NADK PGM3 PIP5K1C MPPE1 PFKP PRKAG2 TAMM41 TKT GUCY1B1 DGKG CDS2 GPI PIK3CB NUDT7 CDIPT MBOAT2 GPCPD1 UPP1 ALPL INPP5A SMPD3 FBP1 GPD1L ITPK1 PIP5K1B TALDO1 IPMK INSR ALDOA HK2 PGD PI4KA GUK1 HK3 AMPD3 MBOAT7 NADSYN1 MBOAT1 PLD1 GPAT3 ETNK2 ADCY3 PLCB2 LPCAT2 PLA2G7 G6PD ACOT7 INPP5B DGAT1 PNPLA6 IMPA2
0.00549404	18	GO:0043547 positive regulation of GTPase activity	PICALM ARAP1 BCAR3 NEDD9 NET1 ABR RGS14 NTF3 DENND1B RAPGEF2 RALGAPA2 APC2 ARAP3 CCDC125 ITGA6 WNT5A RALBP1 ARAP2
0.00556091	137	GO:0010646 regulation of cell communication	FRZB GLIPR2 P2RX3 TNFAIP3 PDE4D DAPK1 UBASH3B MAPK7 IL18R1 FHL2 TLE2 FBN1 ZMYND11 ZDHHC7 BAMBI FER GATA1 BCAR3 PADI2 STK36 PTPN12 RELL1 DUSP6 AFAP1L2 CELF4 DGKG PELI2 APCDD1 IL1R1 NLRC5 SYNGR1 FFAR2 NOS2 TNS2 PIK3CB RASGRP4 SMURF1 EMP2 SULF2 RGS14 IGFBP4 BOK FBP1 MID1 NTF3 PCDH17 GPS2 ANKRD54 SLC6A6 ACTN4 PKHD1 SCUBE1 SLC9A3R1 DBN1 TYK2 DAPK2 SOCS2 PDE4A TNFSF14 CACNG5 EDA ADAMTS12 INSR STX3 RGS1…
0.00559088	194	GO:0048523 negative regulation of cellular process	SERPINB8 FRZB UNC119 PIM1 TNFAIP3 PDE4D DAPK1 UBASH3B MAPK7 FHL2 TLE2 PICALM PTPA ARAP1 UHRF1 FBN1 CHL1 ZMYND11 PKP2 PRKAG2 IMPACT BAMBI FER LRCH4 GATA1 PADI2 ZFP36L2 TIE1 MTA3 CST7 PKIB DUSP6 WARS1 KLRK1 CELF4 DGKG APCDD1 PDE3B EDNRB NLRC5 TTK PPP1R1B NEDD9 SPEF1 RFLNB FRY TNS2 PIK3CB PPM1F SMURF1 CBX7 GDF11 SULF2 RARG TGIF1 RGS14 CORO1A BOK GZF1 RNF144B NR1I3 FBP1 BHLHE40 NTF3 PCDH17 MDM2 SERTA…
0.00580164	43	GO:0046649 lymphocyte activation	TNFAIP3 IL18R1 ZFP36L2 SH3KBP1 KLRK1 NEDD9 EMP2 AHR CORO1A GPS2 RAC2 TYK2 TNFSF14 RARA TBC1D10C UNC13D PRKCZ SLAMF6 AGER HLX PTGER4 NCK2 THEMIS ANXA1 PIK3R6 GAPT GATA3 BTK PTPN22 BAG6 GAS6 TGFB1 IDO1 ICOS CHD7 CCR9 SELENOK LAG3 CCDC88B LFNG SLA2 PAWR FUT7
0.0058215	31	GO:0051345 positive regulation of hydrolase activity	DAPK1 PICALM PTPA ARAP1 CASP9 BCAR3 NEDD9 PPM1F P2RX1 NET1 ABR RGS14 BOK NTF3 APH1B DENND1B RAPGEF2 RALGAPA2 AGER ATP2A3 APC2 ARAP3 CCDC125 ITGA6 GPR55 AKT1 WNT5A RALBP1 ARAP2 PMAIP1 BBC3
0.0058215	3	GO:1904273 L-alanine import across plasma membrane	SLC7A8 SLC1A4 SLC3A2
0.00588794	6	GO:0070168 negative regulation of biomineral tissue development	GATA1 RFLNB SRGN GAS6 TGFB1 NOTCH1
0.00602027	262	GO:0032501 multicellular organismal process	VEGFA TPM1 UNC119 VASP GLIPR2 ALCAM PTPRF IL5RA P2RX3 PIM1 TNFAIP3 ATP11A PDE4D TNC PGM3 UBASH3B MAPK7 IL18R1 FHL2 PICALM NOS1 MCM9 FBN1 CHL1 KCNQ4 PKP2 FES ECE1 TRPV2 IMPACT BAMBI CHRNA3 GATA1 BCAR3 FAT4 ZFP36L2 UCP2 TIE1 STK36 SDK1 VEZF1 CST7 DUSP6 WARS1 AFAP1L2 KLRK1 CELF4 C1GALT1 DGKG APCDD1 PDE3B IL1R1 EDNRB TTK GIPR NEUROD4 SNAP23 SLC39A8 CEBPE PPP1R1B NEDD9 GPI FFAR2 RFLNB MCAM NOS2 TNS2 P…
0.00604079	24	GO:1903037 regulation of leukocyte cell-cell adhesion	CORO1A CHST2 TYK2 TNFSF14 RARA GCNT1 PRKCZ AGER HLX NCK2 ANXA1 PIK3R6 GATA3 AKT1 PTPN22 ALOX5 TGFB1 IDO1 ICOS SELENOK LAG3 CCDC88B PAWR FUT7
0.00624781	12	GO:0008081 phosphoric diester hydrolase activity	PDE4D MPPE1 PDE3B GPCPD1 SMPD3 PDE7A PDE4A PDE7B PDE8A PLD1 PLCB2 PDE8B
0.00657596	137	GO:0023051 regulation of signaling	FRZB GLIPR2 P2RX3 TNFAIP3 PDE4D DAPK1 UBASH3B MAPK7 IL18R1 FHL2 TLE2 FBN1 ZMYND11 ZDHHC7 ECE1 BAMBI FER GATA1 BCAR3 PADI2 STK36 PTPN12 RELL1 DUSP6 AFAP1L2 CELF4 DGKG PELI2 APCDD1 IL1R1 NLRC5 SYNGR1 FFAR2 NOS2 TNS2 PIK3CB RASGRP4 SMURF1 EMP2 SULF2 RGS14 IGFBP4 BOK FBP1 MID1 NTF3 PCDH17 GPS2 ANKRD54 SLC6A6 ACTN4 PKHD1 SCUBE1 SLC9A3R1 DBN1 TYK2 DAPK2 SOCS2 PDE4A TNFSF14 CACNG5 EDA ADAMTS12 INSR STX3…
0.0066799	7	GO:0002279 mast cell activation involved in immune response	FES FER SNAP23 RAC2 UNC13D CD84 RAB44
0.0066799	7	GO:0042092 type 2 immune response	DENND1B RARA PRKCZ HLX ANXA1 GATA3 IDO1
0.00686688	21	GO:0022409 positive regulation of cell-cell adhesion	CORO1A CHST2 TYK2 TNFSF14 RARA GCNT1 PRKCZ AGER HLX NCK2 ANXA1 PIK3R6 GATA3 PTPN22 WNT5A ALOX5 TGFB1 ICOS SELENOK CCDC88B FUT7
0.00689406	12	GO:0032649 regulation of interferon-gamma production	PDE4D IL18R1 KLRK1 IL1R1 TYK2 RARA SLAMF6 ZFPM1 GATA3 IL1RL1 GAS6 WNT5A
0.00689406	12	Path:bta05212 Pancreatic cancer	CASP9 AKT1 VEGFA TGFB1 RAC2 RALB GADD45A PLD1 PIK3CB RALBP1 MAPK10 E2F2
0.00689747	115	GO:0010033 response to organic substance	UBXN8 VEGFA IL5RA P2RX3 PIM1 TNFAIP3 DAPK1 MAPK7 IL18R1 FHL2 GRAMD1B GSTM3 FBN1 CASP9 ZDHHC7 PFKP FES IMPACT TAP2 BAMBI FER GATA1 BCAR3 FAT4 PADI2 ZFP36L2 TIE1 GCGR PTPN12 SDK1 KLRK1 IL1R1 EDNRB NLRC5 SYNGR1 PPP1R1B ERP27 FFAR2 NOS2 TNS2 PIK3CB SMURF1 P2RX1 SULF2 RARG AHR RHEX DNAI1 CORO1A BOK ALPL ADIPOR2 CSF2RB AGTRAP SLC12A2 SMPD3 GPS2 ADAM15 ACTN4 SLC9A3R1 SOCS2 RARA ADAMTS12 SLC1A2 INSR FAM2…
0.00714503	10	GO:0002275 myeloid cell activation involved in immune response	FES FER SNAP23 STXBP2 RAC2 UNC13D CD84 ITGAM RAB44 SUCNR1
0.00714503	10	GO:0006749 glutathione metabolic process	GSTM3 GSTP1 GSR CLIC5 SLC1A2 GGT7 G6PD SLC7A11 GGT1
0.00714503	23	GO:0006887 exocytosis	NAPB FES SNAP23 P2RX1 RAB3C SEPTIN5 CORO1A STXBP2 SYTL1 RAC2 STX3 UNC13D TPCN2 ANXA1 VSNL1 GRIN3A CD84 SYT7 DGKI STXBP5 NOTCH1 ITGAM RAB44
0.00728184	13	GO:0071675 regulation of mononuclear cell migration	PADI2 KLRK1 NEDD9 CORO1A TNFSF14 DUSP1 AGER AKT1 PLA2G7 GAS6 WNT5A SELENOK
0.00754587	12	GO:0032609 interferon-gamma production	PDE4D IL18R1 KLRK1 IL1R1 TYK2 RARA SLAMF6 ZFPM1 GATA3 IL1RL1 GAS6 WNT5A
0.00754587	6	GO:0110150 negative regulation of biomineralization	GATA1 RFLNB SRGN GAS6 TGFB1 NOTCH1
0.00754587	11	GO:0043230 extracellular organelle	ITGA2B ALPL ADAM15 PKHD1 ALDOA PROM1 QSOX1 CD9 ANXA1 ARRDC4 BAG6
0.00754587	11	GO:0065010 extracellular membrane-bounded organelle	ITGA2B ALPL ADAM15 PKHD1 ALDOA PROM1 QSOX1 CD9 ANXA1 ARRDC4 BAG6
0.00754587	16	GO:0098802 plasma membrane signaling receptor complex	ALCAM OLFM3 IL18R1 CACNG3 CHRNA3 ITGA2B CSF2RB DLG3 INSR ITGA9 ITGA6 GRIN3A ITGB7 STXBP5 GRIN2D ITGAM
0.00770826	87	GO:0008283 cell population proliferation	VEGFA PIM1 TNFAIP3 TNC SRPK2 UHRF1 FES BAMBI FER GATA1 FAT4 TIE1 TGM1 MTA3 CDCA7L NEUROD4 NOS2 TNS2 RASGRP4 EMP2 GDF11 SULF2 RARG AHR IGFBP4 CORO1A BOK CSF2RB SMPD3 NTF3 DDR1 FRZB RAC2 PKHD1 SLC9A3R1 DBN1 RARB TYK2 RAPGEF2 RARA INSR CCPG1 STX3 ULK1 DUSP1 DAGLA SMARCD3 AGER KMT2D HLX CD9 S100A11 NCK2 ANXA1 CDC7 GAPT GATA3 AKT1 AKT3 WDR13 SLC35F6 BTK NUMBL PTPN22 CLMN GAS6 WNT5A WNT9A ALOX5 TGFB1 I…
0.00788105	23	GO:0050727 regulation of inflammatory response	TNFAIP3 TNC CST7 METRNL IL1R1 FFAR2 GPS2 ADAMTS12 DAGLA AGER PTGER4 MFHAS1 ANXA1 GATA3 GPR4 IL1RL1 WNT5A ALOX5 IDO1 NLRX1 FUT7 GGT1 SUCNR1
0.00792529	77	GO:0048585 negative regulation of response to stimulus	FRZB TNFAIP3 PDE4D UBASH3B MAPK7 FHL2 TLE2 FBN1 CD59 ZMYND11 BAMBI FER GATA1 PADI2 CST7 DUSP6 METRNL KLRK1 CELF4 DGKG APCDD1 NLRC5 TNS2 PIK3CB SMURF1 SULF2 AHR RGS14 BOK FBP1 GPS2 PKHD1 SLC9A3R1 SOCS2 ADAMTS12 TBC1D10C THOC5 GGT7 SEC14L1 DUSP1 WWC1 PRKCZ HLX CD9 PTGER4 APC2 PDE8A MFHAS1 ANXA1 CCDC125 GATA3 ITGA6 FAIM2 AKT1 PTPRS MYADM GRIN3A IL1RL1 SLC35F6 CD84 PTPN22 PALM GAS6 WNT5A ALOX5 ARRB1 …
0.00796718	7	GO:0004712 protein serine/threonine/tyrosine kinase activity	TTK DYRK1B PRKCG RPS6KA1 AKT1 TNK2 RPS6KA2
0.00796718	21	Path:bta04510 Focal adhesion	AKT3 AKT1 VEGFA IGF1R PRKCG RAC2 COL4A2 PIP5K1C ITGB7 VASP ITGA2B PXN PIK3CB ACTN4 ACTN1 ITGA9 ITGA6 MAPK10 PIP5K1B TNC VCL
0.0080518	17	GO:0002274 myeloid leukocyte activation	FES FER CST7 SNAP23 STXBP2 RAC2 UNC13D AGER MFHAS1 ANXA1 IL1RL1 CD84 WNT5A TGFB1 ITGAM RAB44 SUCNR1
0.00825753	23	GO:0006650 glycerophospholipid metabolic process	SOCS2 PIP5K1C MPPE1 TAMM41 DGKG CDS2 PIK3CB CDIPT MBOAT2 GPCPD1 INPP5A PIP5K1B PI4KA MBOAT7 MBOAT1 PLD1 ETNK2 PLCB2 LPCAT2 PLA2G7 INPP5B PNPLA6 IMPA2
0.0084022	21	GO:0022604 regulation of cell morphogenesis	ARAP1 FES BAMBI SH3KBP1 NEDD9 SMURF1 CORO1A ACTN4 SLC9A3R1 DBN1 CPNE9 ALDOA UNC13D AGO4 DOCK5 ANXA1 MYADM RHOU PALM WNT5A FBXW8
0.00856463	14	GO:0002687 positive regulation of leukocyte migration	VEGFA IL1R1 NEDD9 CORO1A RAC2 DAPK2 TNFSF14 AGER PLA2G7 GAS6 WNT5A SELENOK FUT7
0.00856463	14	GO:0050921 positive regulation of chemotaxis	VEGFA NEDD9 PPM1F NTF3 RAC2 DAPK2 TNFSF14 STX3 AGER PLA2G7 GAS6 WNT5A SUCNR1
0.00862416	45	GO:0050776 regulation of immune response	THEMIS TNFAIP3 PDE4D IL18R1 CD59 FES TAP2 FER C1S KLRK1 IL1R1 NLRC5 FFAR2 AHR GPS2 EVPL RAC2 DENND1B RARA UNC13D SEC14L1 PRKCZ SLAMF6 AGER HLX MFHAS1 ANXA1 PIK3R6 GATA3 IL1RL1 CD84 BTK PTPN22 BAG6 WNT5A IDO1 LAG3 NLRX1 SLA2 PAWR FUT7 ITGAM PHPT1
0.00881734	29	GO:0045785 positive regulation of cell adhesion	NEDD9 PPM1F EMP2 CORO1A CHST2 TYK2 TNFSF14 RARA GCNT1 STX3 UNC13D PRKCZ AGER HLX NCK2 DOCK5 ANXA1 PIK3R6 GATA3 MYADM PTPN22 WNT5A ALOX5 TGFB1 ICOS SELENOK CCDC88B FUT7 VEGFA
0.0090714	5	GO:0004115 3-prime,5-prime-cyclic-AMP phosphodiesterase activity	PDE4D PDE4A PDE7B PDE8A PDE8B
0.0090714	5	GO:0017017 MAP kinase tyrosine/serine/threonine phosphatase activity	DUSP6 DUSP1 DUSP18 DUSP5 DUSP4
0.00917527	31	GO:0015629 actin cytoskeleton	TPM1 CCDC102A DAPK1 RINL FER PTPN12 RFLNB FHL3 CORO1A SLC2A1 RAC2 ACTN4 DBN1 STK38L RARA MAEA MYO19 ALDOA APC2 ANXA1 CDH1 MYADM ACTN1 MYO5B SEPTIN11 MSRA VCL CDC42EP3 FHOD1 PAWR ARPC1B
0.00933835	107	GO:0009605 response to external stimulus	VEGFA VASP ALCAM PTPRF P2RX3 PIM1 TNFAIP3 TNC DAPK1 UBASH3B CHL1 ZMYND11 FES ECE1 IMPACT TAP2 FER PADI2 GCGR CST7 METRNL KLRK1 IL1R1 EDNRB NLRC5 PLIN2 MAP1LC3A NEDD9 FFAR2 NOS2 PPM1F RASGRP4 CORO1A CAMK1D ALPL SLC2A1 SLC12A2 BHLHE40 NTF3 GPS2 EVPL ADAM15 RAC2 PYGL MPO DAPK2 TNFSF14 RARA ADAMTS12 SLC1A2 LPO STX3 UNC13D SEC14L1 GADD45A DUSP1 DAGLA SREBF2 SLAMF6 AGER CD9 UNC5A PTGER4 CDH4 MFHAS1 ANX…
0.0095879	18	GO:0002703 regulation of leukocyte mediated immunity	IL18R1 FES TAP2 KLRK1 IL1R1 AHR RAC2 DENND1B UNC13D PRKCZ SLAMF6 AGER PIK3R6 GATA3 CD84 LAG3 FUT7 ITGAM
0.00966088	22	GO:0040013 negative regulation of locomotion	PADI2 TIE1 KLRK1 NEDD9 ADAM15 SLC9A3R1 GADD45A DUSP1 PTGER4 CDH1 CCDC125 GATA3 AKT1 STK26 ABHD2 WNT5A NOTCH1 TRIB1 PTPRM STK24 TMIGD3 DACH1
0.00981769	20	GO:0016324 apical plasma membrane	SLC39A8 SPEF1 EMP2 SLC7A8 SLC2A1 SLC12A2 ITPK1 DRAM2 SLC6A6 PKHD1 SLC9A3R1 STX3 SLC3A2 PRKCZ AGER ANXA1 SLC16A3 PLD1 STK26 NOTCH1
0.00991663	10	GO:0061035 regulation of cartilage development	RFLNB RARG SMPD3 FRZB RARB RARA ADAMTS12 WNT5A TGFB1 MAF
0.0100133	13	GO:0002688 regulation of leukocyte chemotaxis	VEGFA PADI2 KLRK1 NEDD9 CAMK1D RAC2 DAPK2 TNFSF14 DUSP1 PLA2G7 GAS6 WNT5A
0.0100154	88	GO:0098772 molecular function regulator activity	SERPINB8 VEGFA SOCS2 SMAP2 PLEKHG3 RINL DOCK3 PTPA ARAP1 ARHGAP10 PRKAG2 BCAR3 DNAJA2 LMTK2 CST7 PKIB WARS1 AFAP1L2 HSPH1 PPP1R1B DENND3 FRY FGD3 RASGRP4 GDF11 NET1 MDK NCF2 ABR RGS14 NTF3 PPP1R3B APH1B ANKRD54 RAC2 SLC9A3R1 TNFSF14 MTMR12 DENND1B RAPGEF2 RGS18 ALOX5AP ARHGEF26 RALGAPA2 HPS1 FXYD6 RPS6KA1 HPCAL4 ATP2A3 PRKAR2B DOCK5 ARAP3 ANXA1 MOB1B PIK3R6 ARHGAP1 RGL2 PTI AKT1 MGAT5 PSD4 BTK ST…
0.010061	22	Path:bta04810 Regulation of actin cytoskeleton	NCKAP1 CHRM1 ARPC1B RAC2 ITGAM PIP5K1C FGD3 LIMK2 PFN1 ITGB7 SSH3 ITGA2B PXN PIK3CB ACTN4 ACTN1 APC2 ITGA9 ITGA6 PIP5K1B SSH1 VCL
0.0103035	46	GO:0005509 calcium ion binding	PITPNM2 FBN1 FAT4 PADI2 SLC25A24 TKT C1S CEMIP2 DGKG RASGRP4 SULF2 CRTAC1 ALPL PCDH17 CAMKK2 ACTN4 SCUBE1 PADI3 PADI4 SPATA21 HPCAL4 CDH4 S100A11 ANXA9 ANXA1 CDH1 VSNL1 EEF2K AOAH ACTN1 GCA PLCB2 LPCAT2 STIM2 GAS6 VWCE ADGRE5 ITSN1 NOTCH1 PRRG2 TESC RAB44 AIF1L MCTP1
0.0109184	11	GO:0005976 polysaccharide metabolic process	PRKAG2 GCGR AGL SMPD3 PPP1R3B PYGL INSR PPP1R3C AKT1 AOAH HAS3
0.0109391	50	GO:0000902 cell morphogenesis	VASP ALCAM PICALM ARAP1 CHL1 FES ECE1 TRPV2 IMPACT BAMBI FER GATA1 SH3KBP1 LRATD1 NEDD9 FRY SMURF1 CORO1A DDR1 ACTN4 SLC9A3R1 DBN1 CPNE9 ALDOA UNC13D PRKCZ UNC5A CDH4 AGO4 DOCK5 ZFPM1 ANXA1 ISL2 GATA3 PTPRS MYADM ACTN1 RHOU SSH1 ITGB7 NUMBL PALM WNT5A TGFB1 VCL NOTCH1 PTPRM FBXW8 NFASC KLF2
0.0110748	7	GO:0048247 lymphocyte chemotaxis	PADI2 KLRK1 NEDD9 SLC12A2 TNFSF14 GAS6 WNT5A
0.0110823	185	GO:0007275 multicellular organism development	VEGFA UNC119 VASP ALCAM PTPRF PIM1 TNFAIP3 ATP11A TNC PGM3 UBASH3B MAPK7 IL18R1 FHL2 PICALM FBN1 CHL1 KCNQ4 PKP2 FES ECE1 TRPV2 IMPACT CHRNA3 GATA1 BCAR3 FAT4 ZFP36L2 TIE1 STK36 SDK1 VEZF1 CST7 DUSP6 WARS1 CELF4 C1GALT1 DGKG APCDD1 PDE3B EDNRB GIPR NEUROD4 CEBPE NEDD9 GPI RFLNB MCAM TNS2 PIK3CB MYRF ASB2 SMURF1 EMP2 GDF11 SULF2 RARG CAMK1 TADA3 RHEX DNAI1 CAMK1D GZF1 ALPL ADIPOR2 SLC2A1 SMPD3 ITP…
0.0110823	28	GO:0004674 protein serine/threonine kinase activity	PIM1 DAPK1 MAPK7 SLK SRPK2 MAST3 STK36 LMTK2 ABR CAMK1D MAP3K6 NUAK1 LIMK2 STK38L CAMK2G ULK1 HTATIP2 PRKCG PRKCZ RPS6KA1 AKT1 EEF2K AKT3 NEK6 MAPK10 RPS6KA2 TGFBR3 STK24
0.011243	155	GO:0030154 cell differentiation	VASP GLIPR2 ALCAM PTPRF PIM1 ATP11A TNC UBASH3B IL18R1 FHL2 PICALM FBN1 CHL1 ZDHHC7 PKP2 ARL4A FES ECE1 TRPV2 IMPACT BAMBI FER GATA1 FAT4 ZFP36L2 TIE1 TGM1 SDK1 VEZF1 METRNL C1GALT1 DGKG APCDD1 EDNRB VEGFA NEUROD4 CEBPE NEDD9 FFAR2 RFLNB MYRF ASB2 SMURF1 EMP2 NUDT7 GDF11 SULF2 RARG CAMK1 RHEX CAMK1D SMPD3 GPS2 ADAM15 DDR1 ANKRD54 FRZB SLC6A6 ACTN4 SLC9A3R1 DBN1 LRP12 RARB CPNE9 TJP2 SOCS2 TNFSF14…
0.0113401	9	GO:0045123 cellular extravasation	FER IL1R1 CHST2 GCNT1 AGER PTGER4 PODXL2 ITGB7 FUT7
0.0114212	6	GO:0033032 regulation of myeloid cell apoptotic process	GATA1 PIK3CB MAEA ANXA1 GAS6 SLC7A11
0.0115194	4	GO:0031643 positive regulation of myelination	CST7 MYRF MAG TPPP
0.0115194	4	GO:0045628 regulation of T-helper 2 cell differentiation	RARA PRKCZ HLX ANXA1
0.0117714	50	GO:0048534 hematopoietic or lymphoid organ development	PIM1 PGM3 UBASH3B IL18R1 PICALM FBN1 FES GATA1 ZFP36L2 CEBPE NEDD9 RARG RHEX SMPD3 GPS2 ANKRD54 RARA MAEA FAM210B THOC5 PRKCZ SLAMF6 AGER HLX PTGER4 THEMIS ZFPM1 MFHAS1 TSPAN2 FLVCR1 ANXA1 PIK3R6 GATA3 GPR55 ACTN1 BTK G6PD PTPN22 GAS6 WNT5A TGFB1 CHD7 NOTCH1 TRIB1 CCR9 TTC7A LAG3 LFNG FUT7 KLF2
0.0117973	5	GO:0035743 CD4-positive alpha-beta T cell cytokine production	IL18R1 IL1R1 DENND1B PRKCZ GATA3
0.0117973	5	GO:0033549 MAP kinase phosphatase activity	DUSP6 DUSP1 DUSP18 DUSP5 DUSP4
0.0117973	5	GO:0140103 catalytic activity acting on a glycoprotein	C1GALT1 MGAT4A MGAT3 GCNT1 MGAT5
0.0119555	10	GO:0016363 nuclear matrix	UHRF1 ANP32A MAEA GFI1B AHCTF1 PRKCZ SMC1A ATN1 ALOX5 BASP1
0.0122745	21	GO:0051271 negative regulation of cellular component movement	PADI2 TIE1 KLRK1 NEDD9 ADAM15 SLC9A3R1 GADD45A DUSP1 PTGER4 CDH1 CCDC125 GATA3 AKT1 STK26 ABHD2 NOTCH1 TRIB1 PTPRM STK24 TMIGD3 DACH1
0.0122745	21	GO:2000146 negative regulation of cell motility	PADI2 TIE1 KLRK1 NEDD9 ADAM15 SLC9A3R1 GADD45A DUSP1 PTGER4 CDH1 CCDC125 GATA3 AKT1 STK26 ABHD2 NOTCH1 TRIB1 PTPRM STK24 TMIGD3 DACH1
0.0125542	8	GO:0043090 amino acid import	SLC7A8 SLC1A4 SLC6A6 SLC1A2 SLC3A2 SLC36A1 SLC7A11 ARL6IP1
0.0126252	9	GO:0015807 L-amino acid transport	SLC7A8 SLC1A4 SLC36A4 SLC1A2 SLC3A2 SLC25A29 SLC36A1 SLC7A11 ARL6IP1
0.0126252	9	GO:0030101 natural killer cell activation	IL18R1 KLRK1 EMP2 CORO1A TYK2 UNC13D GATA3 BAG6 GAS6
0.0129358	14	Path:bta04931 Insulin resistance	AKT1 SLC2A1 PRKCZ INSR PRKAG2 PYGL PTPRF PPP1R3B PTPA PIK3CB RPS6KA2 RPS6KA1 MAPK10 PPP1R3C
0.0129967	49	GO:0051241 negative regulation of multicellular organismal process	TNFAIP3 UBASH3B IL18R1 FBN1 GATA1 TIE1 PDE3B RFLNB PIK3CB RARG FRZB RARB SOCS2 RARA ADAMTS12 SARS1 GADD45A WWC1 E2F2 AGER HLX CD9 PTGER4 DOCK5 ZFPM1 ANXA1 GATA3 GPR55 SRGN PTPRS GPR4 IL1RL1 CD84 BTK PTPN22 GAS6 WNT5A ALOX5 TGFB1 ARRB1 IDO1 NOTCH1 TRIB1 PTPRM COL4A2 LAG3 PTGDR2 NLRX1 KLF2
0.0129967	11	Path:bta00562 Inositol phosphate metabolism	PI4KA PIP5K1C PLCB2 IMPA2 CDIPT PIK3CB ITPK1 PIP5K1B INPP5B IPMK INPP5A
0.0129967	16	Path:bta04910 Insulin signaling pathway	AKT1 PRKAR2B PRKCZ SOCS2 INSR PRKAG2 PYGL PTPRF FBP1 PPP1R3B PIK3CB PDE3B MAPK10 PPP1R3C INPP5A HK2
0.0134842	57	GO:0006812 cation transport	TRPC6 P2RX3 DAPK1 UBASH3B ATP2C2 CACNG3 KCNQ4 TRPV2 UCP2 LMTK2 ORAI1 UCP3 EDNRB SNAP23 SLC39A8 ATP13A1 P2RX1 SLC7A8 SLC1A4 SLC36A4 CORO1A SLC12A2 SLC6A6 KCNK5 SLC9A3R1 SLC7A6 CACNG5 PSEN2 SLC3A2 SLC25A29 SEC14L1 ATP6V1E2 ATP2A3 TPCN2 FLVCR1 SLC36A1 ARHGAP1 AKT1 KCNN3 GRIN3A TRPC3 SLC30A7 CD84 STIM2 CRBN GAS6 NIPAL4 TGFB1 RALBP1 CHD7 CACNA2D4 GRIN2D SELENOK SLC9A5 KCNA3 BBC3 RAB44
0.0137834	146	GO:0065008 regulation of biological quality	STPG1 TRPC6 VASP NAPB P2RX3 PIM1 TNFAIP3 ATP11A UBASH3B IL18R1 CACNG3 GRAMD1B TUBA1A PICALM NOS1 ARAP1 PKP2 FES ECE1 TRPV2 BAMBI FER GATA1 ZFP36L2 UCP2 SH3KBP1 GCGR CELF4 EDNRB SNAP23 SLC39A8 SYNGR1 PPP1R1B NEDD9 HSD17B11 GPI FFAR2 NOS2 TNS2 PIK3CB GSR P2RX1 EMP2 SLC7A8 CDKL5 CAMK1 TADA3 RGS14 RHEX CORO1A BOK ALPL ADIPOR2 SMPD3 DRAM2 ANKRD54 PKHD1 DLG3 LIN7A SLC9A3R1 DBN1 PYGL CHRM1 TJP2 SOCS2 MA…
0.0138424	6	GO:0045730 respiratory burst	NCF2 CAMK1D RAC2 MPO INSR SELENOK
0.0141559	9	GO:0071677 positive regulation of mononuclear cell migration	NEDD9 CORO1A TNFSF14 AGER PLA2G7 GAS6 WNT5A SELENOK
0.0147907	74	GO:0006811 ion transport	SLCO3A1 TRPC6 P2RX3 DAPK1 UBASH3B ATP2C2 CACNG3 KCNQ4 TRPV2 CHRNA3 UCP2 SLC25A24 LMTK2 ORAI1 UCP3 EDNRB SNAP23 SLC39A8 NOS2 ATP13A1 P2RX1 SLC7A8 SLC1A4 SLC36A4 CORO1A SLC2A1 SLC12A2 SLC6A6 KCNK5 SLC9A3R1 CHRM1 GRIK5 SLC7A6 CACNG5 SLC1A2 PSEN2 SLC3A2 SLC25A29 SEC14L1 ATP6V1E2 FXYD6 ATP2A3 TPCN2 SLC5A5 FLVCR1 ANXA1 SLC36A1 ARHGAP1 SLC16A3 AKT1 KCNN3 GRIN3A TRPC3 SLC30A7 CD84 STIM2 CRBN GRID1 GAS6 N…
0.0147907	3	GO:1904557 L-alanine transmembrane transport	SLC7A8 SLC1A4 SLC3A2
0.0147907	3	GO:0004359 glutaminase activity	GLS NADSYN1
0.0147907	3	GO:0015279 store-operated calcium channel activity	TRPC6 ORAI1 STIM2
0.014791	155	GO:0048869 cellular developmental process	VASP GLIPR2 ALCAM PTPRF PIM1 ATP11A TNC UBASH3B IL18R1 FHL2 PICALM FBN1 CHL1 ZDHHC7 PKP2 ARL4A FES ECE1 TRPV2 IMPACT BAMBI FER GATA1 FAT4 ZFP36L2 TIE1 TGM1 SDK1 VEZF1 METRNL C1GALT1 DGKG APCDD1 EDNRB VEGFA NEUROD4 CEBPE NEDD9 FFAR2 RFLNB MYRF ASB2 SMURF1 EMP2 NUDT7 GDF11 SULF2 RARG CAMK1 RHEX CAMK1D SMPD3 GPS2 ADAM15 DDR1 ANKRD54 FRZB SLC6A6 ACTN4 SLC9A3R1 DBN1 LRP12 RARB CPNE9 TJP2 SOCS2 TNFSF14…
0.0150256	7	GO:0015175 neutral amino acid transmembrane transporter activity	SLC7A8 SLC1A4 SLC36A4 SLC6A6 SLC1A2 SLC3A2 SLC36A1
0.0152317	52	GO:0002520 immune system development	PIM1 TNFAIP3 PGM3 UBASH3B IL18R1 PICALM FBN1 FES GATA1 ZFP36L2 CEBPE NEDD9 RARG RHEX SMPD3 GPS2 ANKRD54 RARA MAEA FAM210B THOC5 PRKCZ SLAMF6 AGER HLX PTGER4 THEMIS ZFPM1 MFHAS1 TSPAN2 FLVCR1 ANXA1 PIK3R6 GATA3 GPR55 ACTN1 BTK G6PD PTPN22 GAS6 WNT5A TGFB1 IDO1 CHD7 NOTCH1 TRIB1 CCR9 TTC7A LAG3 LFNG FUT7 KLF2
0.0156247	15	GO:0022408 negative regulation of cell-cell adhesion	UBASH3B MAPK7 PPM1F HLX CD9 ANXA1 CDH1 AKT1 MYADM PTPN22 TGFB1 IDO1 NOTCH1 LAG3 PAWR
0.0156247	22	GO:0048872 homeostasis of number of cells	TNFAIP3 GATA1 GPI PIK3CB RHEX CORO1A ANKRD54 MAEA FAM210B ZFPM1 MFHAS1 FLVCR1 ANXA1 GAPT GATA3 AKT1 AKT3 G6PD TGFB1 NOTCH1 SLC7A11 KLF2
0.0156247	20	GO:0005085 guanyl-nucleotide exchange factor activity	PLEKHG3 RINL DOCK3 BCAR3 DENND3 FGD3 RASGRP4 NET1 ABR DENND1B RAPGEF2 ARHGEF26 HPS1 DOCK5 RGL2 PSD4 MADD ITSN1 DENND1C RAB3IP
0.0165309	6	GO:0043303 mast cell degranulation	FES SNAP23 RAC2 UNC13D CD84 RAB44
0.0167463	44	GO:1901698 response to nitrogen compound	UBXN8 P2RX3 TNFAIP3 GSTM3 ZDHHC7 IMPACT FER BCAR3 GCGR SDK1 PPP1R1B TNS2 P2RX1 AHR DNAI1 ALPL AGTRAP SMPD3 SLC9A3R1 SOCS2 SLC1A2 INSR SLC3A2 PRKCZ SREBF2 AGER CD9 SCAP SLC5A5 CDH1 AKT1 SSH1 TRPC3 PTPN22 BAG6 PALM IGF1R NOTCH1 TGFBR3 COL5A2 RALB TMEM67 FUT7 PMAIP1
0.0167463	4	GO:0005536 glucose binding	PYGL HK2 HK3 G6PD
0.0174955	10	GO:1903561 extracellular vesicle	ITGA2B ADAM15 PKHD1 ALDOA PROM1 QSOX1 CD9 ANXA1 ARRDC4 BAG6
0.0174955	122	GO:0043169 cation binding	C29H11orf54 PIM1 TNFAIP3 ATP11A PGM3 PITPNM2 SRPK2 UHRF1 FBN1 MAST3 ZMYND11 ECE1 GATA1 FAT4 PADI2 ZFP36L2 SLC25A24 TKT ZCCHC24 ACP5 C1S CEMIP2 DGKG IDO2 NOS2 PPM1F FGD3 RASGRP4 NUDT7 RNPEPL1 SULF2 RARG CRTAC1 MKRN1 PLEKHF1 ALPL USP22 LOXL1 NR1I3 FBP1 ITPK1 MID1 MAP3K6 PCDH17 CAMKK2 ACTN4 SCUBE1 DBN1 PYGL RARB STK38L ATP8B4 PADI3 PADI4 CPD RARA PHF2 SPATA21 BLVRA PRKCG PPM1N TARS1 RPS6KA1 FBXO40 H…
0.0176407	19	GO:0034599 cellular response to oxidative stress	TNFAIP3 DAPK1 MAPK7 IMPACT FER NET1 SMPD3 MPO ZNF277 NFE2L1 PDE8A AKT1 G6PD STK26 ALOX5 PRR5L STK24 SLC7A11 PAWR
0.0178229	15	GO:0002262 myeloid cell homeostasis	GATA1 GPI PIK3CB RHEX ANKRD54 MAEA FAM210B ZFPM1 MFHAS1 FLVCR1 ANXA1 GATA3 G6PD SLC7A11 KLF2
0.0181432	62	GO:0009719 response to endogenous stimulus	P2RX3 MAPK7 FHL2 GSTM3 FBN1 CASP9 ZDHHC7 IMPACT BAMBI FER GATA1 BCAR3 FAT4 PADI2 ZFP36L2 GCGR PTPN12 PPP1R1B TNS2 SMURF1 SULF2 AHR DNAI1 CORO1A ADIPOR2 AGTRAP SMPD3 SLC9A3R1 SOCS2 RARA ADAMTS12 SLC1A2 INSR PRKCZ SREBF2 AGER KMT2D CD9 SCAP SLC5A5 PDE8A ANXA1 CDH1 GATA3 AKT1 SMC1A SSH1 PTPN22 PALM TAB1 ABHD2 WNT5A TGFB1 IGF1R NOTCH1 TGFBR3 COL4A2 HPGD COL5A2 ASIP FUT7 RUNX3
0.0183875	96	GO:0042802 identical protein binding	VEGFA GLIPR2 ALCAM TNFAIP3 DAPK1 UBASH3B SNRNP200 SLK FHL2 MTUS2 TUBA1A GSTM3 PTPA UHRF1 NPL FBN1 ECE1 NCAM2 PADI2 TKT TGM1 CST7 ORAI1 WARS1 C1S KLRK1 APCDD1 TTK BEX3 WRNIP1 NOS2 TNS2 ITGA2B SEPTIN5 CORO1A BOK ADIPOR2 SLC2A1 SMPD3 FBP1 GPD1L BHLHE40 MID1 UAP1 MDM2 ACTN4 TRPC6 SCUBE1 SLC9A3R1 MID1IP1 PYGL DAPK2 PADI3 PADI4 ALDOA SARS1 ULK1 THAP4 NFE2L1 GADD45A TARS1 AGER TPCN2 CDH1 RAB11FIP4 CCDC1…
0.0186098	89	GO:0048468 cell development	VASP ALCAM PTPRF TNC FHL2 PICALM FBN1 CHL1 FES ECE1 TRPV2 IMPACT FER GATA1 FAT4 SDK1 VEZF1 C1GALT1 DGKG EDNRB NEUROD4 NEDD9 RFLNB MYRF ASB2 SMURF1 GDF11 SULF2 RARG CAMK1 CAMK1D SMPD3 DDR1 FRZB ACTN4 SLC9A3R1 DBN1 LRP12 RARB CPNE9 TJP2 RARA MAEA ULK1 UNC13D CYB5R4 PRKCZ SMARCD3 AGER UNC5A CDH4 DOCK5 ZFPM1 TSPAN2 ISL2 MAG GATA3 AKT1 BFSP2 ITM2C PTPRS MYADM TBX18 ACTN1 GPR4 GRIN3A ITGB7 BTK NUMBL G6…
0.0186674	96	Path:bta01100 Metabolic pathways	PDE7A PDE8B TH GPI ALPL G6PD GUK1 GCNT1 GSTP1 MGAT4A PAFAH2 PI4KA PLA2G7 TM7SF2 GUCY1B1 DGAT1 NOS2 ALOX5 TKT BLVRA MGLL PYGL PGM3 IDO1 GSR PDE8A KMT2D MPPE1 PFKP LTA4H NPL NAGK ALDH2 PIP5K1C PLCB2 ALDOA IMPA2 ST6GALNAC2 ACAD8 PDE4A NADSYN1 NADK TALDO1 FBP1 IDO2 SMPD3 PLD1 LPCAT2 PGD UPP1 CDIPT PPT2 ACP5 AGL PIK3CB ITPK1 DGKG GPAT3 AMPD3 MGAT3 PDE7B GLS ME3 DGKI ENTPD5 ETNK2 PDE3B TGDS UAP1 ADCY3 …
0.0190274	20	GO:0002460 adaptive immune response based on somatic recombination of immune receptors built from immunoglobulin superfamily domains	TNFAIP3 IL18R1 TAP2 C1S IL1R1 EMP2 AHR DENND1B UNC13D PRKCZ SLAMF6 AGER HLX ANXA1 GATA3 IL1RL1 BTK TGFB1 NOTCH1 FUT7
0.0191436	10	GO:0044264 cellular polysaccharide metabolic process	PRKAG2 GCGR AGL PPP1R3B PYGL INSR PPP1R3C AKT1 AOAH HAS3
0.0191436	5	GO:1901623 regulation of lymphocyte chemotaxis	PADI2 KLRK1 NEDD9 TNFSF14 WNT5A
0.0191436	5	GO:2000108 positive regulation of leukocyte apoptotic process	PIK3CB ANXA1 WNT5A IDO1 BBC3
0.0196431	6	GO:0033028 myeloid cell apoptotic process	GATA1 PIK3CB MAEA ANXA1 GAS6 SLC7A11
0.0200697	15	Path:bta04926 Relaxin signaling pathway	AKT3 AKT1 VEGFA ARRB1 EDNRB TGFB1 NOS2 PRKCZ COL4A2 PLCB2 PIK3CB GNA15 ADCY3 NOS1 MAPK10
0.0202916	30	GO:0042110 T cell activation	IL18R1 ZFP36L2 CORO1A RAC2 TYK2 TNFSF14 RARA PRKCZ SLAMF6 AGER HLX PTGER4 NCK2 THEMIS ANXA1 PIK3R6 GATA3 PTPN22 TGFB1 IDO1 ICOS CHD7 CCR9 SELENOK LAG3 CCDC88B LFNG SLA2 PAWR FUT7
0.0208884	10	GO:0042542 response to hydrogen peroxide	TNFAIP3 MAPK7 IMPACT NET1 SMPD3 ZNF277 PDE8A STK26 STK24 PAWR
0.0212543	9	GO:0002709 regulation of T cell mediated immunity	IL18R1 TAP2 IL1R1 AHR DENND1B PRKCZ AGER GATA3 FUT7
0.0212543	9	GO:0070301 cellular response to hydrogen peroxide	TNFAIP3 MAPK7 IMPACT NET1 SMPD3 ZNF277 PDE8A STK26 PAWR
0.0212884	117	GO:0046872 metal ion binding	C29H11orf54 PIM1 TNFAIP3 ATP11A PGM3 PITPNM2 SRPK2 UHRF1 FBN1 MAST3 ZMYND11 ECE1 GATA1 FAT4 PADI2 ZFP36L2 SLC25A24 TKT ZCCHC24 ACP5 C1S CEMIP2 DGKG IDO2 FGD3 RASGRP4 NUDT7 RNPEPL1 SULF2 RARG CRTAC1 MKRN1 PLEKHF1 ALPL USP22 LOXL1 NR1I3 FBP1 ITPK1 MID1 MAP3K6 PCDH17 CAMKK2 ACTN4 SCUBE1 DBN1 RARB STK38L ATP8B4 PADI3 PADI4 CPD RARA PHF2 SPATA21 BLVRA PRKCG PPM1N TARS1 RPS6KA1 FBXO40 HPCAL4 CDH4 S100A…
0.0215614	14	GO:0000302 response to reactive oxygen species	TNFAIP3 MAPK7 IMPACT FER UCP3 NET1 SMPD3 MPO ZNF277 PDE8A AKT1 STK26 STK24 PAWR
0.0225337	7	GO:0045576 mast cell activation	FES FER SNAP23 RAC2 UNC13D CD84 RAB44
0.0225337	7	GO:0046579 positive regulation of Ras protein signal transduction	PIK3CB RASGRP4 GPR55 GPR4 DGKI ARRB1 NOTCH1
0.0225337	7	GO:0061756 leukocyte adhesion to vascular endothelial cell	SLC39A8 CHST2 GCNT1 PODXL2 ITGB7 ALOX5 FUT7
0.022878	6	GO:0002448 mast cell mediated immunity	FES SNAP23 RAC2 UNC13D CD84 RAB44
0.022878	6	GO:0002691 regulation of cellular extravasation	IL1R1 CHST2 GCNT1 AGER PTGER4 FUT7
0.0230307	19	GO:0007162 negative regulation of cell adhesion	UBASH3B MAPK7 PDE3B PPM1F ADAM15 ACTN4 DUSP1 HLX CD9 ANXA1 CDH1 AKT1 MYADM PTPN22 TGFB1 IDO1 NOTCH1 LAG3 PAWR
0.0230307	43	GO:0051336 regulation of hydrolase activity	SERPINB8 DAPK1 PICALM PTPA ARAP1 CASP9 BCAR3 CST7 KLRK1 PPP1R1B NEDD9 PPM1F P2RX1 NET1 ABR RGS14 BOK PSMB9 NTF3 NUAK1 APH1B DENND1B RAPGEF2 CCPG1 RALGAPA2 AGER RPS6KA1 ATP2A3 APC2 ARAP3 CCDC125 ITGA6 GPR55 AKT1 MGAT5 GAS6 DGKI WNT5A RALBP1 ARAP2 ARL6IP1 PMAIP1 BBC3
0.0230307	4	GO:1903671 negative regulation of sprouting angiogenesis	PIK3CB E2F2 ALOX5 KLF2
0.0235736	40	GO:0010243 response to organonitrogen compound	UBXN8 P2RX3 TNFAIP3 ZDHHC7 IMPACT FER BCAR3 GCGR SDK1 PPP1R1B TNS2 P2RX1 AHR DNAI1 ALPL AGTRAP SMPD3 SLC9A3R1 SOCS2 SLC1A2 INSR PRKCZ SREBF2 AGER CD9 SCAP SLC5A5 CDH1 AKT1 SSH1 TRPC3 PTPN22 BAG6 PALM IGF1R NOTCH1 TGFBR3 COL5A2 TMEM67 FUT7
0.023652	43	GO:0045597 positive regulation of cell differentiation	GLIPR2 PIM1 ATP11A FES TRPV2 IMPACT BAMBI GATA1 VEZF1 METRNL NEUROD4 NEDD9 EMP2 CAMK1 RHEX ANKRD54 FRZB SLC6A6 DBN1 SOCS2 TNFSF14 RARA FAM210B UNC13D PROM1 PRKCZ SMARCD3 AGER HLX CDH4 DOCK5 ANXA1 PIK3R6 GATA3 AKT1 MYADM NUMBL GAS6 TGFB1 NOTCH1 TRIB1 FBXW8 OLIG2
0.0239137	17	GO:0002064 epithelial cell development	VEZF1 C1GALT1 EDNRB GDF11 RARG FRZB RARB TJP2 RARA BFSP2 PTPRS MYADM GPR4 WNT5A TGFB1 VCL NOTCH1
0.024399	67	GO:0120036 plasma membrane bounded cell projection organization	VASP TTC30A ALCAM PTPRF TNC PICALM ARAP1 CHL1 FES ECE1 TRPV2 IMPACT FER FAT4 DNAJB13 STK36 SDK1 DGKG NEDD9 SPEF1 SMURF1 EMP2 CDKL5 CAMK1 DNAI1 CORO1A CAMK1D LIMK2 DDR1 RAC2 PKHD1 SLC9A3R1 DBN1 LRP12 CPNE9 ULK1 PRKCZ AGER UNC5A CDH4 TSPAN2 ISL2 MAG GATA3 PLD1 AKT1 ITM2C PTPRS GRIN3A NUMBL STK26 PALM CLMN WNT5A KIF27 RSPH1 VCL NOTCH1 PTPRM STK24 NCKAP1 FBXW8 DEF8 UBXN10 TMEM67 NFASC WDR35
0.0245117	10	GO:0002456 T cell mediated immunity	IL18R1 TAP2 IL1R1 EMP2 AHR DENND1B PRKCZ AGER GATA3 FUT7
0.0251334	254	GO:0019222 regulation of metabolic process	SERPINB8 VEGFA TADA3 UNC119 IL5RA PIM1 TNFAIP3 PDE4D ZNF684 TNC DAPK1 UBASH3B SEC16B MAPK7 IL18R1 FHL2 TLE2 SLCO3A1 PICALM PTPA NOS1 UHRF1 EIF1 CASP9 ZDHHC7 PRKAG2 ECE1 TRPV2 IMPACT BAMBI FER LRCH4 GATA1 BCAR3 ELOVL5 PADI2 TLE4 ZFP36L2 UCP2 GCGR STK36 MTA3 VEZF1 CST7 PKIB DUSP6 WARS1 AFAP1L2 KLRK1 CELF4 CDCA7L PELI2 PDE3B IL1R1 EDNRB NLRC5 NEUROD4 SLC39A8 CEBPE PPP1R1B WRNIP1 NEDD9 GPI FFAR2 FRY …
0.0251334	8	GO:0042093 T-helper cell differentiation	IL18R1 RARA PRKCZ SLAMF6 HLX PTGER4 ANXA1 GATA3
0.0251334	17	GO:0045017 glycerolipid biosynthetic process	SOCS2 MPPE1 TAMM41 DGKG CDS2 PIK3CB LPIN1 CDIPT PIP5K1B PI4KA MBOAT7 PLD1 GPAT3 ETNK2 LPCAT2 DGAT1 IMPA2
0.0251334	16	GO:0050870 positive regulation of T cell activation	CORO1A TYK2 TNFSF14 RARA PRKCZ AGER HLX NCK2 ANXA1 PIK3R6 GATA3 PTPN22 TGFB1 ICOS SELENOK CCDC88B
0.0251334	71	GO:0030054 cell junction	P2RX3 TLE2 CACNG3 TUBA1A PKP2 FES FER CHRNA3 BCAR3 SH3KBP1 SNAP23 NEDD9 C6H4orf19 TNS2 P2RX1 RAB3C CDKL5 ITGA2B SEPTIN5 RGS14 CORO1A SLC2A1 PCDH17 SLC6A6 TJAP1 TRPC6 DLG3 DBN1 CHRM1 TJP2 CACNG5 SLC1A2 STX3 SLC3A2 DAGLA PRKCZ FXYD6 AGER PRKAR2B THEMIS CDH1 PLD1 AKT1 RGS9 PTPRS PXN MYADM ACTN1 TJP3 GRIN3A IL1RL1 VASP GRID1 PALM DGKI WNT5A DTNB STXBP5 TES SEPTIN11 VCL NOTCH1 GRIN2D PTPRM SV2B FHOD1 …
0.0255426	33	GO:0002521 leukocyte differentiation	UBASH3B IL18R1 FBN1 FES GATA1 ZFP36L2 CEBPE NEDD9 GPS2 RARA THOC5 PRKCZ SLAMF6 AGER HLX PTGER4 THEMIS ZFPM1 TSPAN2 ANXA1 PIK3R6 GATA3 GPR55 BTK PTPN22 GAS6 TGFB1 CHD7 TRIB1 CCR9 LAG3 LFNG FUT7
0.0256033	12	GO:0034614 cellular response to reactive oxygen species	TNFAIP3 MAPK7 IMPACT FER NET1 SMPD3 MPO ZNF277 PDE8A AKT1 STK26 PAWR
0.0262785	70	GO:0005215 transporter activity	SLCO3A1 UCP2 SLC25A24 UCP3 TRPC6 ATP6V1E2 P2RX3 ATP11A ATP2C2 GRAMD1B PITPNM2 KCNQ4 TRPV2 TAP2 CHRNA3 SLC6A2 ORAI1 SLC2A3 SLC39A8 ATP13A1 P2RX1 SLC7A8 SLC1A4 SLC36A4 SLC2A1 SLC12A2 CLIC5 SLC16A14 SLC22A23 SLC6A6 KCNK5 GRIK5 ATP8B4 SLC7A6 SLC23A3 SLC1A2 SLC3A2 SLC25A29 ATP2A3 TPCN2 SLC5A5 FLVCR1 SLC36A1 SLCO4C1 SLC16A3 KCNN3 GRIN3A SLC35F6 TRPC3 SLC30A7 STIM2 GRID1 NIPAL4 RALBP1 SLC37A1 IGF1R CACN…
0.0263432	15	GO:0050866 negative regulation of cell activation	TNFAIP3 UBASH3B FER CST7 TBC1D10C HLX CD9 ANXA1 CD84 BTK PTPN22 TGFB1 IDO1 LAG3 PAWR
0.0263432	17	GO:0031253 cell projection membrane	GPI SLC7A8 SSTR3 SLC6A6 SLC9A3R1 SLC1A2 TBC1D10C PROM1 WWC1 DAGLA APC2 ADCY3 PSD4 VASP PALM SLC7A11 TMEM67
0.0263432	17	Path:bta04514 Cell adhesion molecules	ALCAM ICAM3 NRXN1 CDH1 ITGAM ICOS PTPRF NFASC ITGB7 CDH4 PVR ITGA9 ITGA6 NCAM2 PTPRM PTPRS MAG
0.0264524	3	GO:0018101 protein citrullination	PADI2 PADI3 PADI4
0.0264524	3	GO:0033029 regulation of neutrophil apoptotic process	PIK3CB ANXA1 SLC7A11
0.0264524	21	GO:0043087 regulation of GTPase activity	PICALM ARAP1 BCAR3 KLRK1 NEDD9 NET1 ABR RGS14 NTF3 DENND1B RAPGEF2 CCPG1 RALGAPA2 APC2 ARAP3 CCDC125 ITGA6 DGKI WNT5A RALBP1 ARAP2
0.0264524	6	GO:0061037 negative regulation of cartilage development	RFLNB RARG FRZB RARB RARA ADAMTS12
0.0264524	16	GO:0097529 myeloid leukocyte migration	VEGFA IL1R1 EDNRB EMP2 CAMK1D RAC2 DAPK2 DUSP1 AGER CD9 PTGER4 ANXA1 PLA2G7 SELENOK FUT7
0.0264524	20	GO:0098978 glutamatergic synapse	CACNG3 CDKL5 RGS14 CORO1A PCDH17 DLG3 DBN1 CACNG5 SLC1A2 STX3 FXYD6 PRKAR2B RGS9 PTPRS ACTN1 GRIN3A GRID1 DGKI WNT5A NAPB
0.0264524	3	GO:0004668 protein-arginine deiminase activity	PADI2 PADI3 PADI4
0.0267138	14	GO:0017157 regulation of exocytosis	FES RAB3C SEPTIN5 RAC2 UNC13D TPCN2 ANXA1 VSNL1 GRIN3A CD84 DGKI STXBP5 NOTCH1 ITGAM
0.0273671	8	GO:0002294 CD4-positive alpha-beta T cell differentiation involved in immune response	IL18R1 RARA PRKCZ SLAMF6 HLX PTGER4 ANXA1 GATA3
0.027382	43	GO:0031175 neuron projection development	VASP ALCAM PTPRF TNC PICALM CHL1 FES ECE1 TRPV2 IMPACT FAT4 SDK1 DGKG SMURF1 CAMK1 CAMK1D DDR1 SLC9A3R1 DBN1 LRP12 CPNE9 ULK1 PRKCZ AGER UNC5A CDH4 TSPAN2 ISL2 MAG GATA3 AKT1 ITM2C PTPRS GRIN3A NUMBL CLMN WNT5A VCL NOTCH1 PTPRM STK24 FBXW8 NFASC
0.0278476	30	GO:0031400 negative regulation of protein modification process	TNFAIP3 UBASH3B PTPA PRKAG2 IMPACT PKIB DUSP6 WARS1 PPP1R1B FRY PPM1F RGS14 NTF3 GPS2 PRKCG GADD45A DUSP1 PRKCZ PRKAR2B NCK2 KDM4B MFHAS1 AKT1 MYADM MGAT5 G6PD ARRB1 PRR5L TRIB1 TPPP
0.0281129	10	GO:0034399 nuclear periphery	UHRF1 ANP32A MAEA GFI1B AHCTF1 PRKCZ SMC1A ATN1 ALOX5 BASP1
0.0281148	19	GO:0030336 negative regulation of cell migration	PADI2 TIE1 KLRK1 NEDD9 ADAM15 SLC9A3R1 GADD45A DUSP1 PTGER4 CDH1 AKT1 STK26 ABHD2 NOTCH1 TRIB1 PTPRM STK24 TMIGD3 DACH1
0.0282306	20	Path:bta04015 Rap1 signaling pathway	RAPGEF2 ARAP3 AKT1 VEGFA IGF1R PRKCG CDH1 PRKCZ RAC2 ITGAM INSR RALB PLCB2 PFN1 VASP ITGA2B PIK3CB RGS14 ADCY3 EFNA4
0.0285598	12	Path:bta05231 Choline metabolism in cancer	AKT3 AKT1 PRKCG RAC2 PIP5K1C PLD1 PIK3CB GPCPD1 DGKG DGKI MAPK10 PIP5K1B
0.0287078	67	GO:0030030 cell projection organization	VASP TTC30A ALCAM PTPRF TNC PICALM ARAP1 CHL1 FES ECE1 TRPV2 IMPACT FER FAT4 DNAJB13 STK36 SDK1 DGKG NEDD9 SPEF1 SMURF1 EMP2 CDKL5 CAMK1 DNAI1 CORO1A CAMK1D LIMK2 DDR1 RAC2 PKHD1 SLC9A3R1 DBN1 LRP12 CPNE9 ULK1 PRKCZ AGER UNC5A CDH4 TSPAN2 ISL2 MAG GATA3 PLD1 AKT1 ITM2C PTPRS GRIN3A NUMBL STK26 PALM CLMN WNT5A KIF27 RSPH1 VCL NOTCH1 PTPRM STK24 NCKAP1 FBXW8 DEF8 UBXN10 TMEM67 NFASC WDR35
0.0292741	27	GO:0008047 enzyme activator activity	SMAP2 PTPA ARAP1 ARHGAP10 PRKAG2 AFAP1L2 NCF2 ABR RGS14 APH1B RAPGEF2 RGS18 ALOX5AP RALGAPA2 ATP2A3 DOCK5 ARAP3 MOB1B ARHGAP1 BTK TAB1 GAS6 RAP1GAP2 TGFB1 ARRB1 RALBP1 ARAP2
0.0294035	19	GO:0045765 regulation of angiogenesis	VEGFA MAPK7 TIE1 WARS1 PDE3B PIK3CB EMP2 SARS1 HK2 HTATIP2 E2F2 PIK3R6 AKT3 GPR4 WNT5A ALOX5 PTPRM COL4A2 KLF2
0.0296126	4	GO:0000272 polysaccharide catabolic process	AGL PPP1R3B PYGL AOAH
0.0296126	8	GO:0002287 alpha-beta T cell activation involved in immune response	IL18R1 RARA PRKCZ SLAMF6 HLX PTGER4 ANXA1 GATA3
0.0296126	8	GO:0002293 alpha-beta T cell differentiation involved in immune response	IL18R1 RARA PRKCZ SLAMF6 HLX PTGER4 ANXA1 GATA3
0.0296126	4	GO:0006098 pentose-phosphate shunt	TKT TALDO1 PGD G6PD
0.0296126	15	GO:0006575 cellular modified amino acid metabolic process	GSTM3 CRAT GSTP1 GSR MBOAT2 CLIC5 SLC1A2 GGT7 SLC5A5 MBOAT1 GATA3 G6PD SLC7A11 GGT1
0.0296126	63	GO:0010648 negative regulation of cell communication	FRZB TNFAIP3 PDE4D UBASH3B MAPK7 FHL2 TLE2 FBN1 ZMYND11 BAMBI GATA1 PADI2 DUSP6 CELF4 DGKG APCDD1 NLRC5 TNS2 PIK3CB SMURF1 SULF2 RGS14 BOK FBP1 PCDH17 GPS2 PKHD1 SLC9A3R1 SOCS2 ADAMTS12 TBC1D10C THOC5 SEC14L1 DUSP1 WWC1 PRKCZ AGER APC2 MFHAS1 CCDC125 VSNL1 GATA3 ITGA6 FAIM2 AKT1 MYADM SLC35F6 PTPN22 PALM GAS6 DGKI WNT5A ARRB1 IGF1R NOTCH1 TRIB1 LFNG NLRX1 SLA2 PAWR DUSP4 PHPT1 MAZ
0.0296126	4	GO:0044247 cellular polysaccharide catabolic process	AGL PPP1R3B PYGL AOAH
0.0296126	93	GO:0071310 cellular response to organic substance	VEGFA IL5RA P2RX3 PIM1 TNFAIP3 DAPK1 MAPK7 IL18R1 GRAMD1B FBN1 CASP9 ZDHHC7 PFKP FES IMPACT BAMBI FER GATA1 BCAR3 FAT4 PADI2 ZFP36L2 GCGR PTPN12 KLRK1 IL1R1 NLRC5 SYNGR1 PPP1R1B FFAR2 NOS2 TNS2 PIK3CB SMURF1 SULF2 RARG AHR RHEX DNAI1 CORO1A BOK ALPL ADIPOR2 CSF2RB AGTRAP SLC12A2 SMPD3 GPS2 ADAM15 ACTN4 SLC9A3R1 SOCS2 RARA ADAMTS12 SLC1A2 INSR FAM210B HK2 DUSP1 PRKCZ AGER KMT2D SLC5A5 PDE8A ANXA1 …
0.0296126	4	GO:0005766 primary lysosome	SNAP23 STXBP2 MPO STX3
0.0296126	4	GO:0042582 azurophil granule	SNAP23 STXBP2 MPO STX3
0.0296126	9	GO:0070062 extracellular exosome	ITGA2B ADAM15 PKHD1 ALDOA PROM1 QSOX1 CD9 ANXA1 BAG6
0.0297926	10	GO:0016525 negative regulation of angiogenesis	TIE1 PDE3B PIK3CB SARS1 E2F2 GPR4 ALOX5 PTPRM COL4A2 KLF2
0.0297926	10	GO:2000181 negative regulation of blood vessel morphogenesis	TIE1 PDE3B PIK3CB SARS1 E2F2 GPR4 ALOX5 PTPRM COL4A2 KLF2
0.0298931	21	GO:0002250 adaptive immune response	TNFAIP3 IL18R1 TAP2 C1S IL1R1 EMP2 AHR DENND1B UNC13D PRKCZ SLAMF6 AGER HLX THEMIS ANXA1 GATA3 IL1RL1 BTK TGFB1 NOTCH1 FUT7
0.0311027	44	GO:0043436 oxoacid metabolic process	WARS1 SARS1 TARS1 ME3 CRAT NPL PFKP PRKAG2 ELOVL5 UCP3 SLC39A8 IDO2 GPI NOS2 NUDT7 LPIN1 GLS FBP1 MID1IP1 MPO INSR ALDOA HK2 ALOX5AP THAP4 UEVLD DAGLA HK3 PRKAR2B AARSD1 SCAP LTA4H AKT1 AOAH ACSL4 ALOX5 IDO1 ACOT7 HACD2 HPGD TH SLC7A11 GGT1
0.0311247	18	GO:0001818 negative regulation of cytokine production	TNFAIP3 RARA SARS1 AGER PTGER4 ZFPM1 ANXA1 GATA3 IL1RL1 CD84 BTK PTPN22 GAS6 TGFB1 ARRB1 IDO1 LAG3 NLRX1
0.0312291	23	GO:0043235 receptor complex	ALCAM P2RX3 OLFM3 IL18R1 CACNG3 CHRNA3 TM7SF2 AHR ITGA2B CSF2RB DDR1 DLG3 INSR ITGA9 ITGA6 GRIN3A ITGB7 STXBP5 IGF1R NOTCH1 GRIN2D TGFBR3 ITGAM
0.0312691	90	GO:0048584 positive regulation of response to stimulus	VEGFA THEMIS GLIPR2 PDE4D IL18R1 CD59 TAP2 BAMBI BCAR3 STK36 RELL1 C1S AFAP1L2 KLRK1 PELI2 IL1R1 NEDD9 FFAR2 PIK3CB PPM1F RASGRP4 EMP2 SULF2 IGFBP4 BOK MID1 NTF3 GPS2 RAC2 ACTN4 SCUBE1 SLC9A3R1 TYK2 DAPK2 TNFSF14 DENND1B RARA EDA INSR STX3 PRKCG GADD45A WWC1 PRKCZ SLAMF6 AGER KMT2D HLX PTGER4 PDE8A MFHAS1 ANXA1 PIK3R6 RGL2 GATA3 GPR55 AKT3 ITM2C GPR4 IL1RL1 MGAT5 TRPC3 BTK PLA2G7 PTPN22 BAG6 TAB1…
0.0313504	19	GO:1901342 regulation of vasculature development	VEGFA MAPK7 TIE1 WARS1 PDE3B PIK3CB EMP2 SARS1 HK2 HTATIP2 E2F2 PIK3R6 AKT3 GPR4 WNT5A ALOX5 PTPRM COL4A2 KLF2
0.0313987	72	GO:0055085 transmembrane transport	UCP2 UCP3 TRPC6 P2RX3 PIM1 DAPK1 UBASH3B ATP2C2 SLCO3A1 ZDHHC7 KCNQ4 TRPV2 TAP2 CHRNA3 SLC25A24 ORAI1 SLC2A3 EDNRB SLC39A8 P2RX1 SLC7A8 SLC1A4 CORO1A SLC2A1 SLC12A2 SLC16A14 SLC22A23 SLC6A6 KCNK5 SLC9A3R1 SLC7A6 SLC23A3 SLC1A2 INSR HK2 PSEN2 SLC3A2 SLC25A29 ATP6V1E2 ATP2A3 TPCN2 SLC5A5 FLVCR1 SLC36A1 SLCO4C1 SLC16A3 AKT1 KCNN3 SLC35F6 TRPC3 SLC30A7 STIM2 CRBN GAS6 RALBP1 SLC37A1 CHD7 CACNA2D4 GRI…
0.0314207	109	GO:0007166 cell surface receptor signaling pathway	VEGFA FRZB THEMIS TNFAIP3 PDE4D DAPK1 UBASH3B MAPK7 IL18R1 TLE2 FBN1 ZMYND11 ZDHHC7 ECE1 BAMBI FER GATA1 BCAR3 DOK2 FAT4 PADI2 GCGR STK36 PTPN12 AFAP1L2 KLRK1 CELF4 PELI2 APCDD1 ADGRG5 IL1R1 EDNRB NLRC5 GIPR NEUROD4 FFAR2 TNS2 PIK3CB SMURF1 EMP2 GDF11 SULF2 RHEX DNAI1 IGFBP4 CORO1A ADIPOR2 CSF2RB SMPD3 NTF3 GPS2 ADAM15 EFNA4 DDR1 ACTN4 PLXNC1 SCUBE1 MAML3 SLC9A3R1 TYK2 SOCS2 DENND1B EDA ADAMTS12 …
0.0316748	90	GO:0051649 establishment of localization in cell	TMEM50B STPG1 TTC30A NAPB P2RX3 UBASH3B SEC16B CACNG3 PICALM MPPE1 FES TAP2 UCP2 LMTK2 UCP3 SNAP23 SLC39A8 DENND3 ARL8A SMURF1 P2RX1 EMP2 CAMK1 RGS14 CORO1A BOK STXBP2 SYTL1 PCDH17 LIMK2 ANKRD54 RAC2 ACTN4 STX11 PKHD1 LIN7A SLC9A3R1 TECPR2 DENND1B SLC1A2 MYO19 STX3 HK2 TBC1D10C THOC5 HTATIP2 UNC13D DOP1B ATP2A3 TPCN2 FLVCR1 CDH1 ARHGAP1 VSNL1 COPG2 PLD1 AKT1 GRIN3A IPO11 SLC35F6 TRPC3 CD84 MYO5B …
0.0317229	9	GO:0043367 CD4-positive alpha-beta T cell differentiation	IL18R1 RARA PRKCZ SLAMF6 HLX PTGER4 ANXA1 GATA3 FUT7
0.031891	65	GO:0022857 transmembrane transporter activity	SLCO3A1 UCP2 SLC25A24 UCP3 TRPC6 ATP6V1E2 P2RX3 ATP2C2 KCNQ4 TRPV2 TAP2 CHRNA3 SLC6A2 ORAI1 SLC2A3 SLC39A8 ATP13A1 P2RX1 SLC7A8 SLC1A4 SLC36A4 SLC2A1 SLC12A2 CLIC5 SLC16A14 SLC22A23 SLC6A6 KCNK5 GRIK5 SLC7A6 SLC23A3 SLC1A2 SLC3A2 SLC25A29 ATP2A3 TPCN2 SLC5A5 FLVCR1 SLC36A1 SLCO4C1 SLC16A3 KCNN3 GRIN3A SLC35F6 TRPC3 SLC30A7 STIM2 GRID1 NIPAL4 RALBP1 SLC37A1 CACNA2D4 GRIN2D SV2B SLC7A11 FBXW8 SLC9A…
0.0319769	63	GO:0023057 negative regulation of signaling	FRZB TNFAIP3 PDE4D UBASH3B MAPK7 FHL2 TLE2 FBN1 ZMYND11 BAMBI GATA1 PADI2 DUSP6 CELF4 DGKG APCDD1 NLRC5 TNS2 PIK3CB SMURF1 SULF2 RGS14 BOK FBP1 PCDH17 GPS2 PKHD1 SLC9A3R1 SOCS2 ADAMTS12 TBC1D10C THOC5 SEC14L1 DUSP1 WWC1 PRKCZ AGER APC2 MFHAS1 CCDC125 VSNL1 GATA3 ITGA6 FAIM2 AKT1 MYADM SLC35F6 PTPN22 PALM GAS6 DGKI WNT5A ARRB1 IGF1R NOTCH1 TRIB1 LFNG NLRX1 SLA2 PAWR DUSP4 PHPT1 MAZ
0.0321131	10	GO:1901343 negative regulation of vasculature development	TIE1 PDE3B PIK3CB SARS1 E2F2 GPR4 ALOX5 PTPRM COL4A2 KLF2
0.0331087	5	GO:0002726 positive regulation of T cell cytokine production	IL18R1 IL1R1 DENND1B PRKCZ GATA3
0.0331087	5	GO:0002825 regulation of T-helper 1 type immune response	IL18R1 IL1R1 HLX ANXA1 IL1RL1
0.0333254	28	GO:0051249 regulation of lymphocyte activation	TNFAIP3 ZFP36L2 SH3KBP1 NEDD9 AHR CORO1A RAC2 TYK2 TNFSF14 RARA TBC1D10C PRKCZ AGER HLX NCK2 ANXA1 PIK3R6 GATA3 BTK PTPN22 GAS6 TGFB1 IDO1 ICOS SELENOK LAG3 CCDC88B PAWR
0.0343301	43	GO:0019752 carboxylic acid metabolic process	WARS1 SARS1 TARS1 ME3 CRAT NPL PFKP PRKAG2 ELOVL5 UCP3 SLC39A8 IDO2 GPI NOS2 NUDT7 LPIN1 GLS FBP1 MID1IP1 INSR ALDOA HK2 ALOX5AP THAP4 UEVLD DAGLA HK3 PRKAR2B AARSD1 SCAP LTA4H AKT1 AOAH ACSL4 ALOX5 IDO1 ACOT7 HACD2 HPGD TH SLC7A11 GGT1
0.0343301	15	GO:0045055 regulated exocytosis	NAPB FES SNAP23 P2RX1 CORO1A STXBP2 RAC2 UNC13D GRIN3A CD84 DGKI STXBP5 NOTCH1 ITGAM RAB44
0.0343301	66	GO:0051049 regulation of transport	UNC119 PIM1 DAPK1 UBASH3B SEC16B ATP2C2 PICALM FES TRPV2 ORAI1 FFAR2 NOS2 PPM1F P2RX1 RAB3C CAMK1 SEPTIN5 CORO1A CAMK1D BOK NTF3 GPS2 RAC2 TRPC6 SLC9A3R1 CHRM1 ANKRD13D SLC1A2 INSR HK2 PSEN2 UNC13D SREBF2 FXYD6 TPCN2 ANXA1 CDH1 ARHGAP1 VSNL1 PLD1 AKT1 GRIN3A SLC35F6 TRPC3 CD84 EEPD1 STIM2 CRBN PTPN22 GAS6 DGKI WNT5A ALOX5 TGFB1 ARRB1 PRR5L STXBP5 MLC1 CHD7 NOTCH1 SELENOK SLC7A11 ITGAM ARL6IP1 BBC…
0.0343301	15	Path:bta05418 Fluid shear stress and atherosclerosis	AKT1 NCF2 VEGFA GSTP1 PRKCZ RAC2 ITGA2B IL1R1 PIK3CB KLF2 MAPK10 MAPK7 DUSP1 GSTM3
0.0344446	7	GO:0051057 positive regulation of small GTPase mediated signal transduction	PIK3CB RASGRP4 GPR55 GPR4 DGKI ARRB1 NOTCH1
0.0349898	51	GO:0031226 intrinsic component of plasma membrane	SLCO3A1 TRPC6 ALCAM P2RX3 ATP11A OLFM3 IL18R1 CACNG3 KCNQ4 CHRNA3 SLC6A2 GCGR ORAI1 CEMIP2 APCDD1 P2RX1 NCF2 ITGA2B ADIPOR2 CSF2RB SLC2A1 PCDH17 DDR1 SLC6A6 DLG3 LRP12 CHRM1 EDA MAEA SLC1A2 INSR PSEN2 DAGLA FXYD6 CDH4 ITGA9 MAG ITGA6 GPR55 SLC16A3 PTPRS GRIN3A ITGB7 TRPC3 EEPD1 GRID1 TMC4 STXBP5 GRIN2D ITGAM KCNA3
0.0350084	72	GO:1902531 regulation of intracellular signal transduction	GLIPR2 TNFAIP3 PDE4D MAPK7 IL18R1 FHL2 ZMYND11 BCAR3 RELL1 DUSP6 DGKG PELI2 PIK3CB RASGRP4 RGS14 IGFBP4 BOK FBP1 MID1 NTF3 GPS2 ANKRD54 ACTN4 PKHD1 SLC9A3R1 DAPK2 PDE4A TNFSF14 EDA INSR TBC1D10C THOC5 SEC14L1 GADD45A DUSP1 WWC1 PRKCZ RALGAPA2 AGER PDE8A MFHAS1 PIK3R6 RGL2 CCDC125 GATA3 GPR55 GPAT3 AKT1 AKT3 MYADM GPR4 PSD4 PTPN22 TAB1 GAS6 DGKI RAP1GAP2 GEN1 WNT5A HRH4 ARRB1 PRR5L IGF1R MADD NOTC…
0.0354382	118	GO:0009966 regulation of signal transduction	FRZB GLIPR2 TNFAIP3 PDE4D DAPK1 UBASH3B MAPK7 IL18R1 FHL2 TLE2 FBN1 ZMYND11 ZDHHC7 BAMBI FER GATA1 BCAR3 PADI2 STK36 PTPN12 RELL1 DUSP6 AFAP1L2 CELF4 DGKG PELI2 APCDD1 IL1R1 NLRC5 TNS2 PIK3CB RASGRP4 SMURF1 EMP2 SULF2 RGS14 IGFBP4 BOK FBP1 MID1 NTF3 GPS2 ANKRD54 ACTN4 PKHD1 SCUBE1 SLC9A3R1 TYK2 DAPK2 SOCS2 PDE4A TNFSF14 CACNG5 EDA ADAMTS12 INSR RGS18 TBC1D10C THOC5 SEC14L1 GADD45A DUSP1 WWC1 PRKC…
0.0356096	31	GO:0031347 regulation of defense response	TNFAIP3 TNC CST7 METRNL KLRK1 IL1R1 NLRC5 FFAR2 GPS2 ADAMTS12 SEC14L1 DAGLA SLAMF6 AGER PTGER4 MFHAS1 ANXA1 PIK3R6 GATA3 GPR4 IL1RL1 PTPN22 WNT5A ALOX5 IDO1 SELENOK LAG3 NLRX1 FUT7 GGT1 SUCNR1
0.0357911	23	GO:0006979 response to oxidative stress	TNFAIP3 DAPK1 MAPK7 IMPACT FER UCP3 NET1 SMPD3 MPO LPO ZNF277 GGT7 NFE2L1 PDE8A AKT1 G6PD STK26 ALOX5 PRR5L STK24 SELENOK SLC7A11 PAWR
0.0357911	48	GO:0005887 integral component of plasma membrane	SLCO3A1 TRPC6 P2RX3 ATP11A OLFM3 IL18R1 CACNG3 KCNQ4 CHRNA3 SLC6A2 GCGR ORAI1 CEMIP2 APCDD1 P2RX1 NCF2 ITGA2B CSF2RB SLC2A1 PCDH17 DDR1 SLC6A6 DLG3 LRP12 CHRM1 EDA MAEA SLC1A2 INSR PSEN2 DAGLA FXYD6 CDH4 ITGA9 MAG ITGA6 GPR55 SLC16A3 PTPRS GRIN3A ITGB7 TRPC3 GRID1 TMC4 STXBP5 GRIN2D ITGAM KCNA3
0.0361115	232	GO:0019538 protein metabolic process	SERPINB8 UHRF1 UBE2Q2 UBXN8 WARS1 VEGFA SARS1 UNC119 TARS1 PTPRF PIM1 TNFAIP3 PGM3 TMPRSS9 DAPK1 UBASH3B MAPK7 SLK ADAMDEC1 SLCO3A1 PICALM PTPA NOS1 MPPE1 SRPK2 EIF1 MAST3 APOLD1 PTPRE CASP9 ZDHHC7 PRKAG2 FES ECE1 IMPACT FER GATA1 BCAR3 PADI2 ZFP36L2 TIE1 NGLY1 STK36 PTPN12 TGM1 MTA3 LMTK2 CST7 PKIB UGGT2 DUSP6 C1S C1GALT1 PELI2 GZMK EDNRB TTK SLC39A8 PPP1R1B DENND3 MAN2B1 NEDD9 FRY NOS2 TNS2 PPM…
0.0370346	56	GO:0071495 cellular response to endogenous stimulus	P2RX3 MAPK7 FBN1 CASP9 ZDHHC7 IMPACT BAMBI FER GATA1 BCAR3 FAT4 PADI2 ZFP36L2 GCGR PTPN12 PPP1R1B TNS2 SMURF1 SULF2 AHR DNAI1 CORO1A ADIPOR2 AGTRAP SMPD3 SLC9A3R1 SOCS2 RARA ADAMTS12 SLC1A2 INSR PRKCZ AGER KMT2D SLC5A5 PDE8A ANXA1 CDH1 GATA3 AKT1 SMC1A SSH1 PTPN22 PALM TAB1 ABHD2 WNT5A TGFB1 IGF1R NOTCH1 TGFBR3 COL4A2 HPGD COL5A2 ASIP FUT7
0.0370523	10	GO:0001909 leukocyte mediated cytotoxicity	TAP2 KLRK1 EMP2 CORO1A STXBP2 UNC13D SLAMF6 AGER PIK3R6 LAG3
0.0370523	23	GO:0006816 calcium ion transport	TRPC6 UBASH3B ATP2C2 CACNG3 TRPV2 ORAI1 EDNRB P2RX1 CORO1A CACNG5 PSEN2 ATP2A3 TPCN2 GRIN3A TRPC3 CD84 STIM2 GAS6 CHD7 CACNA2D4 GRIN2D SELENOK BBC3
0.0370523	10	Path:bta05214 Glioma	AKT1 IGF1R PRKCG CAMK2G GADD45A PIK3CB CAMK1 CAMK1D MDM2 E2F2
0.0370883	9	GO:0003333 amino acid transmembrane transport	SLC7A8 SLC1A4 SLC6A6 SLC1A2 SLC3A2 SLC25A29 SLC36A1 SLC7A11 ARL6IP1
0.037399	68	GO:0045595 regulation of cell differentiation	GLIPR2 PIM1 ATP11A UBASH3B FBN1 PKP2 FES TRPV2 IMPACT BAMBI GATA1 FAT4 ZFP36L2 VEZF1 METRNL EDNRB NEUROD4 NEDD9 RFLNB EMP2 GDF11 RARG CAMK1 RHEX GPS2 ANKRD54 FRZB SLC6A6 ACTN4 DBN1 RARB SOCS2 TNFSF14 RARA ADAMTS12 FAM210B UNC13D PROM1 PRKCZ SMARCD3 AGER HLX CDH4 DOCK5 ZFPM1 ANXA1 PIK3R6 ISL2 GATA3 GPR55 AKT1 PTPRS MYADM NUMBL GAS6 WNT5A ALOX5 TGFB1 CHD7 VCL NOTCH1 TRIB1 COL5A2 LAG3 FBXW8 MAF OLIG…
0.0374675	4	GO:0035970 peptidyl-threonine dephosphorylation	PPM1F DUSP1 DUSP18 DUSP5
0.0374675	4	GO:0045624 positive regulation of T-helper cell differentiation	RARA PRKCZ HLX ANXA1
0.0378884	142	GO:0006950 response to stress	UCP2 UBXN8 UCP3 VEGFA ERP27 PTPRF IL5RA P2RX3 TNFAIP3 TNC DAPK1 UBASH3B MAPK7 GSTM3 NOS1 MCM9 UHRF1 CASP9 ZMYND11 TRPV2 IMPACT FER GATA1 ZFP36L2 DNAJA2 GCGR CST7 RELL1 DUSP6 METRNL AFAP1L2 KLRK1 IL1R1 NLRC5 SNAP23 PLIN2 MAP1LC3A WRNIP1 FFAR2 MCAM NOS2 P2RX1 SULF2 NET1 RGS14 CAMTA2 CORO1A BOK YPEL3 ADIPOR2 SLC2A1 SMPD3 MID1 NUAK1 GPS2 EVPL ADAM15 DDR1 MPO ADAMTS12 SLC1A2 LPO ZNF277 HK2 THOC5 ALOX5…
0.0380807	11	GO:0006865 amino acid transport	SLC7A8 SLC1A4 SLC36A4 SLC6A6 SLC7A6 SLC1A2 SLC3A2 SLC25A29 SLC36A1 SLC7A11 ARL6IP1
0.0382446	25	GO:0006644 phospholipid metabolic process	SOCS2 PIP5K1C MPPE1 TAMM41 DGKG CDS2 PIK3CB CDIPT MBOAT2 GPCPD1 INPP5A SMPD3 PIP5K1B PI4KA MBOAT7 MBOAT1 PLD1 GPAT3 ETNK2 PLCB2 LPCAT2 PLA2G7 INPP5B PNPLA6 IMPA2
		Negative Correlation Gene Expression
Enrichment FDR	nGenes	Pathway	Genes
1.3417e-19	20	GO:0051607 defense response to virus	DDX58 IFIH1 MX2 EIF2AK2 DTX3L OAS2 ISG15 ISG20 PML RSAD2 IFIT5 ZNFX1 HERC5 TLR7 OAS1Z OAS1Y DHX58 IRF7
1.3417e-19	20	GO:0140546 defense response to symbiont	DDX58 IFIH1 MX2 EIF2AK2 DTX3L OAS2 ISG15 ISG20 PML RSAD2 IFIT5 ZNFX1 HERC5 TLR7 OAS1Z OAS1Y DHX58 IRF7
2.49379e-18	21	GO:0009615 response to virus	DDX58 ADAR IFIH1 MX2 EIF2AK2 DTX3L OAS2 ISG15 ISG20 PML RSAD2 IFIT5 ZNFX1 HERC5 TLR7 OAS1Z OAS1Y DHX58 IRF7
8.38882e-16	26	GO:0098542 defense response to other organism	PGLYRP1 DDX58 ADAR IFIH1 MX2 EIF2AK2 DTX3L OAS2 ISG15 ISG20 CD74 PML RSAD2 IFIT5 IRF8 ZNFX1 HERC5 TLR7 OAS1Z APOBEC3Z1 OAS1Y DHX58 IRF7
4.58564e-14	29	GO:0044419 biological process involved in interspecies interaction between organisms	PGLYRP1 DDX58 JUN ADAR IFIH1 MX2 EIF2AK2 DTX3L TPCN1 OAS2 ISG15 ISG20 CD74 PML RSAD2 IFIT5 IRF8 CMPK2 ZNFX1 HERC5 TLR7 OAS1Z APOBEC3Z1 OAS1Y DHX58 IRF7
5.20653e-14	28	GO:0009607 response to biotic stimulus	PGLYRP1 DDX58 ADAR FAP IFIH1 MX2 EIF2AK2 DTX3L OAS2 ISG15 ISG20 CD74 PML RSAD2 IFIT5 IRF8 CMPK2 ZNFX1 HERC5 TLR7 OAS1Z APOBEC3Z1 OAS1Y DHX58 IRF7
1.2882e-13	29	GO:0006952 defense response	PGLYRP1 DDX58 JUN ADAR IFIH1 MX2 EIF2AK2 DTX3L OAS2 ISG15 ISG20 CD74 PML RSAD2 IFIT5 IRF8 ZNFX1 HERC5 TLR7 OAS1Z APOBEC3Z1 OAS1Y DHX58 IRF7 DEFB10 DEFB1
1.83922e-13	27	GO:0051707 response to other organism	PGLYRP1 DDX58 ADAR IFIH1 MX2 EIF2AK2 DTX3L OAS2 ISG15 ISG20 CD74 PML RSAD2 IFIT5 IRF8 CMPK2 ZNFX1 HERC5 TLR7 OAS1Z APOBEC3Z1 OAS1Y DHX58 IRF7
1.86347e-13	27	GO:0043207 response to external biotic stimulus	PGLYRP1 DDX58 ADAR IFIH1 MX2 EIF2AK2 DTX3L OAS2 ISG15 ISG20 CD74 PML RSAD2 IFIT5 IRF8 CMPK2 ZNFX1 HERC5 TLR7 OAS1Z APOBEC3Z1 OAS1Y DHX58 IRF7
1.20158e-10	13	Path:bta05164 Influenza A	IRF7 PML MX2 BOLA-DMA EIF2AK2 TLR7 DDX58 ADAR RSAD2 OAS1Z OAS2 IFIH1 OAS1Y
1.62083e-09	31	GO:0009605 response to external stimulus	NRXN2 PGLYRP1 DDX58 JUN ADAR IFIH1 MX2 EIF2AK2 DTX3L TFEB OAS2 ISG15 ISG20 CD74 PML RSAD2 IFIT5 IRF8 KIF5C CMPK2 ZNFX1 HERC5 TLR7 OAS1Z APOBEC3Z1 OAS1Y DHX58 IRF7
6.14908e-09	11	Path:bta05162 Measles	JUN MX2 EIF2AK2 TLR7 DDX58 ADAR CD209 OAS1Z OAS2 IFIH1 OAS1Y
9.3649e-09	7	GO:0045071 negative regulation of viral genome replication	IFIH1 EIF2AK2 ISG15 ISG20 RSAD2 IFIT5 ZNFX1
1.68781e-08	8	GO:0045069 regulation of viral genome replication	ADAR IFIH1 EIF2AK2 ISG15 ISG20 RSAD2 IFIT5 ZNFX1
3.43831e-08	8	GO:0003725 double-stranded RNA binding	DDX58 IFIH1 EIF2AK2 OAS2 TLR7 OAS1Z OAS1Y DHX58
3.95061e-08	9	GO:1903900 regulation of viral life cycle	ADAR IFIH1 EIF2AK2 ISG15 ISG20 CD74 RSAD2 IFIT5 ZNFX1
7.69995e-08	35	GO:0006950 response to stress	PGLYRP1 DDX58 JUN ERP29 PPP1R10 CTC1 ADAR IFIH1 MX2 EIF2AK2 DTX3L TFEB OAS2 ISG15 ISG20 CD74 PLIN1 PML RSAD2 IFIT5 IRF8 ZNFX1 HERC5 TLR7 ZFP36L1 OAS1Z APOBEC3Z1 OAS1Y DHX58 IRF7 DEFB10 DEFB1
1.39823e-07	8	GO:0032479 regulation of type I interferon production	DDX58 IFIH1 OAS2 ISG15 IRF8 TLR7 DHX58 IRF7
1.39823e-07	8	GO:0032606 type I interferon production	DDX58 IFIH1 OAS2 ISG15 IRF8 TLR7 DHX58 IRF7
1.39823e-07	12	Path:bta05171 Coronavirus disease-COVID-19	JUN MX2 ISG15 EIF2AK2 TLR7 DDX58 ADAR OAS1Z OAS2 IFIH1 OAS1Y
1.8128e-07	9	GO:0050792 regulation of viral process	ADAR IFIH1 EIF2AK2 ISG15 ISG20 CD74 RSAD2 IFIT5 ZNFX1
2.54458e-07	8	GO:0019079 viral genome replication	ADAR IFIH1 EIF2AK2 ISG15 ISG20 RSAD2 IFIT5 ZNFX1
2.73512e-07	7	GO:0032481 positive regulation of type I interferon production	DDX58 IFIH1 OAS2 ISG15 TLR7 DHX58 IRF7
3.13576e-07	6	GO:0032728 positive regulation of interferon-beta production	DDX58 IFIH1 OAS2 ISG15 TLR7 IRF7
6.64908e-07	7	GO:0048525 negative regulation of viral process	IFIH1 EIF2AK2 ISG15 ISG20 RSAD2 IFIT5 ZNFX1
8.79145e-07	10	GO:0019058 viral life cycle	ADAR IFIH1 EIF2AK2 TPCN1 ISG15 ISG20 CD74 RSAD2 IFIT5 ZNFX1
1.0736e-06	12	Path:bta05168 Herpes simplex virus 1 infection	IRF7 PML BOLA-DMA EIF2AK2 DDX58 OAS1Z OAS2 IFIH1 CD74 OAS1Y
1.12978e-06	11	GO:0016032 viral process	JUN ADAR IFIH1 EIF2AK2 TPCN1 ISG15 ISG20 CD74 RSAD2 IFIT5 ZNFX1
2.19316e-06	6	GO:0032608 interferon-beta production	DDX58 IFIH1 OAS2 ISG15 TLR7 IRF7
2.19316e-06	6	GO:0032648 regulation of interferon-beta production	DDX58 IFIH1 OAS2 ISG15 TLR7 IRF7
2.36901e-05	11	GO:0001819 positive regulation of cytokine production	DDX58 IFIH1 EIF2AK2 OAS2 ISG15 CD74 RSAD2 IRF8 TLR7 DHX58 IRF7
2.40322e-05	12	GO:0045087 innate immune response	PGLYRP1 DDX58 ADAR IFIH1 ISG15 CD74 PML IRF8 ZNFX1 APOBEC3Z1 DHX58 IRF7
4.28203e-05	8	Path:bta05160 Hepatitis C	IRF7 MX2 EIF2AK2 DDX58 RSAD2 OAS1Z OAS2 OAS1Y
4.60763e-05	9	Path:bta05169 Epstein-Barr virus infection	JUN ISG15 BOLA-DMA EIF2AK2 DDX58 OAS1Z OAS2 OAS1Y
6.35122e-05	3	GO:0001730 2-5-prime-oligoadenylate synthetase activity	OAS2 OAS1Z OAS1Y
0.000102973	4	GO:0032727 positive regulation of interferon-alpha production	DDX58 IFIH1 TLR7 IRF7
0.000116816	13	GO:0034097 response to cytokine	DDX58 ADAR IFIH1 MX2 EIF2AK2 XAF1 OAS2 ISG15 CD74 PML IRF8 ZFP36L1 IRF7
0.000124515	4	GO:0032607 interferon-alpha production	DDX58 IFIH1 TLR7 IRF7
0.000124515	4	GO:0032647 regulation of interferon-alpha production	DDX58 IFIH1 TLR7 IRF7
0.00018933	12	GO:0001817 regulation of cytokine production	DDX58 IFIH1 EIF2AK2 OAS2 ISG15 CD74 PML RSAD2 IRF8 TLR7 DHX58 IRF7
0.000214047	12	GO:0001816 cytokine production	DDX58 IFIH1 EIF2AK2 OAS2 ISG15 CD74 PML RSAD2 IRF8 TLR7 DHX58 IRF7
0.000344856	5	GO:0098586 cellular response to virus	DDX58 ADAR IFIH1 TLR7 DHX58
0.00049867	9	GO:0000323 lytic vacuole	TMEM79 GLMP DTX3L TPCN1 TFEB CD74 BOLA-DMA NAAA TLR7
0.00049867	9	GO:0005764 lysosome	TMEM79 GLMP DTX3L TPCN1 TFEB CD74 BOLA-DMA NAAA TLR7
0.000542985	8	GO:0002831 regulation of response to biotic stimulus	DDX58 ADAR DTX3L ISG15 ZNFX1 HERC5 DHX58 IRF7
0.000727371	6	GO:0060759 regulation of response to cytokine stimulus	DDX58 ADAR IFIH1 ISG15 CD74 IRF7
0.00127779	15	GO:0003723 RNA binding	DDX58 ADAR IFIH1 EIF2AK2 SPOUT1 OAS2 ISG20 IFIT5 ZNFX1 TLR7 ZFP36L1 OAS1Z OAS1Y DHX58
0.00135216	3	GO:0035455 response to interferon-alpha	ADAR MX2 EIF2AK2
0.00141755	4	GO:0048146 positive regulation of fibroblast proliferation	JUN CTC1 CD74 PML
0.00161971	6	GO:0002221 pattern recognition receptor signaling pathway	DDX58 IFIH1 RSAD2 TLR7 DHX58 IRF7
0.00163292	16	GO:0006955 immune response	PGLYRP1 DDX58 ADAR IFIH1 TFEB ISG15 CD74 BOLA-DMA PML RSAD2 IRF8 ZNFX1 TLR7 APOBEC3Z1 DHX58 IRF7
0.00180295	5	GO:0003727 single-stranded RNA binding	DDX58 IFIH1 IFIT5 TLR7 DHX58
0.00284261	21	GO:0002376 immune system process	PGLYRP1 DDX58 JUN CTC1 ADAR IFIH1 EIF2AK2 TFEB ISG15 MMP14 CD74 BOLA-DMA PML RSAD2 IRF8 ZNFX1 TLR7 ZFP36L1 APOBEC3Z1 DHX58 IRF7
0.0028675	9	GO:0005773 vacuole	TMEM79 GLMP DTX3L TPCN1 TFEB CD74 BOLA-DMA NAAA TLR7
0.0031977	4	GO:0060760 positive regulation of response to cytokine stimulus	DDX58 IFIH1 CD74 IRF7
0.00355289	13	GO:0010628 positive regulation of gene expression	DDX58 ERP29 ADAR IFIH1 EIF2AK2 OAS2 ISG15 CD74 RSAD2 IRF8 TLR7 DHX58 IRF7
0.00394156	4	GO:0002720 positive regulation of cytokine production involved in immune response	DDX58 CD74 RSAD2 TLR7
0.00423377	4	GO:0032587 ruffle membrane	DDX58 FAP DLC1 IFIT5
