# Supplementary material for: The Maternal Blood Transcriptome Reflects Changes in Fetal Growth and Is an Accurate Predictor of Birth Weight in Cattle
Source: FASEB J. 2025 Nov 4;39(21):e71201. doi: 10.1096/fj.202502648R (PMC12584144; doi:10.1096/fj.202502648R)
Supplement: Supplementary file 5 — Table S5: fsb271201‐sup‐0005‐TableS5.xlsx. [file FSB2-39-e71201-s005.xlsx]

## Sheet: DEG
		Differentially Expressed Genes (FDR < 0.1)
EntrezID	baseMean	log2FoldChange	lfcSE	stat	pvalue	padj	TotalEffect_log2	TotalEffect_FC	logP
523661	231.584	-1.08709	0.152502	-7.12837	1.01565e-12	1.55262e-08	-28.2643	3.10166e-09	7.80893
505945	9954.11	0.271883	0.0486542	5.58807	2.29603e-08	0.000175497	7.06897	134.268	3.75573
516949	1495.49	-0.285477	0.054538	-5.23446	1.65471e-07	0.000843184	-7.4224	0.00582956	3.07408
514701	497.288	-0.517824	0.106531	-4.86079	1.16918e-06	0.00446831	-13.4634	8.85323e-05	2.34986
508408	143.972	0.29522	0.0617465	4.78117	1.74282e-06	0.00532849	7.67572	204.466	2.2734
100296458	30.8598	-1.39628	0.29673	-4.70556	2.53166e-06	0.00552879	-36.3033	1.17928e-11	2.25737
523881	1138.28	0.134757	0.0285213	4.7248	2.30339e-06	0.00552879	3.50369	11.3427	2.25737
616677	47.9839	0.58621	0.125846	4.65816	3.19053e-06	0.0060967	15.2415	38737.7	2.21491
523418	119.559	0.427311	0.0942726	4.53272	5.82302e-06	0.00742928	11.1101	2210.38	2.12905
509430	1941.78	0.173333	0.0384536	4.5076	6.55642e-06	0.00742928	4.50667	22.7322	2.12905
100298356	148.71	-0.770759	0.168535	-4.57329	4.80114e-06	0.00742928	-20.0397	9.27768e-07	2.12905
781425	1099.87	0.150823	0.033628	4.48505	7.28981e-06	0.00742928	3.9214	15.1516	2.12905
540853	43.2774	-1.30931	0.291477	-4.49199	7.05603e-06	0.00742928	-34.0421	5.65345e-11	2.12905
132346985	154.246	-0.498394	0.111038	-4.48851	7.17221e-06	0.00742928	-12.9582	0.000125655	2.12905
280846	139.267	-1.56269	0.343522	-4.54903	5.38929e-06	0.00742928	-40.63	5.87688e-13	2.12905
507138	156.98	-0.598788	0.134028	-4.46763	7.90909e-06	0.00755664	-15.5685	2.05788e-05	2.12167
280740	168.173	-0.455776	0.102539	-4.4449	8.79311e-06	0.00790708	-11.8502	0.000270858	2.10198
512233	9734.95	0.0806371	0.0183656	4.39066	1.13008e-05	0.00822641	2.09656	4.2769	2.08479
533635	1565.45	0.204995	0.0466275	4.39643	1.10047e-05	0.00822641	5.32986	40.2205	2.08479
100298760	499.603	0.197469	0.0449457	4.39351	1.11532e-05	0.00822641	5.13421	35.1197	2.08479
618015	2503.08	0.130044	0.0294263	4.41929	9.90248e-06	0.00822641	3.38113	10.4189	2.08479
506944	261.394	0.179231	0.0410432	4.36689	1.26028e-05	0.00837649	4.66001	25.2815	2.07694
534630	743.837	0.099186	0.0226911	4.37114	1.23601e-05	0.00837649	2.57884	5.97457	2.07694
782059	1234.21	0.0940235	0.0217088	4.33112	1.48355e-05	0.00915868	2.44461	5.44379	2.03817
504716	8142.14	0.10045	0.023422	4.28868	1.79735e-05	0.00915868	2.61169	6.11219	2.03817
100337161	2661.06	0.0954404	0.0222255	4.29419	1.75333e-05	0.00915868	2.48145	5.58458	2.03817
531074	175.047	-0.191665	0.044395	-4.31726	1.57981e-05	0.00915868	-4.98328	0.0316143	2.03817
282305	28.3421	-1.26764	0.294564	-4.30343	1.68171e-05	0.00915868	-32.9586	1.19806e-10	2.03817
529366	3291.27	0.165184	0.0382351	4.32023	1.55869e-05	0.00915868	4.29479	19.6273	2.03817
100125591	929.145	-0.323758	0.0752082	-4.30483	1.67117e-05	0.00915868	-8.41771	0.00292426	2.03817
513710	326.183	-0.384625	0.0901068	-4.26854	1.96754e-05	0.0097025	-10.0002	0.000976395	2.01312
539001	1756.29	0.189547	0.0446078	4.24918	2.14553e-05	0.00979788	4.92821	30.4467	2.00887
132346587	286.743	-0.359504	0.084675	-4.2457	2.17916e-05	0.00979788	-9.34711	0.00153546	2.00887
104975666	95.306	1.45008	0.340672	4.25652	2.07636e-05	0.00979788	37.702	2.23576e+11	2.00887
100337503	725.037	0.154442	0.0365595	4.2244	2.39583e-05	0.0104368	4.01549	16.1727	1.98143
512841	2114.28	0.0740928	0.0175632	4.21864	2.45781e-05	0.0104368	1.92641	3.80109	1.98143
132343387	321.908	-0.308787	0.0736277	-4.1939	2.74202e-05	0.011329	-8.02846	0.00382994	1.94581
281420	1598.46	-0.0992411	0.0237639	-4.17612	2.96522e-05	0.0119288	-2.58027	0.16721	1.9234
505238	3002.36	0.126967	0.0304867	4.16467	3.11801e-05	0.0120832	3.30114	9.85697	1.91782
507622	1301.23	0.186435	0.0448691	4.15509	3.25156e-05	0.0120832	4.84732	28.7865	1.91782
540438	931.674	-0.22959	0.0553182	-4.15034	3.31978e-05	0.0120832	-5.96933	0.0159607	1.91782
407173	78744.1	-0.387393	0.0931603	-4.15834	3.20564e-05	0.0120832	-10.0722	0.000928888	1.91782
497621	470.208	0.194327	0.0471212	4.12397	3.72391e-05	0.0132389	5.0525	33.1858	1.87815
112443204	40.8935	-0.812739	0.197473	-4.11571	3.85993e-05	0.0132717	-21.1312	4.3538e-07	1.87707
280714	4281.05	0.291675	0.0709167	4.11293	3.90677e-05	0.0132717	7.58356	191.813	1.87707
515491	2400.07	0.211402	0.0518604	4.07637	4.57451e-05	0.0145355	5.49646	45.1438	1.83757
541287	386.996	0.215197	0.052745	4.07995	4.50457e-05	0.0145355	5.59512	48.339	1.83757
507297	1081.56	0.0898307	0.0220371	4.07634	4.5751e-05	0.0145355	2.3356	5.0476	1.83757
282524	651.949	0.136873	0.0336124	4.0721	4.65913e-05	0.0145355	3.5587	11.7835	1.83757
104970450	47.6847	-0.572671	0.141355	-4.0513	5.09336e-05	0.0155724	-14.8894	3.29482e-05	1.80764
535182	868.869	-0.090497	0.0223943	-4.04106	5.3209e-05	0.0159491	-2.35292	0.195749	1.79726
539417	1246.38	0.184517	0.0457727	4.03115	5.55035e-05	0.0161201	4.79744	27.8082	1.79263
281909	1153.36	0.10827	0.0269422	4.0186	5.85453e-05	0.0161201	2.81502	7.03728	1.79263
539533	2009.79	0.257345	0.06404	4.0185	5.85702e-05	0.0161201	6.69096	103.319	1.79263
524078	262.884	0.527074	0.131057	4.02172	5.7775e-05	0.0161201	13.7039	13344.2	1.79263
510038	59.8284	0.436863	0.108765	4.01657	5.90518e-05	0.0161201	11.3584	2625.59	1.79263
513193	1549.19	-0.172566	0.0431192	-4.00207	6.279e-05	0.0161219	-4.48672	0.0446028	1.79258
537782	1699.3	0.115352	0.0288327	4.00075	6.31414e-05	0.0161219	2.99916	7.99536	1.79258
529947	25.5097	-0.563885	0.140632	-4.00965	6.08094e-05	0.0161219	-14.661	3.86006e-05	1.79258
513902	1550.78	0.169647	0.0424091	4.00025	6.32768e-05	0.0161219	4.41082	21.2711	1.79258
512913	2903.18	-0.463188	0.116282	-3.9833	6.79637e-05	0.0168509	-12.0429	0.000236991	1.77338
537010	3710.13	0.134197	0.0337269	3.97893	6.92248e-05	0.0168509	3.48913	11.2288	1.77338
513680	6658.82	0.263832	0.0663197	3.97818	6.9445e-05	0.0168509	6.85962	116.132	1.77338
100295817	19710.2	0.085489	0.0215347	3.96983	7.19234e-05	0.0169153	2.22271	4.66771	1.77172
534850	50.8748	-0.868074	0.21858	-3.97142	7.14442e-05	0.0169153	-22.5699	1.60611e-07	1.77172
107132716	46.7742	0.655819	0.165931	3.95235	7.73877e-05	0.0176571	17.0513	135815	1.75308
506097	1636.68	0.248611	0.062872	3.95424	7.67792e-05	0.0176571	6.46388	88.2716	1.75308
132345271	320.692	-0.293823	0.0747094	-3.93288	8.39352e-05	0.0188694	-7.6394	0.00501547	1.72424
101907799	183.469	-0.522036	0.13349	-3.91068	9.20352e-05	0.0200992	-13.5729	8.20612e-05	1.69682
520143	2250.63	0.0954563	0.0244071	3.911	9.19137e-05	0.0200992	2.48186	5.58618	1.69682
404132	474.298	-0.129939	0.0334558	-3.88392	0.000102788	0.0205746	-3.37842	0.0961597	1.68667
534742	1158.87	0.129204	0.0332775	3.88262	0.000103337	0.0205746	3.3593	10.2624	1.68667
784894	707.301	0.267576	0.0687893	3.88979	0.000100331	0.0205746	6.95698	124.239	1.68667
281972	394.504	-0.320971	0.0824777	-3.89161	9.95805e-05	0.0205746	-8.34525	0.00307489	1.68667
112441507	327.845	-0.728582	0.188284	-3.86959	0.000109017	0.0205746	-18.9431	1.98404e-06	1.68667
132346583	165.938	-0.631136	0.162634	-3.88071	0.000104151	0.0205746	-16.4095	1.14879e-05	1.68667
101905845	22.5049	0.595839	0.153675	3.87727	0.000105634	0.0205746	15.4918	46079.1	1.68667
618409	689.867	-0.385561	0.0993827	-3.87956	0.000104646	0.0205746	-10.0246	0.000960057	1.68667
515033	71.2454	-0.587861	0.151848	-3.87139	0.000108216	0.0205746	-15.2844	2.50576e-05	1.68667
509123	792.82	-0.0910556	0.0235183	-3.87169	0.000108081	0.0205746	-2.36744	0.193789	1.68667
520970	1893.13	0.0836047	0.021571	3.87579	0.000106279	0.0205746	2.17372	4.51186	1.68667
537595	9958.07	0.146655	0.0379488	3.86454	0.000111301	0.0207495	3.81302	14.0551	1.68299
508162	10562.8	0.0751841	0.0195249	3.85068	0.000117792	0.0213912	1.95479	3.87659	1.66976
509349	983.677	0.0951431	0.0247234	3.8483	0.000118941	0.0213912	2.47372	5.55474	1.66976
518839	4687.46	0.0965504	0.0250826	3.8493	0.000118454	0.0213912	2.51031	5.69743	1.66976
132345246	17.1123	-1.25614	0.327136	-3.83982	0.000123123	0.0218857	-32.6598	1.47378e-10	1.65984
508928	4535.5	-0.222837	0.0582285	-3.82694	0.000129747	0.0225391	-5.79376	0.0180262	1.64706
539015	1069.54	-0.102463	0.0267674	-3.8279	0.000129243	0.0225391	-2.66404	0.157778	1.64706
112444593	468.276	-0.361269	0.0947634	-3.81232	0.000137666	0.0236461	-9.39299	0.0014874	1.62624
100141457	190.192	-0.75385	0.19791	-3.80905	0.0001395	0.0236949	-19.6001	1.2583e-06	1.62535
521504	840.986	0.106324	0.0280563	3.78966	0.000150853	0.0253417	2.76442	6.79476	1.59616
519028	109.393	-0.378961	0.100306	-3.77806	0.000158054	0.0262627	-9.85299	0.00108132	1.58066
512177	714.158	0.148861	0.0394707	3.77142	0.00016232	0.0265547	3.87038	14.6251	1.57586
281572	928.796	0.30319	0.080423	3.76994	0.000163285	0.0265547	7.88294	236.049	1.57586
781653	17457.5	0.0795447	0.02114	3.76276	0.00016805	0.0270419	2.06816	4.19352	1.56796
537603	2996.22	0.184626	0.0491326	3.75772	0.00017147	0.0273048	4.80029	27.8631	1.56376
282162	7059.04	0.209066	0.0557123	3.7526	0.00017501	0.0275812	5.43571	43.2825	1.55939
132346917	165.879	-0.517838	0.138623	-3.73559	0.000187274	0.0292128	-13.4638	8.85104e-05	1.53443
280873	7877.72	-0.704912	0.18888	-3.73206	0.000189923	0.0293269	-18.3277	3.03955e-06	1.53273
507313	655.125	-0.143559	0.0385193	-3.72695	0.000193814	0.0294353	-3.73255	0.0752301	1.53113
538427	8247.79	0.10709	0.0287564	3.72404	0.000196057	0.0294353	2.78435	6.88924	1.53113
282469	650.231	-0.134516	0.0361252	-3.7236	0.000196403	0.0294353	-3.49741	0.0885473	1.53113
509556	32.236	-0.638432	0.171936	-3.71319	0.000204659	0.0297989	-16.5992	1.00725e-05	1.5258
535297	6612.29	-0.219698	0.0591313	-3.71543	0.000202857	0.0297989	-5.71215	0.0190752	1.5258
112444653	32.8674	1.03515	0.278778	3.71317	0.000204676	0.0297989	26.9139	1.2644e+08	1.5258
784051	239.192	-0.13391	0.0361115	-3.70824	0.000208704	0.0298174	-3.48166	0.089519	1.52553
281848	2117.9	0.144306	0.0388918	3.71046	0.000206883	0.0298174	3.75196	13.4727	1.52553
526430	1278.3	0.316883	0.0856341	3.70043	0.000215234	0.0304655	8.23896	302.116	1.51619
132342938	147.727	-0.179102	0.0484759	-3.69465	0.000220187	0.0308807	-4.65664	0.0396471	1.51031
513500	2219.52	-0.116808	0.0316368	-3.69216	0.000222356	0.0309014	-3.03702	0.121834	1.51002
528167	9554.69	0.112339	0.0304559	3.68856	0.000225522	0.0310591	2.9208	7.57268	1.50781
534759	7679.32	0.0780628	0.0212042	3.68148	0.000231882	0.0316498	2.02963	4.08301	1.49963
504754	153.526	-0.200075	0.0544337	-3.67557	0.00023732	0.0321055	-5.20195	0.027168	1.49342
515928	1005.17	0.0978806	0.0266605	3.67138	0.000241247	0.0323504	2.5449	5.83566	1.49012
782966	14.6146	-1.65477	0.45305	-3.65252	0.000259681	0.0331183	-43.0241	1.11802e-13	1.47993
783201	43.7792	-0.790282	0.216237	-3.65471	0.000257477	0.0331183	-20.5473	6.52585e-07	1.47993
618305	79.749	-0.253973	0.0695392	-3.65223	0.000259972	0.0331183	-6.60331	0.0102851	1.47993
789989	270.597	0.287858	0.0787159	3.65693	0.000255255	0.0331183	7.48432	179.062	1.47993
513260	95.9086	-0.228101	0.0624422	-3.65299	0.000259207	0.0331183	-5.93062	0.0163948	1.47993
522908	2453.76	-0.107996	0.0295396	-3.65598	0.000256201	0.0331183	-2.8079	0.142803	1.47993
518523	1181.07	0.324714	0.0890259	3.64741	0.000264902	0.0334674	8.44256	347.906	1.47538
615135	1564.56	0.1504	0.0413856	3.63411	0.000278944	0.0348869	3.91039	15.0364	1.45734
528971	44.5544	-0.411014	0.113149	-3.63249	0.000280702	0.0348869	-10.6864	0.000606852	1.45734
132346084	52.7931	-1.41082	0.389259	-3.62436	0.000289676	0.0352778	-36.6812	9.07504e-12	1.4525
507890	115.678	-0.200653	0.0554536	-3.6184	0.000296432	0.0352778	-5.21699	0.0268863	1.4525
286845	4492.17	0.219362	0.0606573	3.61642	0.000298705	0.0352778	5.70342	52.1075	1.4525
539525	1014.41	0.135087	0.0373411	3.61764	0.0002973	0.0352778	3.51226	11.4102	1.4525
506787	353.96	0.240896	0.0664466	3.62541	0.000288506	0.0352778	6.2633	76.8139	1.4525
508881	160.213	0.176206	0.0486851	3.6193	0.000295405	0.0352778	4.58135	23.9401	1.4525
407144	2318.08	0.129954	0.0359479	3.61506	0.000300273	0.0352778	3.3788	10.4021	1.4525
282490	3882.7	-0.104196	0.0288367	-3.61331	0.000302309	0.0352778	-2.7091	0.152926	1.4525
540450	21184.1	0.12235	0.0339346	3.60547	0.000311592	0.0355471	3.1811	9.07001	1.4492
507648	4185.23	0.0692766	0.0192105	3.60618	0.000310736	0.0355471	1.80119	3.48508	1.4492
100137872	3729.92	0.228247	0.0632997	3.60582	0.000311164	0.0355471	5.93443	61.1565	1.4492
534212	890.083	0.109894	0.0305993	3.59138	0.000328926	0.0372466	2.85724	7.24629	1.42891
518050	131.709	-0.265853	0.0741985	-3.583	0.000339669	0.0380429	-6.91219	0.00830279	1.41973
537808	140.348	-0.36474	0.101825	-3.58203	0.000340935	0.0380429	-9.48325	0.0013972	1.41973
536267	9103.79	0.0503167	0.0140606	3.57857	0.000345486	0.0382713	1.30823	2.47638	1.41713
509614	312.001	0.358368	0.10024	3.57512	0.000350069	0.0384986	9.31758	638.073	1.41456
533992	515.922	-0.219344	0.0615773	-3.56209	0.000367912	0.0384986	-5.70294	0.0191974	1.41456
132345761	13430.2	0.0905305	0.0254265	3.56047	0.00037019	0.0384986	2.35379	5.11166	1.41456
540457	2643.82	-0.0870709	0.0244715	-3.55806	0.000373606	0.0384986	-2.26384	0.208216	1.41456
654488	913.679	-0.569284	0.159348	-3.57259	0.000353465	0.0384986	-14.8014	3.50221e-05	1.41456
516149	259.625	0.21959	0.0615953	3.56505	0.000363786	0.0384986	5.70935	52.3222	1.41456
104968536	58510.3	0.0653866	0.018383	3.55691	0.000375239	0.0384986	1.70005	3.24913	1.41456
497204	2408.2	-0.259756	0.072993	-3.55864	0.000372782	0.0384986	-6.75365	0.00926724	1.41456
407118	45.1492	-1.01098	0.283767	-3.56273	0.000367018	0.0384986	-26.2856	1.2225e-08	1.41456
781724	889.816	-0.117531	0.0330266	-3.55869	0.000372714	0.0384986	-3.05581	0.120257	1.41456
516333	393.074	0.232692	0.0653289	3.56186	0.000368241	0.0384986	6.05	66.2569	1.41456
613851	1842.88	0.202442	0.0569576	3.55425	0.000379052	0.0386304	5.26348	38.4119	1.41307
528046	7025.22	0.09664	0.0272237	3.54985	0.000385451	0.0390225	2.51264	5.70663	1.40869
539595	16.3798	-1.25692	0.354934	-3.54129	0.000398181	0.0395259	-32.68	1.45325e-10	1.40312
787839	8152.74	0.106241	0.0299874	3.54284	0.000395836	0.0395259	2.76226	6.78459	1.40312
100138545	5341.75	-0.170468	0.0481223	-3.54239	0.000396524	0.0395259	-4.43216	0.0463219	1.40312
104970589	465.012	-0.126914	0.0358566	-3.53949	0.000400908	0.0395399	-3.29977	0.101548	1.40296
281482	2403.71	-0.204919	0.0580995	-3.52703	0.000420245	0.0409191	-5.32789	0.0248968	1.38807
541284	2175.43	0.15016	0.0425638	3.52789	0.000418892	0.0409191	3.90417	14.9717	1.38807
132345119	53.8227	-1.01087	0.287211	-3.5196	0.000432204	0.0418171	-26.2826	1.22506e-08	1.37865
781224	237.849	0.232294	0.0661428	3.51201	0.000444737	0.0422279	6.03964	65.783	1.3744
786614	13.9512	-0.879476	0.250201	-3.51507	0.000439636	0.0422279	-22.8664	1.30778e-07	1.3744
524761	444.221	0.565996	0.161144	3.51237	0.000444133	0.0422279	14.7159	26910.9	1.3744
789748	1283.36	-0.793464	0.226329	-3.5058	0.000455232	0.0429576	-20.6301	6.16217e-07	1.36696
509471	807.731	-0.226676	0.0647085	-3.50303	0.000459994	0.0430015	-5.89357	0.0168212	1.36652
112442710	68.7053	-0.561905	0.160441	-3.50226	0.000461323	0.0430015	-14.6095	4.00029e-05	1.36652
614912	170.039	-0.205323	0.0586868	-3.49863	0.000467662	0.0433282	-5.33841	0.0247161	1.36323
132345501	184.018	0.24754	0.0708132	3.49568	0.000472856	0.0434342	6.43605	86.5853	1.36217
540633	3060.75	0.0653327	0.0186945	3.49476	0.000474489	0.0434342	1.69865	3.24597	1.36217
100336476	1162.02	0.231471	0.0664009	3.48595	0.000490384	0.0442235	6.01823	64.814	1.35435
528530	7455.43	0.20572	0.0589895	3.48741	0.000487727	0.0442235	5.34873	40.75	1.35435
112448013	141.722	-0.946424	0.271678	-3.48362	0.000494683	0.0442235	-24.607	3.91335e-08	1.35435
513840	2079.31	0.0772285	0.022168	3.48379	0.000494374	0.0442235	2.00794	4.02208	1.35435
407101	235.37	0.49812	0.143168	3.47927	0.000502788	0.0443574	12.9511	7919.1	1.35303
281750	84.0985	0.664624	0.191085	3.47815	0.000504886	0.0443574	17.2802	159171	1.35303
504826	3281.39	0.134433	0.0386362	3.47945	0.000502452	0.0443574	3.49525	11.2765	1.35303
513579	17483.4	0.121077	0.0348926	3.47	0.000520456	0.045464	3.14801	8.86431	1.34233
101909640	33.7123	0.342255	0.0987189	3.46696	0.000526372	0.0457196	8.89862	477.257	1.3399
510924	3364.9	0.0715759	0.0206746	3.46201	0.000536149	0.0463057	1.86097	3.63253	1.33437
618809	4522.82	0.206458	0.0597226	3.45695	0.000546329	0.0469198	5.36791	41.2954	1.32864
515091	2063.75	-0.24674	0.0714623	-3.45272	0.000554961	0.0473949	-6.41523	0.0117172	1.32427
534148	507.202	0.119497	0.0346281	3.45087	0.000558792	0.0474569	3.10692	8.61541	1.3237
616337	319.906	-0.138282	0.0401152	-3.44713	0.00056657	0.0478517	-3.59534	0.082736	1.3201
511308	49.597	0.396317	0.11504	3.44503	0.000571	0.0479609	10.3042	1264.4	1.31911
281614	1788.24	0.242435	0.0704515	3.44116	0.00057922	0.0480494	6.30331	78.9744	1.31831
514787	5912.59	0.135212	0.0393404	3.43697	0.000588258	0.0480494	3.51551	11.436	1.31831
404100	24.8909	0.693238	0.201772	3.43575	0.000590913	0.0480494	18.0242	266578	1.31831
287019	748.732	0.124424	0.0361767	3.43934	0.000583125	0.0480494	3.23502	9.41541	1.31831
101902705	280.902	-0.151636	0.0440621	-3.44141	0.000578688	0.0480494	-3.94253	0.0650401	1.31831
100297617	149.563	-0.426343	0.124075	-3.43617	0.000589991	0.0480494	-11.0849	0.000460371	1.31831
540826	1729.62	0.0841285	0.0245044	3.4332	0.00059651	0.0482479	2.18734	4.55465	1.31652
515181	1625.95	0.0774867	0.0226776	3.41688	0.00063344	0.0509652	2.01465	4.04084	1.29273
512265	2496.8	0.0832809	0.0243983	3.41338	0.000641613	0.0513525	2.1653	4.48561	1.28944
538606	16645.3	0.0788814	0.0231363	3.40942	0.000651019	0.051834	2.05092	4.14369	1.28539
506604	2333.72	-0.211783	0.062144	-3.40793	0.00065457	0.0518467	-5.50635	0.0220001	1.28528
522509	175.746	0.36505	0.107177	3.40603	0.000659141	0.0519397	9.49129	719.721	1.2845
132343495	16.5211	0.573311	0.168405	3.40435	0.000663209	0.0519922	14.9061	30703	1.28406
281640	1747.77	-0.0901314	0.0265246	-3.39804	0.000678717	0.0524396	-2.34342	0.197043	1.28034
615255	707.012	0.0875372	0.0257731	3.39646	0.000682638	0.0524396	2.27597	4.84322	1.28034
507002	50.4494	-0.545694	0.160662	-3.39654	0.000682445	0.0524396	-14.1881	5.35761e-05	1.28034
616063	1180.35	-0.306673	0.0902321	-3.39872	0.000677026	0.0524396	-7.97351	0.00397865	1.28034
540869	2528.71	-0.33842	0.0998368	-3.38973	0.000699608	0.0525386	-8.79892	0.00224524	1.27952
112449508	465.905	-0.820713	0.242159	-3.38914	0.000701111	0.0525386	-21.3385	3.77101e-07	1.27952
520256	2077.89	0.0684421	0.020164	3.39426	0.000688134	0.0525386	1.77949	3.43306	1.27952
282495	1743.98	1.0829	0.319393	3.3905	0.000697657	0.0525386	28.1554	2.9897e+08	1.27952
614675	1082.27	0.267576	0.0788583	3.39313	0.000690989	0.0525386	6.95699	124.24	1.27952
516522	96.3605	0.663574	0.19611	3.38369	0.000715191	0.0531982	17.2529	156189	1.2741
282459	1006.78	0.529053	0.156384	3.38304	0.000716872	0.0531982	13.7554	13828.7	1.2741
539521	4437.41	0.0464333	0.013752	3.37647	0.000734228	0.0534821	1.20726	2.30899	1.27179
508629	15177.3	0.125625	0.0371894	3.37798	0.000730216	0.0534821	3.26625	9.62143	1.27179
112442705	366.881	-0.288063	0.0853191	-3.37629	0.000734692	0.0534821	-7.48963	0.00556414	1.27179
506406	1519.15	0.191025	0.0565481	3.37809	0.000729903	0.0534821	4.96665	31.2687	1.27179
281568	668.507	-0.103095	0.0305558	-3.37399	0.000740875	0.0536766	-2.68047	0.155991	1.27022
511053	28.5479	0.487755	0.144708	3.37061	0.000750022	0.054083	12.6816	6569.78	1.26694
528468	343.055	0.418312	0.124274	3.36603	0.000762579	0.0542212	10.8761	1879.47	1.26583
617314	2951.79	0.135255	0.0401642	3.36754	0.000758413	0.0542212	3.51662	11.4448	1.26583
538236	1379.1	0.140303	0.0416809	3.36612	0.000762338	0.0542212	3.64787	12.5349	1.26583
132345381	113.758	-0.383215	0.114063	-3.35967	0.000780346	0.054561	-9.9636	0.00100151	1.26312
132343088	61.4314	-0.782746	0.233014	-3.35922	0.000781636	0.054561	-20.3514	7.47518e-07	1.26312
511800	861.464	-0.200901	0.0597925	-3.35997	0.000779518	0.054561	-5.22342	0.0267666	1.26312
509859	9123.47	-0.201287	0.0599136	-3.35962	0.000780494	0.054561	-5.23347	0.0265809	1.26312
615849	1309.13	0.097245	0.0289672	3.35707	0.000787728	0.0547364	2.52837	5.76919	1.26172
281161	183.996	-0.207719	0.0619412	-3.35349	0.000798	0.0551992	-5.40069	0.0236717	1.25807
540258	23248.8	0.0549442	0.0163918	3.35193	0.000802506	0.0552609	1.42855	2.69176	1.25758
132343030	365.804	-0.333316	0.0994849	-3.35042	0.000806883	0.0553131	-8.66622	0.00246154	1.25717
514601	1387.07	0.134642	0.0402358	3.34633	0.000818878	0.0553726	3.5007	11.3192	1.25671
100125285	28.246	-0.444142	0.13273	-3.34621	0.000819247	0.0553726	-11.5477	0.000334042	1.25671
510704	1044.72	0.265667	0.0794176	3.3452	0.00082224	0.0553726	6.90735	120.039	1.25671
785873	3173.85	-0.0885558	0.0264481	-3.34828	0.000813152	0.0553726	-2.30245	0.202719	1.25671
100125763	132.28	-0.251429	0.0752537	-3.34109	0.000834513	0.0557083	-6.53716	0.0107676	1.25408
101902760	181.611	-0.339282	0.10154	-3.34136	0.000833697	0.0557083	-8.82134	0.00221062	1.25408
511510	421.44	-0.175252	0.0525168	-3.33707	0.000846679	0.0562747	-4.55655	0.0424953	1.24969
518469	7504.73	0.114971	0.0344944	3.33304	0.000859019	0.0567491	2.98925	7.94062	1.24604
504789	146.155	-0.291192	0.0873841	-3.33232	0.000861241	0.0567491	-7.571	0.00525899	1.24604
104969545	150.367	-0.475551	0.14277	-3.33089	0.000865695	0.0567978	-12.3643	0.000189656	1.24567
615408	1878.85	0.348797	0.104789	3.32855	0.000873009	0.0570328	9.06871	536.974	1.24388
104975324	168.674	-0.44996	0.135288	-3.32593	0.000881233	0.0573251	-11.699	0.000300791	1.24165
541306	4365.77	0.0829181	0.0249573	3.3224	0.000892474	0.0574466	2.15587	4.45638	1.24074
536335	366.239	0.169995	0.0511951	3.32054	0.000898438	0.0574466	4.41988	21.4051	1.24074
529131	1194.03	0.259071	0.0780459	3.31947	0.00090189	0.0574466	6.73584	106.584	1.24074
537184	569.169	0.265973	0.0800475	3.32269	0.000891554	0.0574466	6.91529	120.7	1.24074
540786	3213.31	0.0603516	0.018177	3.32021	0.000899483	0.0574466	1.56914	2.96728	1.24074
785711	3813.86	0.0538623	0.0162533	3.31393	0.000919941	0.0583533	1.40042	2.63978	1.23393
508155	298.865	-0.176079	0.0531685	-3.31172	0.000927249	0.0585738	-4.57805	0.0418667	1.2323
509460	424.331	-0.104506	0.0315683	-3.31049	0.000931327	0.0585893	-2.71717	0.152073	1.23218
505066	952.074	-0.185577	0.0561159	-3.30704	0.000942873	0.0590725	-4.82501	0.0352798	1.22861
513673	7804.32	0.0559199	0.016929	3.3032	0.000955898	0.0594017	1.45392	2.73951	1.2262
507586	144.248	-0.25595	0.0774613	-3.30423	0.000952377	0.0594017	-6.6547	0.00992512	1.2262
539463	111.555	0.340322	0.103117	3.30036	0.000965615	0.0597625	8.84837	460.918	1.22357
518084	1512.19	0.0817704	0.0248104	3.29581	0.000981386	0.0604937	2.12603	4.36515	1.21829
112448863	432.899	-0.254649	0.0774906	-3.28619	0.00101553	0.0623469	-6.62087	0.0101606	1.20519
540818	1511.17	0.0846536	0.0257702	3.28493	0.00102006	0.0623748	2.20099	4.59796	1.20499
789845	2497.69	0.102395	0.0312009	3.28181	0.00103144	0.0628194	2.66228	6.33033	1.20191
515972	2177.39	0.115964	0.0353544	3.28004	0.00103793	0.0629636	3.01505	8.08392	1.20091
509946	173.496	0.181107	0.0553042	3.27475	0.00105755	0.0639004	4.70879	26.151	1.1945
523707	10503.6	0.0658376	0.0201189	3.27243	0.00106629	0.0641746	1.71178	3.27564	1.19264
510160	201.641	0.238557	0.073081	3.26428	0.00109742	0.0651844	6.20248	73.6434	1.18586
512417	318.025	-0.364787	0.111664	-3.26683	0.0010876	0.0651844	-9.48446	0.00139602	1.18586
508306	4292.75	0.1669	0.0511342	3.26395	0.0010987	0.0651844	4.33939	20.2436	1.18586
519058	2116.93	0.089304	0.027378	3.26189	0.00110672	0.0651844	2.3219	4.99992	1.18586
522967	268.519	-0.172327	0.0528323	-3.26178	0.00110716	0.0651844	-4.48051	0.0447952	1.18586
523338	3635.72	0.09048	0.0277427	3.2614	0.00110865	0.0651844	2.35248	5.10702	1.18586
100298453	124.087	-0.421384	0.129271	-3.25969	0.00111534	0.0653263	-10.956	0.000503409	1.18491
107131177	46945.6	0.179921	0.0552219	3.25814	0.00112145	0.0654338	4.67794	25.5976	1.1842
536073	5391.9	0.0547854	0.0168389	3.2535	0.00113993	0.066259	1.42442	2.68407	1.17876
617379	414.216	0.124151	0.0382498	3.24579	0.00117124	0.0678211	3.22793	9.3692	1.16864
535325	3279.53	0.116228	0.0358702	3.24023	0.00119433	0.0686381	3.02192	8.12247	1.16343
101909736	22.5224	-0.870923	0.268714	-3.24108	0.00119076	0.0686381	-22.644	1.52572e-07	1.16343
534092	45.2109	0.425832	0.131472	3.23896	0.00119965	0.0686855	11.0716	2152.25	1.16313
535530	4031.95	0.0674838	0.0208426	3.23779	0.00120461	0.0687119	1.75458	3.37428	1.16297
768210	894.133	0.159089	0.0491933	3.23395	0.00122092	0.0688715	4.1363	17.5854	1.16196
540677	45.8961	0.383246	0.11847	3.23496	0.00121659	0.0688715	9.9644	999.044	1.16196
112449348	340.235	-0.385944	0.119298	-3.23512	0.00121592	0.0688715	-10.0346	0.000953453	1.16196
787607	351.141	-0.30881	0.0955639	-3.23145	0.00123162	0.0690642	-8.02907	0.00382832	1.16075
281962	99.0171	-0.225853	0.0700531	-3.22403	0.001264	0.0690642	-5.87219	0.0170724	1.16075
511424	226.154	0.506126	0.156835	3.22713	0.00125039	0.0690642	13.1593	9148.15	1.16075
107132639	94.2432	-0.351238	0.10895	-3.22386	0.00126476	0.0690642	-9.13219	0.00178212	1.16075
616136	126.728	-0.272346	0.0845056	-3.22282	0.00126937	0.0690642	-7.081	0.00738597	1.16075
517953	1986.51	0.172768	0.0535849	3.22419	0.00126328	0.0690642	4.49197	22.5018	1.16075
783375	5284.09	0.0583763	0.0180691	3.23072	0.00123477	0.0690642	1.51778	2.86351	1.16075
282687	22.1736	0.948079	0.29418	3.22278	0.00126951	0.0690642	24.65	2.63272e+07	1.16075
511007	3709.79	0.0774467	0.0239947	3.22766	0.00124807	0.0690642	2.01361	4.03792	1.16075
530688	202.841	-0.198013	0.0614097	-3.22446	0.00126209	0.0690642	-5.14835	0.0281963	1.16075
112447032	83.1593	-0.280849	0.0871869	-3.22124	0.00127639	0.0690926	-7.30209	0.00633655	1.16057
100296952	94.555	0.324555	0.100805	3.21962	0.00128359	0.0690926	8.43843	346.913	1.16057
613647	1573.13	-0.0702078	0.0218021	-3.22023	0.00128088	0.0690926	-1.8254	0.282162	1.16057
112442665	120.189	-0.602395	0.187222	-3.21754	0.00129295	0.069352	-15.6623	1.92837e-05	1.15894
101904042	214.145	0.493086	0.153352	3.21539	0.00130266	0.0696285	12.8202	7232.3	1.15721
514631	1371.56	0.251908	0.0784622	3.21056	0.00132475	0.0703175	6.5496	93.6758	1.15294
531539	809.085	0.263502	0.0820696	3.21071	0.00132408	0.0703175	6.85104	115.444	1.15294
512484	6645.53	0.087072	0.0271439	3.20779	0.00133758	0.0707526	2.26387	4.80278	1.15026
511564	5753.29	-0.140811	0.0439994	-3.20028	0.00137293	0.0723724	-3.66108	0.0790508	1.14043
540824	989.589	0.0998789	0.0313168	3.18931	0.00142613	0.0741723	2.59685	6.04965	1.12976
522423	3854	0.098774	0.030971	3.18924	0.00142648	0.0741723	2.56812	5.93037	1.12976
509905	1718.53	-0.0788259	0.0247159	-3.18928	0.00142629	0.0741723	-2.04947	0.241572	1.12976
539328	28.0454	0.363224	0.11382	3.19123	0.00141669	0.0741723	9.44383	696.429	1.12976
506415	1247.91	-0.64502	0.202334	-3.1879	0.00143312	0.074265	-16.7705	8.94475e-06	1.12922
767928	6968.82	0.0781105	0.0245108	3.18678	0.00143868	0.0743012	2.03087	4.08652	1.129
535136	567.784	-0.202322	0.0635598	-3.18318	0.00145667	0.0749768	-5.26038	0.0260896	1.12507
534594	1029.38	0.140534	0.0441848	3.18059	0.00146977	0.0753972	3.65387	12.5871	1.12264
512310	1347.36	0.0985804	0.0310219	3.17777	0.00148412	0.0756258	2.56309	5.90973	1.12133
614417	324.782	0.140242	0.0441314	3.17784	0.00148378	0.0756258	3.6463	12.5212	1.12133
281778	544.472	0.157249	0.049576	3.17187	0.0015146	0.076668	4.08847	17.0118	1.11539
100139730	269.682	0.68777	0.216789	3.17254	0.00151113	0.076668	17.882	241559	1.11539
511515	35.7144	0.356308	0.112377	3.17065	0.00152099	0.0767372	9.26402	614.819	1.11499
282356	565.456	0.348405	0.109955	3.16863	0.00153161	0.0770187	9.05853	533.198	1.1134
540873	2593.81	0.127975	0.0404099	3.16694	0.00154054	0.077214	3.32736	10.0377	1.1123
782395	1026.04	0.192464	0.0608019	3.16543	0.00154852	0.07736	5.00408	32.0905	1.11148
533251	2092.69	-0.096967	0.0307286	-3.15559	0.00160172	0.0795254	-2.52114	0.174205	1.09949
533823	9135.39	0.063356	0.020078	3.15549	0.00160227	0.0795254	1.64726	3.13237	1.09949
789903	996.599	-0.0667703	0.0211741	-3.15339	0.00161385	0.0798412	-1.73603	0.300195	1.09777
511959	199.044	0.160456	0.0509853	3.14711	0.00164895	0.080793	4.17186	18.0242	1.09263
539392	171.582	-0.472287	0.150027	-3.14802	0.00164379	0.080793	-12.2795	0.000201147	1.09263
100140121	36.948	0.455774	0.14475	3.1487	0.00163996	0.080793	11.8501	3691.83	1.09263
282604	484.53	-0.154683	0.0492372	-3.14158	0.00168041	0.0820719	-4.02175	0.061565	1.08581
538771	26.6361	-0.640106	0.203892	-3.13943	0.00169276	0.0822928	-16.6428	9.77308e-06	1.08464
538754	4516.9	0.0597814	0.0190452	3.13892	0.0016957	0.0822928	1.55432	2.93694	1.08464
100296123	11.2434	0.608395	0.19395	3.13686	0.00170765	0.0824835	15.8183	57779.3	1.08363
539556	1394.6	0.115978	0.0369782	3.13639	0.00171042	0.0824835	3.01543	8.08601	1.08363
767910	11120.5	-0.150879	0.0481691	-3.13229	0.00173451	0.0829138	-3.92286	0.0659327	1.08137
539755	1621.45	0.0828704	0.0264584	3.1321	0.00173562	0.0829138	2.15463	4.45255	1.08137
281555	186.907	-0.200605	0.0640401	-3.13249	0.00173332	0.0829138	-5.21572	0.0269098	1.08137
510949	3603.33	-0.0674403	0.0215555	-3.12868	0.00175594	0.0833635	-1.75345	0.296592	1.07902
537141	28.9783	-0.440439	0.140766	-3.12888	0.00175476	0.0833635	-11.4514	0.000357093	1.07902
539153	140.209	0.329917	0.105558	3.12545	0.00177535	0.0835069	8.57784	382.109	1.07828
104974401	252.226	-0.276607	0.0884855	-3.12601	0.00177194	0.0835069	-7.19177	0.00684007	1.07828
338471	194.332	-0.26448	0.0846016	-3.12618	0.00177094	0.0835069	-6.87647	0.00851092	1.07828
615627	1329.26	0.122225	0.0392803	3.11161	0.00186071	0.0836156	3.17785	9.04955	1.07771
539627	8503.19	0.106916	0.034386	3.10928	0.00187545	0.0836156	2.77981	6.8676	1.07771
506231	318.741	0.288315	0.0927978	3.10692	0.00189048	0.0836156	7.4962	180.543	1.07771
280922	588.228	-0.207435	0.0667222	-3.10893	0.00187768	0.0836156	-5.3933	0.0237934	1.07771
541012	4691.89	0.116615	0.0373382	3.12322	0.00178883	0.0836156	3.032	8.17943	1.07771
540403	66.0649	-0.347398	0.111379	-3.11905	0.00181435	0.0836156	-9.03235	0.00190982	1.07771
527124	272.983	0.603823	0.193426	3.12173	0.00179793	0.0836156	15.6994	53209.5	1.07771
515021	630.88	-0.122894	0.0395697	-3.10577	0.00189782	0.0836156	-3.19526	0.109177	1.07771
107132793	750.678	-0.20012	0.0641898	-3.11763	0.00182309	0.0836156	-5.20312	0.0271459	1.07771
100125317	890.819	-0.0902815	0.0290772	-3.1049	0.00190346	0.0836156	-2.34732	0.196511	1.07771
539641	86.4391	0.317967	0.102062	3.11542	0.00183682	0.0836156	8.26713	308.073	1.07771
533257	2793.48	0.0938472	0.0302212	3.10534	0.00190059	0.0836156	2.44003	5.42652	1.07771
509109	20993.1	0.113332	0.0364873	3.10607	0.00189594	0.0836156	2.94664	7.70949	1.07771
511268	3105.13	-0.0669778	0.0215436	-3.10894	0.00187761	0.0836156	-1.74142	0.299074	1.07771
280851	6826.56	0.122233	0.0392354	3.11538	0.00183711	0.0836156	3.17806	9.05089	1.07771
514322	439.2	0.135917	0.0436486	3.11389	0.00184636	0.0836156	3.53384	11.5823	1.07771
493737	120.79	0.378103	0.121492	3.11217	0.00185715	0.0836156	9.83068	910.601	1.07771
528871	58.9432	0.437602	0.140588	3.11265	0.00185414	0.0836156	11.3777	2660.82	1.07771
497030	89.1264	-0.18804	0.0604539	-3.11046	0.00186795	0.0836156	-4.88903	0.0337485	1.07771
497622	116.477	-0.238582	0.0765156	-3.11808	0.00182034	0.0836156	-6.20312	0.013573	1.07771
530050	53.3537	0.684574	0.220004	3.11165	0.00186046	0.0836156	17.7989	228039	1.07771
281685	216.57	0.372453	0.119831	3.10814	0.00188269	0.0836156	9.68377	822.441	1.07771
618793	2299.51	0.0841506	0.0269509	3.12237	0.00179403	0.0836156	2.18792	4.55647	1.07771
511037	85.4168	-0.508704	0.164294	-3.0963	0.00195951	0.0850712	-13.2263	0.000104349	1.07022
536616	2106.49	0.169904	0.0548892	3.0954	0.00196551	0.0850712	4.4175	21.3697	1.07022
614183	2106.5	0.128801	0.0415758	3.09798	0.00194845	0.0850712	3.34883	10.1882	1.07022
112448554	13.3824	0.720499	0.232879	3.09388	0.00197555	0.0850712	18.733	435699	1.07022
281871	846.779	-0.62948	0.203425	-3.0944	0.00197211	0.0850712	-16.3665	1.18359e-05	1.07022
515328	741.797	0.229442	0.0741096	3.09599	0.00196158	0.0850712	5.9655	62.4878	1.07022
523665	291.784	0.253489	0.0818477	3.09708	0.00195436	0.0850712	6.59072	96.3837	1.07022
338437	374.002	0.390484	0.126262	3.09265	0.00198376	0.0851847	10.1526	1138.23	1.06964
617896	871.667	0.0845559	0.0273486	3.09178	0.00198959	0.0851956	2.19845	4.58987	1.06958
509857	1681.3	-0.090029	0.0291567	-3.08776	0.00201671	0.0861157	-2.34075	0.197407	1.06492
516332	7885.03	0.0656333	0.0212854	3.08349	0.0020459	0.0865888	1.70647	3.26361	1.06254
510127	526.17	-0.112273	0.0364142	-3.08322	0.00204775	0.0865888	-2.91909	0.13221	1.06254
534165	4672.89	-0.0672146	0.0218029	-3.08283	0.00205044	0.0865888	-1.74758	0.297801	1.06254
532189	6819.88	0.104072	0.0337428	3.08428	0.00204045	0.0865888	2.70588	6.52457	1.06254
530913	418.544	0.144047	0.0467688	3.07999	0.00207009	0.0869529	3.74523	13.4099	1.06072
614909	3798.75	-0.120545	0.039149	-3.07912	0.00207613	0.0869529	-3.13416	0.1139	1.06072
508717	13982.1	0.113982	0.0370161	3.07925	0.00207525	0.0869529	2.96352	7.80026	1.06072
507480	526.243	-0.429336	0.139488	-3.07793	0.00208443	0.087062	-11.1627	0.000436197	1.06017
613624	2580.19	0.159043	0.0517167	3.07527	0.00210311	0.0875007	4.13511	17.5709	1.05799
100337323	236.24	0.143433	0.0466479	3.07481	0.00210638	0.0875007	3.72927	13.2624	1.05799
541116	3349.37	0.10427	0.0339384	3.07232	0.00212404	0.0876637	2.71101	6.54781	1.05718
535465	618.126	-0.169068	0.0550384	-3.07183	0.00212751	0.0876637	-4.39578	0.0475049	1.05718
100336844	1749.05	0.185313	0.0603037	3.07299	0.00211925	0.0876637	4.81813	28.2099	1.05718
613328	17.8393	-0.599323	0.19533	-3.06826	0.00215311	0.0877344	-15.5824	2.03811e-05	1.05683
512489	1975.94	-0.0849206	0.0276997	-3.06576	0.0021712	0.0877344	-2.20794	0.216444	1.05683
788036	70.2399	-0.447847	0.146105	-3.06524	0.00217496	0.0877344	-11.644	0.000312463	1.05683
101907670	34.131	-0.382373	0.124743	-3.0653	0.00217455	0.0877344	-9.94171	0.00101683	1.05683
529660	1298.92	-0.722729	0.235592	-3.06771	0.00215705	0.0877344	-18.791	2.20475e-06	1.05683
101902458	57.9577	0.41587	0.135574	3.06748	0.00215871	0.0877344	10.8126	1798.54	1.05683
783665	277.791	-0.253489	0.0826987	-3.06521	0.00217514	0.0877344	-6.59072	0.0103752	1.05683
100138102	2873.74	0.0765374	0.0249297	3.07013	0.00213968	0.0877344	1.98997	3.97229	1.05683
104968993	47.4478	0.355329	0.115987	3.06351	0.00218755	0.0877386	9.23855	604.062	1.05681
511033	64.5865	-0.321295	0.104901	-3.06284	0.00219246	0.0877386	-8.35366	0.00305701	1.05681
527014	145.265	0.503422	0.164301	3.06402	0.00218388	0.0877386	13.089	8713.15	1.05681
531150	16.3324	0.765999	0.250289	3.06046	0.00220998	0.0879695	19.916	989256	1.05567
513666	37.4543	-0.621239	0.20309	-3.05894	0.00222125	0.0879695	-16.1522	1.37309e-05	1.05567
510080	9322.9	0.124229	0.0405854	3.06092	0.00220656	0.0879695	3.22995	9.38234	1.05567
505807	5919.76	0.0659731	0.0215625	3.05961	0.00221622	0.0879695	1.7153	3.28365	1.05567
512180	4430.31	0.0543952	0.0178053	3.055	0.00225063	0.0886737	1.41427	2.66526	1.05221
282358	18345.1	0.150536	0.0492715	3.05523	0.00224889	0.0886737	3.91393	15.0734	1.05221
536240	10278	0.0568055	0.0186055	3.05315	0.00226454	0.0889925	1.47694	2.78358	1.05065
281645	314.314	0.233821	0.076704	3.04835	0.00230098	0.0901273	6.07934	67.6184	1.04514
784304	642.706	-0.398278	0.130677	-3.0478	0.00230521	0.0901273	-10.3552	0.000763419	1.04514
100125238	1168.91	-0.0799719	0.0262722	-3.04398	0.00233471	0.090761	-2.07927	0.236634	1.0421
789970	725.036	0.100196	0.0329074	3.04478	0.00232853	0.090761	2.60509	6.08428	1.0421
514106	32.1622	1.06341	0.349415	3.0434	0.00233923	0.090761	27.6486	2.10404e+08	1.0421
511273	55.9198	-0.588446	0.193607	-3.03938	0.00237067	0.091748	-15.2996	2.47949e-05	1.0374
132342078	580.552	0.282814	0.0931911	3.03477	0.00240715	0.0925646	7.35317	163.502	1.03356
506495	343.859	0.157762	0.0519908	3.03443	0.00240994	0.0925646	4.10182	17.17	1.03356
513825	19.3905	1.09379	0.360333	3.0355	0.00240138	0.0925646	28.4386	3.63802e+08	1.03356
537958	1892.99	-0.0720473	0.0238034	-3.02676	0.00247189	0.0933147	-1.87323	0.272962	1.03005
104973390	24.3482	-0.445295	0.147121	-3.02672	0.0024722	0.0933147	-11.5777	0.000327169	1.03005
511883	6133.08	0.070186	0.0231569	3.03089	0.00243836	0.0933147	1.82483	3.54266	1.03005
618463	582.257	0.21065	0.0695122	3.03041	0.00244224	0.0933147	5.4769	44.5361	1.03005
112443178	139.858	-0.146949	0.0485455	-3.02704	0.00246957	0.0933147	-3.82068	0.0707718	1.03005
504797	4201.68	0.134826	0.0445425	3.0269	0.00247078	0.0933147	3.50547	11.3567	1.03005
112441455	67.9879	0.2393	0.07905	3.0272	0.00246828	0.0933147	6.22181	74.6364	1.03005
511087	447.233	-0.579327	0.191671	-3.02251	0.00250686	0.0939956	-15.0625	2.92238e-05	1.02689
516325	832.466	-0.0941034	0.0311421	-3.02174	0.00251323	0.0939956	-2.44669	0.183431	1.02689
617503	51.6946	-0.378755	0.125318	-3.02235	0.0025082	0.0939956	-9.84762	0.00108536	1.02689
100271720	571.133	-0.111849	0.037017	-3.02155	0.00251483	0.0939956	-2.90807	0.133225	1.02689
534582	7340.6	0.123731	0.0409952	3.01819	0.00254291	0.0948133	3.21701	9.29858	1.02313
522791	1000.12	0.0825784	0.0274278	3.01076	0.00260596	0.0958672	2.14704	4.42918	1.01833
506466	173.527	-0.20436	0.0679334	-3.00824	0.00262762	0.0958672	-5.31337	0.0251487	1.01833
780784	15.2902	-0.491409	0.163295	-3.00934	0.00261816	0.0958672	-12.7766	0.00014251	1.01833
516399	62.2663	0.300081	0.0995904	3.01315	0.0025855	0.0958672	7.80211	223.187	1.01833
353160	1037.1	0.0736028	0.0244495	3.0104	0.00260904	0.0958672	1.91367	3.76767	1.01833
541127	2215.2	0.0815041	0.0270745	3.01037	0.00260932	0.0958672	2.11911	4.34425	1.01833
519961	1832.86	0.0621807	0.0206357	3.01326	0.00258457	0.0958672	1.6167	3.06672	1.01833
100139581	118.164	0.783987	0.260578	3.00865	0.00262412	0.0958672	20.3837	1.36803e+06	1.01833
512894	391.66	0.209694	0.0697032	3.00838	0.00262647	0.0958672	5.45203	43.775	1.01833
512259	553.495	0.440127	0.146455	3.0052	0.00265409	0.0963282	11.4433	2784.68	1.01625
132345976	103.561	-0.75712	0.252039	-3.00398	0.0026647	0.0963282	-19.6851	1.18629e-06	1.01625
512876	385.004	0.442086	0.14717	3.00392	0.00266529	0.0963282	11.4942	2884.74	1.01625
112443728	62.7462	-0.24866	0.0827792	-3.0039	0.00266546	0.0963282	-6.46516	0.0113186	1.01625
518168	5416.94	0.103058	0.0343476	3.00044	0.00269587	0.096374	2.67951	6.40636	1.01604
493719	523.114	-0.155362	0.0517925	-2.99969	0.00270253	0.096374	-4.0394	0.0608161	1.01604
112447039	10.9964	-0.907771	0.302922	-2.99671	0.00272908	0.096374	-23.602	7.85378e-08	1.01604
112447442	3150.43	0.132493	0.0442234	2.99599	0.00273555	0.096374	3.44482	10.8891	1.01604
509181	572.128	0.126627	0.0422224	2.99905	0.00270822	0.096374	3.2923	9.79676	1.01604
783330	6481.85	0.0785071	0.0261725	2.9996	0.00270333	0.096374	2.04119	4.11584	1.01604
517456	9611.54	0.131477	0.0438119	3.00093	0.00269152	0.096374	3.41839	10.6915	1.01604
785366	6450.39	0.195859	0.0653751	2.99593	0.00273607	0.096374	5.09235	34.1153	1.01604
521730	3282.7	0.130517	0.043478	3.00191	0.00268289	0.096374	3.39345	10.5082	1.01604
783645	7091.63	0.0945143	0.031526	2.99798	0.00271776	0.096374	2.45737	5.49215	1.01604
521015	24.8604	-0.431258	0.143934	-2.99622	0.00273349	0.096374	-11.2127	0.000421344	1.01604
519803	4824.66	0.170056	0.0568187	2.99296	0.00276284	0.0970931	4.42146	21.4285	1.01281
507577	3513.5	0.118486	0.0396833	2.9858	0.00282841	0.0975106	3.08064	8.45991	1.01095
614598	313.871	0.270629	0.090554	2.98859	0.00280272	0.0975106	7.03634	131.265	1.01095
538956	713.383	0.235435	0.0787966	2.98789	0.00280914	0.0975106	6.12132	69.6145	1.01095
407151	896.912	0.387782	0.130011	2.98269	0.00285731	0.0975106	10.0823	1084.14	1.01095
518561	14.7261	1.02341	0.342906	2.98451	0.00284035	0.0975106	26.6086	1.02323e+08	1.01095
508638	721.43	-0.0923562	0.0308945	-2.98941	0.0027952	0.0975106	-2.40126	0.189299	1.01095
539504	26.5888	0.420934	0.141128	2.98265	0.00285764	0.0975106	10.9443	1970.42	1.01095
532127	431.022	0.475245	0.158983	2.98928	0.00279636	0.0975106	12.3564	5243.7	1.01095
407124	12715.9	0.173523	0.0581335	2.98491	0.00283662	0.0975106	4.51161	22.8102	1.01095
132343936	1006.61	-0.2761	0.0924326	-2.98704	0.00281692	0.0975106	-7.1786	0.00690281	1.01095
782633	1368.33	-0.132787	0.0445196	-2.98267	0.00285742	0.0975106	-3.45247	0.0913486	1.01095
615859	81.6102	-0.283508	0.094798	-2.99066	0.00278377	0.0975106	-7.37121	0.00604009	1.01095
613968	1879.96	-0.0739075	0.0247706	-2.98368	0.00284805	0.0975106	-1.9216	0.263962	1.01095
517397	1023.02	0.127281	0.0427172	2.97962	0.00288603	0.0982601	3.30931	9.91294	1.00762
505050	3123.92	-0.0654283	0.0219861	-2.97589	0.00292137	0.098585	-1.70113	0.307544	1.00619
525756	2369.37	0.0707042	0.0237587	2.97593	0.002921	0.098585	1.83831	3.5759	1.00619
534587	377.736	-0.12895	0.0433307	-2.97595	0.00292087	0.098585	-3.3527	0.0978898	1.00619
516212	137.242	0.162375	0.0545463	2.97682	0.00291251	0.098585	4.22174	18.6582	1.00619
617104	561.14	-0.13875	0.0466573	-2.97382	0.00294117	0.0990345	-3.60751	0.0820412	1.00421
514398	1056.43	0.145448	0.0489462	2.9716	0.00296256	0.0993171	3.78166	13.7528	1.00298
526279	1503.11	-0.122362	0.0411702	-2.97211	0.00295761	0.0993171	-3.18142	0.110229	1.00298
