# Supplementary material for: The Maternal Blood Transcriptome Reflects Changes in Fetal Growth and Is an Accurate Predictor of Birth Weight in Cattle
Source: FASEB J. 2025 Nov 4;39(21):e71201. doi: 10.1096/fj.202502648R (PMC12584144; doi:10.1096/fj.202502648R)
Supplement: Supplementary file 6 — Data S6: fsb271201‐sup‐0006‐TableS6.xlsx. [file FSB2-39-e71201-s004.xlsx]

## Sheet: DEG Enrichment
	Ontological terms enriched with up-regulated DEG				Ontological terms enriched with down-regulated DEG
Enrichment FDR	nGenes	Pathway	Genes	Enrichment FDR	nGenes	Pathway	Genes
8.22456e-06	8	defense response to virus	IFI6 MX2 PML IFIT5 OAS1Y IRF7	8.22456e-06	8	defense response to virus	IFI6 MX2 PML IFIT5 OAS1Y IRF7
8.22456e-06	8	defense response to symbiont	IFI6 MX2 PML IFIT5 OAS1Y IRF7	1.94703e-05	12	defense response to other organism	LTF PGLYRP1 IFI6 MX2 ANXA3 GBP5 PML IFIT5 OAS1Y IRF7
1.94703e-05	12	defense response to other organism	LTF PGLYRP1 IFI6 MX2 ANXA3 GBP5 PML IFIT5 OAS1Y IRF7	7.28453e-05	14	defense response	LTF PGLYRP1 IFI6 MX2 ANXA3 GBP5 PML IFIT5 OAS1Y IRF7 DEFB10 DEFB1
7.07569e-05	8	response to virus	IFI6 MX2 PML IFIT5 OAS1Y IRF7
7.28453e-05	14	defense response	LTF PGLYRP1 IFI6 MX2 ANXA3 GBP5 PML IFIT5 OAS1Y IRF7 DEFB10 DEFB1
0.000462733	12	response to external biotic stimulus	LTF PGLYRP1 IFI6 MX2 ANXA3 GBP5 PML IFIT5 OAS1Y IRF7
0.000462733	12	response to other organism	LTF PGLYRP1 IFI6 MX2 ANXA3 GBP5 PML IFIT5 OAS1Y IRF7
0.000641886	12	response to biotic stimulus	LTF PGLYRP1 IFI6 MX2 ANXA3 GBP5 PML IFIT5 OAS1Y IRF7
0.00137745	12	biological process involved in interspecies interaction between organisms	LTF PGLYRP1 IFI6 MX2 ANXA3 GBP5 PML IFIT5 OAS1Y IRF7
0.00184228	7	Herpes simplex virus 1 infection	IRF7 PML BOLA-DMA JSP.1 OAS1Y
0.00988717	5	Influenza A	IRF7 PML MX2 BOLA-DMA OAS1Y
0.0122285	4	learning	NRXN2 NDRG4 SLC6A1 SNAP25
0.0197155	2	positive regulation of chondrocyte proliferation	LTF SCUBE2
0.0285305	2	specific granule	LTF ANXA3
0.0317051	3	associative learning	NDRG4 SLC6A1 SNAP25
0.0331181	3	regulation of viral genome replication	LTF PPID IFIT5
0.0439704	3	Viral life cycle-HIV-1	MX2 RAN
